# Supplementary material for: Crystal structure of Boc-(S)-ABOC-(S)-Ala-(S)-ABOC-(S)-Phe-OBn chloro­form monosolvate
Source: Acta Crystallogr E Crystallogr Commun. 2015 Sep 17;71(Pt 10):1193–5. doi: 10.1107/S2056989015016941 (PMC4647376; doi:10.1107/S2056989015016941)
Supplement: Supplementary file 1 [file e-71-01193-sup1.cif]

##############################################################################
#                                                                            #
# This CIF contains the data in a paper accepted for publication in          #
# Acta Crystallographica Section E. It conforms to the requirements of       #
# Notes for Authors for Acta Crystallographica Section E, and has been       #
# peer reviewed under the auspices of the IUCr Commission on Journals.       #
#                                                                            #
# Full details of the Crystallographic Information File format               #
# are given in the paper "The Crystallographic Information File (CIF):       #
# a New Standard Archive File for Crystallography" by S. R. Hall, F. H.      #
# Allen and I. D. Brown [Acta Cryst. (1991), A47, 655-685].                  #
#                                                                            #
# The current version of the core CIF dictionary is obtainable from          #
# ftp://ftp.iucr.org/pub/cif_core.dic.                                       #
#                                                                            #
# Software is freely available for graphical display of the structure(s)     #
# in this CIF. For information consult the CIF software page                 #
# http://www.iucr.org/resources/cif/software.                                #
#                                                                            #
# This file may be used for bona fide research purposes within the           #
# scientific community so long as proper attribution is given to the journal # 
# article from which it was obtained.                                        #
#                                                                            #
##############################################################################
data_global
_audit_creation_method     'WinGX routine CIF_UPDATE'
_audit_conform_dict_name     cif_core.dic
_audit_conform_dict_version     2.4.3
_journal_data_validation_number     ?
_journal_date_recd_electronic     2015-08-25
_journal_date_accepted     2015-09-10
_journal_name_full     'Acta Crystallographica, Section E'
_journal_year     2015
_journal_volume     71
_journal_issue     10
_journal_page_first     1193
_journal_page_last     1195
_journal_paper_category     GO
_journal_paper_doi     10.1107/S2056989015016941
_journal_coeditor_code     IS5415
_publ_contact_author_name     'Didierjean, Claude'
_publ_contact_author_address
;
CRM2 (UMR UL-CNRS 7036)
Facult\'e des Sciences et Technologies, Universit\'e de Lorraine
BP 70239, Boulevard des Aiguillettes
54506 Vandoeuvre-l\`es-Nancy Cedex
France
;
_publ_contact_author_email     claude.didierjean@univ-lorraine.fr
_publ_contact_author_fax     '+333 83 68 43 00'
_publ_contact_author_phone     '+333 83 68 48 79'
_publ_section_title
;
Crystal structure of
Boc-(<i>S</i>)-ABOC-(<i>S</i>)-Ala-(<i>S</i>)-ABOC-(<i>S</i>)-Phe-OBn
chloroform monosolvate
;
loop_
    _publ_author_name
    _publ_author_address
    'Wenger, Emmanuel'
;
Universit\'e de Lorraine, UMR 7036 CRM2, Vandoeuvre-l\`es-Nancy,
France
CNRS, UMR 7036 CRM2, Vandoeuvre-l\`es-Nancy, France
;
    'Moulat, Laure'
;
IBMM, UMR 5247 CNRS-Universit\'e Montpellier--ENSCM,
15 avenue Charles Flahault,
34093 Montpellier Cedex 5, France
;
    'Legrand, Baptiste'
;
IBMM, UMR 5247 CNRS-Universit\'e Montpellier--ENSCM,
15 avenue Charles Flahault,
34093 Montpellier Cedex 5, France
;
    'Amblard, Muriel'
;
IBMM, UMR 5247 CNRS-Universit\'e Montpellier--ENSCM,
15 avenue Charles Flahault,
34093 Montpellier Cedex 5, France
;
    'Calm\`es, Monique'
;
IBMM, UMR 5247 CNRS-Universit\'e Montpellier--ENSCM,
15 avenue Charles Flahault,
34093 Montpellier Cedex 5, France
;
    'Didierjean, Claude'
;
Universit\'e de Lorraine, UMR 7036 CRM2, Vandoeuvre-l\`es-Nancy,
France
CNRS, UMR 7036 CRM2, Vandoeuvre-l\`es-Nancy, France
;
_publ_section_synopsis
;
In the title compound, the \a,\b-hybrid peptide contains two non-proteinogenic
amino acid residues [(<i>S</i>)-ABOC], two amino acid residues [(<i>S</i>)-Ala
and (<i>S</i>)-Phe], and protecting groups of Boc and OBn. The tetramer folds
into a right-handed mixed 11/9 helix stabilized by intramolecular
<i>i</i>,<i>i</i>+3 and <i>i</i>,<i>i</i>-1 C\\db O...H---N hydrogen bonds.
The oligomers are linked into chains by N---H...O\\db C hydrogen bonds with
the chloroform solvent molecules intercalated between the folded chains
<i>via</i> C---H...O\\db C interactions.
;
data_I
_audit_creation_method     'WinGX routine CIF_UPDATE'
_database_code_depnum_ccdc_archive     'CCDC 1423394'
_chemical_name_systematic
;\
Phenyl (<i>S</i>)-2-[(<i>S</i>)-(1-{2-[(<i>S</i>)-(1-{[(<i>tert</i>-\
butoxy)carbonyl]amino}bicyclo[2.2.2]octan-2-\
yl)formamido]propanamido}bicyclo[2.2.2]octan-2-yl)formamido]-\
3-phenylpropanoate chloroform monosolvate
;
_chemical_formula_moiety     'C42 H56 N4 O7, C H Cl3'
_chemical_formula_sum     'C43 H57 Cl3 N4 O7'
_chemical_formula_iupac     'C42 H56 N4 O7, C H Cl3'
_chemical_formula_weight     848.27
_symmetry_cell_setting     triclinic
_symmetry_space_group_name_H-M     'P 1'
_symmetry_space_group_name_Hall     'P 1'
loop_
    _symmetry_equiv_pos_site_id
    _space_group_symop_operation_xyz
    1 '+X,+Y,+Z'
_cell_length_a     9.2194(6)
_cell_length_b     10.8908(6)
_cell_length_c     11.8698(7)
_cell_angle_alpha     63.489(2)
_cell_angle_beta     86.467(2)
_cell_angle_gamma     89.069(2)
_cell_volume     1064.38(11)
_cell_formula_units_Z     1
_cell_measurement_reflns_used     9972
_cell_measurement_theta_min     5.683
_cell_measurement_theta_max     52.90
_cell_measurement_temperature     100(2)
_exptl_crystal_description     needle
_exptl_crystal_colour     colourless
_exptl_crystal_size_max     0.4
_exptl_crystal_size_mid     0.1
_exptl_crystal_size_min     0.1
_exptl_crystal_density_diffrn     1.323
_exptl_crystal_F_000     450
_exptl_absorpt_coefficient_mu     0.27
_exptl_absorpt_correction_type     multi-scan
_exptl_absorpt_process_details
;
(SADABS; Bruker, 2014)
;
_exptl_absorpt_correction_T_min     0.908
_exptl_absorpt_correction_T_max     0.963
_diffrn_ambient_temperature     100(2)
_diffrn_radiation_type     MoK\a
_diffrn_radiation_wavelength     0.71073
_diffrn_measurement_device_type     'D8 Venture Bruker'
_diffrn_measurement_method     '\f and \w scans'
_diffrn_reflns_number     42849
_diffrn_reflns_av_R_equivalents     0.0368
_diffrn_reflns_theta_min     2.842
_diffrn_reflns_theta_max     26.44
_diffrn_reflns_theta_full     25.242
_diffrn_measured_fraction_theta_max     0.997
_diffrn_measured_fraction_theta_full     0.999
_diffrn_reflns_limit_h_min     -11
_diffrn_reflns_limit_h_max     11
_diffrn_reflns_limit_k_min     -13
_diffrn_reflns_limit_k_max     13
_diffrn_reflns_limit_l_min     -14
_diffrn_reflns_limit_l_max     14
_reflns_number_total     8712
_reflns_number_gt     8015
_reflns_threshold_expression     'I > 2\s(I)'
_refine_ls_structure_factor_coef     Fsqd
_refine_ls_matrix_type     full
_refine_ls_R_factor_all     0.0448
_refine_ls_R_factor_gt     0.0383
_refine_ls_wR_factor_ref     0.0869
_refine_ls_goodness_of_fit_ref     1.079
_refine_ls_restrained_S_all     1.079
_refine_ls_number_reflns     8712
_refine_ls_number_parameters     518
_refine_ls_number_restraints     3
_refine_ls_hydrogen_treatment     constr
_refine_ls_weighting_scheme     calc
_refine_ls_weighting_details
              'w=1/[\s^2^(Fo^2^)+(0.0306P)^2^+0.6225P] where P=(Fo^2^+2Fc^2^)/3'
_atom_sites_solution_hydrogens     geom
_refine_ls_shift/su_max     0
_refine_ls_shift/su_mean     0
_refine_diff_density_max     0.301
_refine_diff_density_min     -0.319
_refine_ls_extinction_method     none
_refine_ls_abs_structure_details
;
Flack <i>x</i> determined using 3702 quotients
[(<i>I</i>^+^)-(<i>I</i>^-^)]/[(<i>I</i>^+^)+(<i>I</i>^-^)]
(Parsons <i>et al.</i>, 2013)
;
_refine_ls_abs_structure_Flack     0.006(18)
loop_
    _atom_type_symbol
    _atom_type_description
    _atom_type_scat_dispersion_real
    _atom_type_scat_dispersion_imag
    _atom_type_scat_source
    C C 0.0033 0.0016 'International Tables Vol C Tables 4.2.6.8 and 6.1.1.4'
    N N 0.0061 0.0033 'International Tables Vol C Tables 4.2.6.8 and 6.1.1.4'
    O O 0.0106 0.006 'International Tables Vol C Tables 4.2.6.8 and 6.1.1.4'
    H H 0 0 'International Tables Vol C Tables 4.2.6.8 and 6.1.1.4'
    Cl Cl 0.1484 0.1585 'International Tables Vol C Tables 4.2.6.8 and 6.1.1.4'
_computing_data_collection
;
APEX2 (Bruker, 2014)
;
_computing_cell_refinement
;
SAINT (Bruker,  2014)
;
_computing_data_reduction
;
SAINT (Bruker,  2014)
;
_computing_structure_solution
;
SIR2008 (Burla <i>et al.</i>,  2007)
;
_computing_structure_refinement
;
SHELXL2014 (Sheldrick, 2015)
;
_computing_molecular_graphics
;
Mercury (Macrae <i>et al.</i>,  2008) and PyMOL (DeLano, 2002)
;
_computing_publication_material
;
WinGX (Farrugia, 2012) and enCIFer (Allen <i>et al.</i>,  2004)
;
loop_
    _atom_site_type_symbol
    _atom_site_label
    _atom_site_fract_x
    _atom_site_fract_y
    _atom_site_fract_z
    _atom_site_U_iso_or_equiv
    _atom_site_adp_type
    _atom_site_calc_flag
    _atom_site_occupancy
    _atom_site_disorder_assembly
    _atom_site_disorder_group
    O O1 1.0678(2) 0.1293(2) 0.8411(2) 0.0231(5) Uani d 1 . .
    O O2 1.1876(3) 0.3080(2) 0.8461(2) 0.0250(5) Uani d 1 . .
    O O3 0.9584(2) 0.4011(2) 0.4043(2) 0.0217(5) Uani d 1 . .
    O O4 0.9878(3) 0.1030(2) 0.5964(2) 0.0291(6) Uani d 1 . .
    O O6 0.6629(2) 0.2149(2) 0.2316(2) 0.0227(5) Uani d 1 . .
    O O5 0.4408(2) 0.2042(2) 0.4540(2) 0.0255(5) Uani d 1 . .
    O O7 0.4784(3) 0.3516(2) 0.1340(2) 0.0258(5) Uani d 1 . .
    N N1 1.1424(3) 0.3010(3) 0.6606(2) 0.0193(5) Uani d 1 . .
    H H1 1.1204 0.2444 0.6294 0.023 Uiso calc 1 . .
    N N2 1.1419(3) 0.2721(3) 0.3845(2) 0.0184(5) Uani d 1 . .
    H H2 1.2365 0.2643 0.375 0.022 Uiso calc 1 . .
    N N3 0.8189(3) 0.0590(3) 0.4865(2) 0.0182(5) Uani d 1 . .
    H H3N 0.8047 0.0582 0.4143 0.022 Uiso calc 1 . .
    N N4 0.6448(3) 0.3312(3) 0.4007(2) 0.0201(6) Uani d 1 . .
    H H4 0.7247 0.354 0.4241 0.024 Uiso calc 1 . .
    C C2 1.0641(4) 0.0413(3) 0.9781(3) 0.0247(7) Uani d 1 . .
    C C3 0.9992(4) 0.1148(4) 1.0520(3) 0.0320(8) Uani d 1 . .
    H H3A 1.0722 0.1771 1.0557 0.048 Uiso calc 1 . .
    H H3B 0.9688 0.0472 1.1378 0.048 Uiso calc 1 . .
    H H3C 0.9148 0.1676 1.0101 0.048 Uiso calc 1 . .
    C C4 1.2169(4) -0.0068(4) 1.0145(3) 0.0340(8) Uani d 1 . .
    H H4A 1.2551 -0.0538 0.9655 0.051 Uiso calc 1 . .
    H H4B 1.2152 -0.0701 1.1046 0.051 Uiso calc 1 . .
    H H4C 1.2793 0.0726 0.9968 0.051 Uiso calc 1 . .
    C C5 0.9658(5) -0.0760(4) 0.9937(3) 0.0337(8) Uani d 1 . .
    H H5A 0.8681 -0.0413 0.9694 0.051 Uiso calc 1 . .
    H H5B 0.9609 -0.1455 1.082 0.051 Uiso calc 1 . .
    H H5C 1.0048 -0.1171 0.9398 0.051 Uiso calc 1 . .
    C C6 1.1374(3) 0.2516(3) 0.7879(3) 0.0188(6) Uani d 1 . .
    C C7 1.1821(3) 0.4427(3) 0.5718(3) 0.0184(6) Uani d 1 . .
    C C8 1.3291(3) 0.4874(3) 0.5974(3) 0.0209(6) Uani d 1 . .
    H H8A 1.4024 0.416 0.6087 0.025 Uiso calc 1 . .
    H H8B 1.3192 0.4987 0.6757 0.025 Uiso calc 1 . .
    C C9 1.3792(4) 0.6251(3) 0.4845(3) 0.0228(7) Uani d 1 . .
    H H9A 1.4202 0.6865 0.5161 0.027 Uiso calc 1 . .
    H H9B 1.4557 0.6079 0.4312 0.027 Uiso calc 1 . .
    C C10 1.0661(4) 0.5433(3) 0.5752(3) 0.0212(7) Uani d 1 . .
    H H10A 1.0424 0.5261 0.6636 0.025 Uiso calc 1 . .
    H H10B 0.9763 0.5293 0.5405 0.025 Uiso calc 1 . .
    C C11 1.1215(4) 0.6921(3) 0.4972(3) 0.0250(7) Uani d 1 . .
    H H11A 1.1538 0.7293 0.554 0.03 Uiso calc 1 . .
    H H11B 1.0423 0.7503 0.4483 0.03 Uiso calc 1 . .
    C C12 1.2495(4) 0.6932(3) 0.4068(3) 0.0229(7) Uani d 1 . .
    H H12 1.2749 0.7893 0.3434 0.027 Uiso calc 1 . .
    C C13 1.2037(4) 0.6084(3) 0.3410(3) 0.0209(6) Uani d 1 . .
    H H13A 1.273 0.6244 0.2685 0.025 Uiso calc 1 . .
    H H13B 1.1059 0.6362 0.3088 0.025 Uiso calc 1 . .
    C C14 1.2014(3) 0.4545(3) 0.4365(3) 0.0180(6) Uani d 1 . .
    H H14 1.2989 0.4167 0.4283 0.022 Uiso calc 1 . .
    C C15 1.0890(3) 0.3744(3) 0.4071(3) 0.0168(6) Uani d 1 . .
    C C16 1.0454(3) 0.1744(3) 0.3755(3) 0.0196(6) Uani d 1 . .
    H H16 0.9842 0.2224 0.3018 0.024 Uiso calc 1 . .
    C C17 1.1352(4) 0.0646(3) 0.3577(3) 0.0259(7) Uani d 1 . .
    H H17A 1.0701 -0.002 0.3515 0.039 Uiso calc 1 . .
    H H17B 1.1951 0.0176 0.4301 0.039 Uiso calc 1 . .
    H H17C 1.1982 0.1078 0.2803 0.039 Uiso calc 1 . .
    C C18 0.9468(3) 0.1090(3) 0.4981(3) 0.0197(6) Uani d 1 . .
    C C19 0.7011(3) 0.0056(3) 0.5867(3) 0.0201(6) Uani d 1 . .
    C C20 0.7585(4) -0.0962(4) 0.7133(3) 0.0283(8) Uani d 1 . .
    H H20A 0.8161 -0.1678 0.7019 0.034 Uiso calc 1 . .
    H H20B 0.8229 -0.0474 0.7443 0.034 Uiso calc 1 . .
    C C21 0.6307(4) -0.1633(4) 0.8104(3) 0.0329(8) Uani d 1 . .
    H H21A 0.6228 -0.2616 0.8305 0.04 Uiso calc 1 . .
    H H21B 0.6476 -0.157 0.8892 0.04 Uiso calc 1 . .
    C C22 0.4899(4) -0.0907(4) 0.7570(3) 0.0291(8) Uani d 1 . .
    H H22 0.4081 -0.1283 0.8229 0.035 Uiso calc 1 . .
    C C23 0.5919(3) -0.0714(3) 0.5489(3) 0.0215(7) Uani d 1 . .
    H H23A 0.6379 -0.1539 0.5483 0.026 Uiso calc 1 . .
    H H23B 0.5616 -0.0117 0.4629 0.026 Uiso calc 1 . .
    C C24 0.4578(4) -0.1144(4) 0.6431(3) 0.0251(7) Uani d 1 . .
    H H24A 0.3729 -0.0596 0.6017 0.03 Uiso calc 1 . .
    H H24B 0.4344 -0.2125 0.6711 0.03 Uiso calc 1 . .
    C C25 0.5078(4) 0.0630(4) 0.7147(3) 0.0293(8) Uani d 1 . .
    H H25A 0.5363 0.0786 0.7864 0.035 Uiso calc 1 . .
    H H25B 0.4141 0.1091 0.6871 0.035 Uiso calc 1 . .
    C C26 0.6258(4) 0.1254(3) 0.6041(3) 0.0208(7) Uani d 1 . .
    H H26 0.6998 0.1757 0.6264 0.025 Uiso calc 1 . .
    C C27 0.5618(3) 0.2238(3) 0.4817(3) 0.0199(7) Uani d 1 . .
    C C28 0.5981(3) 0.4082(3) 0.2734(3) 0.0184(6) Uani d 1 . .
    H H28 0.4997 0.4461 0.2785 0.022 Uiso calc 1 . .
    C C29 0.7008(3) 0.5276(3) 0.1918(3) 0.0201(6) Uani d 1 . .
    H H29A 0.8023 0.4964 0.2074 0.024 Uiso calc 1 . .
    H H29B 0.6859 0.5548 0.1019 0.024 Uiso calc 1 . .
    C C30 0.6795(3) 0.6509(3) 0.2164(3) 0.0184(6) Uani d 1 . .
    C C31 0.7622(3) 0.6728(3) 0.3003(3) 0.0215(7) Uani d 1 . .
    H H31 0.8332 0.6077 0.3449 0.026 Uiso calc 1 . .
    C C32 0.7416(4) 0.7892(3) 0.3191(3) 0.0234(7) Uani d 1 . .
    H H32 0.7984 0.8032 0.3766 0.028 Uiso calc 1 . .
    C C33 0.6387(4) 0.8849(3) 0.2545(3) 0.0241(7) Uani d 1 . .
    H H33 0.6258 0.9652 0.2663 0.029 Uiso calc 1 . .
    C C34 0.5550(4) 0.8624(3) 0.1729(3) 0.0232(7) Uani d 1 . .
    H H34 0.4832 0.927 0.1293 0.028 Uiso calc 1 . .
    C C35 0.5748(4) 0.7466(3) 0.1541(3) 0.0215(7) Uani d 1 . .
    H H35 0.5161 0.7323 0.0978 0.026 Uiso calc 1 . .
    C C36 0.5859(3) 0.3116(3) 0.2127(3) 0.0210(7) Uani d 1 . .
    C C37 0.4548(4) 0.2729(3) 0.0647(3) 0.0239(7) Uani d 1 . .
    H H37A 0.3512 0.2783 0.0456 0.029 Uiso calc 1 . .
    H H37B 0.4769 0.1753 0.1182 0.029 Uiso calc 1 . .
    C C38 0.5472(4) 0.3240(4) -0.0556(3) 0.0245(7) Uani d 1 . .
    C C39 0.5375(4) 0.4594(4) -0.1454(4) 0.0319(8) Uani d 1 . .
    H H39 0.4758 0.5207 -0.1284 0.038 Uiso calc 1 . .
    C C40 0.6175(5) 0.5056(5) -0.2598(4) 0.0459(11) Uani d 1 . .
    H H40 0.6111 0.5985 -0.3209 0.055 Uiso calc 1 . .
    C C41 0.7064(4) 0.4168(5) -0.2849(4) 0.0455(12) Uani d 1 . .
    H H41 0.7596 0.4482 -0.3641 0.055 Uiso calc 1 . .
    C C42 0.7187(4) 0.2817(5) -0.1953(4) 0.0383(9) Uani d 1 . .
    H H42 0.781 0.2209 -0.2123 0.046 Uiso calc 1 . .
    C C43 0.6393(4) 0.2362(4) -0.0806(3) 0.0284(8) Uani d 1 . .
    H H43 0.6482 0.144 -0.0186 0.034 Uiso calc 1 . .
    C C1' 1.0834(4) 0.5291(4) 0.9249(3) 0.0258(7) Uani d 1 . .
    H H1' 1.132 0.4645 0.8961 0.031 Uiso calc 1 . .
    Cl Cl1' 0.89599(9) 0.52131(11) 0.91218(9) 0.0383(2) Uani d 1 . .
    Cl Cl2' 1.12316(10) 0.47771(11) 1.08293(9) 0.0413(2) Uani d 1 . .
    Cl Cl3' 1.15106(13) 0.69484(11) 0.82768(10) 0.0495(3) Uani d 1 . .
loop_
    _atom_site_aniso_label
    _atom_site_aniso_U_11
    _atom_site_aniso_U_22
    _atom_site_aniso_U_33
    _atom_site_aniso_U_12
    _atom_site_aniso_U_13
    _atom_site_aniso_U_23
    O1 0.0315(13) 0.0226(12) 0.0123(11) -0.0053(10) -0.0028(9) -0.0049(9)
    O2 0.0315(13) 0.0266(12) 0.0178(11) -0.0034(10) -0.0019(9) -0.0107(10)
    O3 0.0192(12) 0.0247(12) 0.0221(12) 0.0005(9) -0.0045(9) -0.0107(10)
    O4 0.0364(14) 0.0320(13) 0.0152(11) -0.0141(11) -0.0039(10) -0.0065(10)
    O6 0.0273(12) 0.0230(12) 0.0203(11) 0.0059(10) -0.0049(9) -0.0117(9)
    O5 0.0175(11) 0.0283(12) 0.0307(13) -0.0003(9) -0.0002(9) -0.0134(10)
    O7 0.0270(12) 0.0291(13) 0.0284(13) 0.0060(10) -0.0111(10) -0.0183(11)
    N1 0.0228(14) 0.0205(13) 0.0144(13) -0.0030(11) -0.0014(10) -0.0076(11)
    N2 0.0145(12) 0.0208(13) 0.0193(13) -0.0031(10) 0.0017(10) -0.0085(11)
    N3 0.0204(13) 0.0207(13) 0.0124(12) -0.0024(11) -0.0011(10) -0.0064(11)
    N4 0.0206(14) 0.0229(14) 0.0185(13) -0.0018(11) -0.0017(10) -0.0105(11)
    C2 0.0307(18) 0.0261(18) 0.0108(15) -0.0006(14) -0.0026(13) -0.0022(13)
    C3 0.033(2) 0.043(2) 0.0204(17) -0.0050(17) 0.0013(15) -0.0156(16)
    C4 0.036(2) 0.034(2) 0.0256(19) 0.0067(16) -0.0073(15) -0.0063(16)
    C5 0.045(2) 0.0283(19) 0.0205(18) -0.0120(16) 0.0028(16) -0.0042(15)
    C6 0.0206(15) 0.0198(15) 0.0149(14) -0.0002(12) -0.0006(12) -0.0069(12)
    C7 0.0208(16) 0.0194(15) 0.0153(15) -0.0035(12) 0.0003(12) -0.0081(12)
    C8 0.0216(16) 0.0232(17) 0.0173(15) -0.0031(13) -0.0017(12) -0.0083(13)
    C9 0.0219(16) 0.0243(17) 0.0225(17) -0.0079(13) 0.0009(13) -0.0107(14)
    C10 0.0216(16) 0.0236(17) 0.0188(16) 0.0002(13) 0.0024(13) -0.0103(14)
    C11 0.0296(18) 0.0217(17) 0.0235(17) -0.0009(14) 0.0018(14) -0.0103(14)
    C12 0.0258(17) 0.0193(16) 0.0216(16) -0.0055(13) 0.0003(13) -0.0075(13)
    C13 0.0227(16) 0.0205(16) 0.0159(15) -0.0059(13) 0.0009(12) -0.0049(13)
    C14 0.0161(15) 0.0211(15) 0.0161(15) -0.0010(12) 0.0002(12) -0.0078(13)
    C15 0.0185(15) 0.0184(15) 0.0096(13) -0.0018(12) -0.0005(11) -0.0028(12)
    C16 0.0183(15) 0.0200(16) 0.0213(16) -0.0020(12) -0.0027(12) -0.0097(13)
    C17 0.0273(18) 0.0232(17) 0.0287(18) 0.0008(14) 0.0001(14) -0.0132(15)
    C18 0.0242(16) 0.0149(15) 0.0183(15) -0.0009(12) -0.0027(13) -0.0057(12)
    C19 0.0224(16) 0.0203(16) 0.0153(15) -0.0048(12) 0.0004(12) -0.0060(13)
    C20 0.036(2) 0.0286(18) 0.0153(16) -0.0058(15) -0.0033(14) -0.0054(14)
    C21 0.044(2) 0.033(2) 0.0163(17) -0.0165(17) 0.0027(15) -0.0052(15)
    C22 0.0334(19) 0.035(2) 0.0195(17) -0.0143(16) 0.0082(14) -0.0134(15)
    C23 0.0250(17) 0.0222(16) 0.0181(16) -0.0039(13) -0.0003(13) -0.0095(13)
    C24 0.0272(17) 0.0287(18) 0.0207(16) -0.0105(14) 0.0048(14) -0.0126(14)
    C25 0.037(2) 0.036(2) 0.0196(17) -0.0117(16) 0.0106(14) -0.0177(15)
    C26 0.0248(16) 0.0233(16) 0.0167(15) -0.0053(13) 0.0028(12) -0.0116(13)
    C27 0.0179(16) 0.0224(16) 0.0244(16) -0.0025(13) 0.0035(13) -0.0155(14)
    C28 0.0189(15) 0.0212(16) 0.0179(15) 0.0026(12) -0.0040(12) -0.0110(13)
    C29 0.0196(16) 0.0223(16) 0.0186(15) 0.0004(13) 0.0003(12) -0.0095(13)
    C30 0.0200(15) 0.0181(15) 0.0150(14) -0.0017(12) 0.0050(12) -0.0060(12)
    C31 0.0211(16) 0.0214(16) 0.0193(16) 0.0001(13) 0.0015(12) -0.0072(13)
    C32 0.0238(17) 0.0259(17) 0.0237(17) -0.0005(13) -0.0011(13) -0.0139(14)
    C33 0.0279(17) 0.0187(16) 0.0265(17) -0.0018(13) 0.0046(14) -0.0116(14)
    C34 0.0229(16) 0.0182(16) 0.0238(17) 0.0028(13) 0.0011(13) -0.0054(13)
    C35 0.0221(16) 0.0233(16) 0.0168(15) -0.0017(13) 0.0016(13) -0.0073(13)
    C36 0.0208(16) 0.0229(17) 0.0197(16) -0.0012(13) -0.0019(13) -0.0097(13)
    C37 0.0280(18) 0.0236(17) 0.0233(17) -0.0008(14) -0.0059(14) -0.0126(14)
    C38 0.0238(17) 0.0284(17) 0.0238(17) -0.0042(14) -0.0102(14) -0.0128(15)
    C39 0.0273(19) 0.0280(19) 0.034(2) -0.0013(15) -0.0129(15) -0.0069(16)
    C40 0.036(2) 0.045(2) 0.035(2) -0.0161(19) -0.0136(18) 0.0036(19)
    C41 0.027(2) 0.075(3) 0.027(2) -0.023(2) -0.0011(16) -0.015(2)
    C42 0.028(2) 0.061(3) 0.037(2) -0.0103(18) -0.0017(16) -0.031(2)
    C43 0.0280(18) 0.0317(19) 0.0279(18) -0.0047(15) -0.0034(14) -0.0150(15)
    C1' 0.0252(17) 0.0344(19) 0.0222(16) -0.0014(14) 0.0004(13) -0.0165(15)
    Cl1' 0.0243(4) 0.0616(6) 0.0342(5) -0.0032(4) -0.0015(4) -0.0259(5)
    Cl2' 0.0409(5) 0.0598(6) 0.0259(5) 0.0046(5) -0.0090(4) -0.0208(5)
    Cl3' 0.0607(7) 0.0457(6) 0.0387(6) -0.0254(5) 0.0144(5) -0.0172(5)
_geom_special_details
;
All e.s.d.'s (except the e.s.d. in the dihedral angle between two l.s. planes)
are estimated using the full covariance matrix. The cell e.s.d.'s are taken
into account individually in the estimation of e.s.d.'s in distances, angles
and torsion angles; correlations between e.s.d.'s in cell parameters are only
used when they are defined by crystal symmetry. An approximate (isotropic)
treatment of cell e.s.d.'s is used for estimating e.s.d.'s involving l.s.
planes.
;
loop_
    _geom_bond_atom_site_label_1
    _geom_bond_atom_site_label_2
    _geom_bond_site_symmetry_2
    _geom_bond_distance
    _geom_bond_publ_flag
    O1 C6 . 1.346(4) ?
    O1 C2 . 1.472(4) ?
    O2 C6 . 1.222(4) ?
    O3 C15 . 1.233(4) ?
    O4 C18 . 1.221(4) ?
    O6 C36 . 1.203(4) ?
    O5 C27 . 1.231(4) ?
    O7 C36 . 1.334(4) ?
    O7 C37 . 1.454(4) ?
    N1 C6 . 1.357(4) ?
    N1 C7 . 1.465(4) ?
    N1 H1 . 0.88 ?
    N2 C15 . 1.336(4) ?
    N2 C16 . 1.442(4) ?
    N2 H2 . 0.88 ?
    N3 C18 . 1.346(4) ?
    N3 C19 . 1.475(4) ?
    N3 H3N . 0.88 ?
    N4 C27 . 1.347(4) ?
    N4 C28 . 1.452(4) ?
    N4 H4 . 0.88 ?
    C2 C5 . 1.514(5) ?
    C2 C4 . 1.515(5) ?
    C2 C3 . 1.521(5) ?
    C3 H3A . 0.98 ?
    C3 H3B . 0.98 ?
    C3 H3C . 0.98 ?
    C4 H4A . 0.98 ?
    C4 H4B . 0.98 ?
    C4 H4C . 0.98 ?
    C5 H5A . 0.98 ?
    C5 H5B . 0.98 ?
    C5 H5C . 0.98 ?
    C7 C10 . 1.530(4) ?
    C7 C8 . 1.539(4) ?
    C7 C14 . 1.552(4) ?
    C8 C9 . 1.553(4) ?
    C8 H8A . 0.99 ?
    C8 H8B . 0.99 ?
    C9 C12 . 1.525(5) ?
    C9 H9A . 0.99 ?
    C9 H9B . 0.99 ?
    C10 C11 . 1.540(4) ?
    C10 H10A . 0.99 ?
    C10 H10B . 0.99 ?
    C11 C12 . 1.542(5) ?
    C11 H11A . 0.99 ?
    C11 H11B . 0.99 ?
    C12 C13 . 1.529(5) ?
    C12 H12 . 1 ?
    C13 C14 . 1.548(4) ?
    C13 H13A . 0.99 ?
    C13 H13B . 0.99 ?
    C14 C15 . 1.518(4) ?
    C14 H14 . 1 ?
    C16 C17 . 1.526(4) ?
    C16 C18 . 1.545(4) ?
    C16 H16 . 1 ?
    C17 H17A . 0.98 ?
    C17 H17B . 0.98 ?
    C17 H17C . 0.98 ?
    C19 C23 . 1.529(4) ?
    C19 C20 . 1.536(4) ?
    C19 C26 . 1.556(4) ?
    C20 C21 . 1.536(5) ?
    C20 H20A . 0.99 ?
    C20 H20B . 0.99 ?
    C21 C22 . 1.527(6) ?
    C21 H21A . 0.99 ?
    C21 H21B . 0.99 ?
    C22 C25 . 1.527(5) ?
    C22 C24 . 1.531(5) ?
    C22 H22 . 1 ?
    C23 C24 . 1.542(4) ?
    C23 H23A . 0.99 ?
    C23 H23B . 0.99 ?
    C24 H24A . 0.99 ?
    C24 H24B . 0.99 ?
    C25 C26 . 1.556(4) ?
    C25 H25A . 0.99 ?
    C25 H25B . 0.99 ?
    C26 C27 . 1.517(5) ?
    C26 H26 . 1 ?
    C28 C29 . 1.526(4) ?
    C28 C36 . 1.527(4) ?
    C28 H28 . 1 ?
    C29 C30 . 1.503(4) ?
    C29 H29A . 0.99 ?
    C29 H29B . 0.99 ?
    C30 C35 . 1.391(5) ?
    C30 C31 . 1.393(5) ?
    C31 C32 . 1.391(5) ?
    C31 H31 . 0.95 ?
    C32 C33 . 1.385(5) ?
    C32 H32 . 0.95 ?
    C33 C34 . 1.380(5) ?
    C33 H33 . 0.95 ?
    C34 C35 . 1.383(5) ?
    C34 H34 . 0.95 ?
    C35 H35 . 0.95 ?
    C37 C38 . 1.494(5) ?
    C37 H37A . 0.99 ?
    C37 H37B . 0.99 ?
    C38 C43 . 1.385(5) ?
    C38 C39 . 1.387(5) ?
    C39 C40 . 1.386(6) ?
    C39 H39 . 0.95 ?
    C40 C41 . 1.378(7) ?
    C40 H40 . 0.95 ?
    C41 C42 . 1.386(6) ?
    C41 H41 . 0.95 ?
    C42 C43 . 1.385(5) ?
    C42 H42 . 0.95 ?
    C43 H43 . 0.95 ?
    C1' Cl3' . 1.751(4) ?
    C1' Cl1' . 1.751(3) ?
    C1' Cl2' . 1.762(3) ?
    C1' H1' . 1 ?
loop_
    _geom_angle_atom_site_label_1
    _geom_angle_atom_site_label_2
    _geom_angle_atom_site_label_3
    _geom_angle_site_symmetry_1
    _geom_angle_site_symmetry_3
    _geom_angle
    _geom_angle_publ_flag
    C6 O1 C2 . . 121.4(2) ?
    C36 O7 C37 . . 117.1(3) ?
    C6 N1 C7 . . 124.1(3) ?
    C6 N1 H1 . . 118 ?
    C7 N1 H1 . . 118 ?
    C15 N2 C16 . . 120.6(3) ?
    C15 N2 H2 . . 119.7 ?
    C16 N2 H2 . . 119.7 ?
    C18 N3 C19 . . 124.5(3) ?
    C18 N3 H3N . . 117.8 ?
    C19 N3 H3N . . 117.8 ?
    C27 N4 C28 . . 117.8(3) ?
    C27 N4 H4 . . 121.1 ?
    C28 N4 H4 . . 121.1 ?
    O1 C2 C5 . . 102.2(3) ?
    O1 C2 C4 . . 108.5(3) ?
    C5 C2 C4 . . 111.6(3) ?
    O1 C2 C3 . . 111.8(3) ?
    C5 C2 C3 . . 110.5(3) ?
    C4 C2 C3 . . 111.7(3) ?
    C2 C3 H3A . . 109.5 ?
    C2 C3 H3B . . 109.5 ?
    H3A C3 H3B . . 109.5 ?
    C2 C3 H3C . . 109.5 ?
    H3A C3 H3C . . 109.5 ?
    H3B C3 H3C . . 109.5 ?
    C2 C4 H4A . . 109.5 ?
    C2 C4 H4B . . 109.5 ?
    H4A C4 H4B . . 109.5 ?
    C2 C4 H4C . . 109.5 ?
    H4A C4 H4C . . 109.5 ?
    H4B C4 H4C . . 109.5 ?
    C2 C5 H5A . . 109.5 ?
    C2 C5 H5B . . 109.5 ?
    H5A C5 H5B . . 109.5 ?
    C2 C5 H5C . . 109.5 ?
    H5A C5 H5C . . 109.5 ?
    H5B C5 H5C . . 109.5 ?
    O2 C6 O1 . . 125.0(3) ?
    O2 C6 N1 . . 126.0(3) ?
    O1 C6 N1 . . 109.0(3) ?
    N1 C7 C10 . . 111.5(2) ?
    N1 C7 C8 . . 112.5(2) ?
    C10 C7 C8 . . 108.5(3) ?
    N1 C7 C14 . . 109.2(2) ?
    C10 C7 C14 . . 109.5(2) ?
    C8 C7 C14 . . 105.5(2) ?
    C7 C8 C9 . . 109.4(3) ?
    C7 C8 H8A . . 109.8 ?
    C9 C8 H8A . . 109.8 ?
    C7 C8 H8B . . 109.8 ?
    C9 C8 H8B . . 109.8 ?
    H8A C8 H8B . . 108.2 ?
    C12 C9 C8 . . 109.3(3) ?
    C12 C9 H9A . . 109.8 ?
    C8 C9 H9A . . 109.8 ?
    C12 C9 H9B . . 109.8 ?
    C8 C9 H9B . . 109.8 ?
    H9A C9 H9B . . 108.3 ?
    C7 C10 C11 . . 110.1(3) ?
    C7 C10 H10A . . 109.6 ?
    C11 C10 H10A . . 109.6 ?
    C7 C10 H10B . . 109.6 ?
    C11 C10 H10B . . 109.6 ?
    H10A C10 H10B . . 108.2 ?
    C10 C11 C12 . . 108.8(3) ?
    C10 C11 H11A . . 109.9 ?
    C12 C11 H11A . . 109.9 ?
    C10 C11 H11B . . 109.9 ?
    C12 C11 H11B . . 109.9 ?
    H11A C11 H11B . . 108.3 ?
    C9 C12 C13 . . 108.9(3) ?
    C9 C12 C11 . . 108.5(3) ?
    C13 C12 C11 . . 107.8(3) ?
    C9 C12 H12 . . 110.5 ?
    C13 C12 H12 . . 110.5 ?
    C11 C12 H12 . . 110.5 ?
    C12 C13 C14 . . 109.0(3) ?
    C12 C13 H13A . . 109.9 ?
    C14 C13 H13A . . 109.9 ?
    C12 C13 H13B . . 109.9 ?
    C14 C13 H13B . . 109.9 ?
    H13A C13 H13B . . 108.3 ?
    C15 C14 C13 . . 111.6(3) ?
    C15 C14 C7 . . 114.1(2) ?
    C13 C14 C7 . . 108.5(2) ?
    C15 C14 H14 . . 107.4 ?
    C13 C14 H14 . . 107.4 ?
    C7 C14 H14 . . 107.4 ?
    O3 C15 N2 . . 122.2(3) ?
    O3 C15 C14 . . 122.8(3) ?
    N2 C15 C14 . . 115.0(3) ?
    N2 C16 C17 . . 109.2(3) ?
    N2 C16 C18 . . 108.5(2) ?
    C17 C16 C18 . . 110.5(3) ?
    N2 C16 H16 . . 109.6 ?
    C17 C16 H16 . . 109.6 ?
    C18 C16 H16 . . 109.6 ?
    C16 C17 H17A . . 109.5 ?
    C16 C17 H17B . . 109.5 ?
    H17A C17 H17B . . 109.5 ?
    C16 C17 H17C . . 109.5 ?
    H17A C17 H17C . . 109.5 ?
    H17B C17 H17C . . 109.5 ?
    O4 C18 N3 . . 124.9(3) ?
    O4 C18 C16 . . 120.3(3) ?
    N3 C18 C16 . . 114.8(3) ?
    N3 C19 C23 . . 108.1(2) ?
    N3 C19 C20 . . 111.5(3) ?
    C23 C19 C20 . . 107.7(3) ?
    N3 C19 C26 . . 110.3(2) ?
    C23 C19 C26 . . 110.5(3) ?
    C20 C19 C26 . . 108.6(3) ?
    C21 C20 C19 . . 109.8(3) ?
    C21 C20 H20A . . 109.7 ?
    C19 C20 H20A . . 109.7 ?
    C21 C20 H20B . . 109.7 ?
    C19 C20 H20B . . 109.7 ?
    H20A C20 H20B . . 108.2 ?
    C22 C21 C20 . . 109.6(3) ?
    C22 C21 H21A . . 109.7 ?
    C20 C21 H21A . . 109.7 ?
    C22 C21 H21B . . 109.7 ?
    C20 C21 H21B . . 109.7 ?
    H21A C21 H21B . . 108.2 ?
    C25 C22 C21 . . 109.5(3) ?
    C25 C22 C24 . . 109.2(3) ?
    C21 C22 C24 . . 108.9(3) ?
    C25 C22 H22 . . 109.8 ?
    C21 C22 H22 . . 109.8 ?
    C24 C22 H22 . . 109.8 ?
    C19 C23 C24 . . 109.9(3) ?
    C19 C23 H23A . . 109.7 ?
    C24 C23 H23A . . 109.7 ?
    C19 C23 H23B . . 109.7 ?
    C24 C23 H23B . . 109.7 ?
    H23A C23 H23B . . 108.2 ?
    C22 C24 C23 . . 109.3(3) ?
    C22 C24 H24A . . 109.8 ?
    C23 C24 H24A . . 109.8 ?
    C22 C24 H24B . . 109.8 ?
    C23 C24 H24B . . 109.8 ?
    H24A C24 H24B . . 108.3 ?
    C22 C25 C26 . . 110.4(3) ?
    C22 C25 H25A . . 109.6 ?
    C26 C25 H25A . . 109.6 ?
    C22 C25 H25B . . 109.6 ?
    C26 C25 H25B . . 109.6 ?
    H25A C25 H25B . . 108.1 ?
    C27 C26 C25 . . 112.1(3) ?
    C27 C26 C19 . . 109.6(2) ?
    C25 C26 C19 . . 108.2(3) ?
    C27 C26 H26 . . 109 ?
    C25 C26 H26 . . 109 ?
    C19 C26 H26 . . 109 ?
    O5 C27 N4 . . 120.5(3) ?
    O5 C27 C26 . . 121.8(3) ?
    N4 C27 C26 . . 117.7(3) ?
    N4 C28 C29 . . 112.5(2) ?
    N4 C28 C36 . . 109.2(2) ?
    C29 C28 C36 . . 109.9(3) ?
    N4 C28 H28 . . 108.4 ?
    C29 C28 H28 . . 108.4 ?
    C36 C28 H28 . . 108.4 ?
    C30 C29 C28 . . 113.4(3) ?
    C30 C29 H29A . . 108.9 ?
    C28 C29 H29A . . 108.9 ?
    C30 C29 H29B . . 108.9 ?
    C28 C29 H29B . . 108.9 ?
    H29A C29 H29B . . 107.7 ?
    C35 C30 C31 . . 118.5(3) ?
    C35 C30 C29 . . 119.6(3) ?
    C31 C30 C29 . . 121.9(3) ?
    C32 C31 C30 . . 120.4(3) ?
    C32 C31 H31 . . 119.8 ?
    C30 C31 H31 . . 119.8 ?
    C33 C32 C31 . . 120.4(3) ?
    C33 C32 H32 . . 119.8 ?
    C31 C32 H32 . . 119.8 ?
    C34 C33 C32 . . 119.4(3) ?
    C34 C33 H33 . . 120.3 ?
    C32 C33 H33 . . 120.3 ?
    C33 C34 C35 . . 120.5(3) ?
    C33 C34 H34 . . 119.7 ?
    C35 C34 H34 . . 119.7 ?
    C34 C35 C30 . . 120.8(3) ?
    C34 C35 H35 . . 119.6 ?
    C30 C35 H35 . . 119.6 ?
    O6 C36 O7 . . 125.0(3) ?
    O6 C36 C28 . . 125.1(3) ?
    O7 C36 C28 . . 109.9(3) ?
    O7 C37 C38 . . 112.1(3) ?
    O7 C37 H37A . . 109.2 ?
    C38 C37 H37A . . 109.2 ?
    O7 C37 H37B . . 109.2 ?
    C38 C37 H37B . . 109.2 ?
    H37A C37 H37B . . 107.9 ?
    C43 C38 C39 . . 119.4(3) ?
    C43 C38 C37 . . 120.7(3) ?
    C39 C38 C37 . . 119.9(3) ?
    C40 C39 C38 . . 120.1(4) ?
    C40 C39 H39 . . 119.9 ?
    C38 C39 H39 . . 119.9 ?
    C41 C40 C39 . . 120.0(4) ?
    C41 C40 H40 . . 120 ?
    C39 C40 H40 . . 120 ?
    C40 C41 C42 . . 120.3(4) ?
    C40 C41 H41 . . 119.8 ?
    C42 C41 H41 . . 119.8 ?
    C43 C42 C41 . . 119.4(4) ?
    C43 C42 H42 . . 120.3 ?
    C41 C42 H42 . . 120.3 ?
    C42 C43 C38 . . 120.6(4) ?
    C42 C43 H43 . . 119.7 ?
    C38 C43 H43 . . 119.7 ?
    Cl3' C1' Cl1' . . 110.4(2) ?
    Cl3' C1' Cl2' . . 110.83(19) ?
    Cl1' C1' Cl2' . . 110.70(19) ?
    Cl3' C1' H1' . . 108.3 ?
    Cl1' C1' H1' . . 108.3 ?
    Cl2' C1' H1' . . 108.3 ?
loop_
    _geom_torsion_atom_site_label_1
    _geom_torsion_atom_site_label_2
    _geom_torsion_atom_site_label_3
    _geom_torsion_atom_site_label_4
    _geom_torsion_site_symmetry_1
    _geom_torsion_site_symmetry_2
    _geom_torsion_site_symmetry_3
    _geom_torsion_site_symmetry_4
    _geom_torsion
    _geom_torsion_publ_flag
    C2 O1 C6 N1 . . . . 171.0(3) ?
    C6 N1 C7 C14 . . . . 170.3(3) ?
    N1 C7 C14 C15 . . . . 40.5(3) ?
    C7 C14 C15 N2 . . . . -115.8(3) ?
    C14 C15 N2 C16 . . . . 169.9(3) ?
    C15 N2 C16 C18 . . . . -56.0(4) ?
    N2 C16 C18 N3 . . . . 155.4(3) ?
    C16 C18 N3 C19 . . . . -173.2(3) ?
    C18 N3 C19 C26 . . . . 72.4(4) ?
    N3 C19 C26 C27 . . . . 60.2(3) ?
    C19 C26 C27 N4 . . . . -92.4(3) ?
    C26 C27 N4 C28 . . . . 167.0(3) ?
    C27 N4 C28 C36 . . . . -58.1(4) ?
    N4 C28 C36 O7 . . . . 147.0(3) ?
    C6 O1 C2 C5 . . . . 175.6(3) ?
    C6 O1 C2 C4 . . . . -66.3(4) ?
    C6 O1 C2 C3 . . . . 57.3(4) ?
    C2 O1 C6 O2 . . . . -9.0(5) ?
    C7 N1 C6 O2 . . . . -13.3(5) ?
    C7 N1 C6 O1 . . . . 166.7(3) ?
    C6 N1 C7 C10 . . . . -68.6(4) ?
    C6 N1 C7 C8 . . . . 53.5(4) ?
    N1 C7 C8 C9 . . . . 168.0(2) ?
    C10 C7 C8 C9 . . . . -68.2(3) ?
    C14 C7 C8 C9 . . . . 49.1(3) ?
    C7 C8 C9 C12 . . . . 17.7(4) ?
    N1 C7 C10 C11 . . . . 171.1(3) ?
    C8 C7 C10 C11 . . . . 46.7(3) ?
    C14 C7 C10 C11 . . . . -68.0(3) ?
    C7 C10 C11 C12 . . . . 18.9(4) ?
    C8 C9 C12 C13 . . . . -68.8(3) ?
    C8 C9 C12 C11 . . . . 48.2(3) ?
    C10 C11 C12 C9 . . . . -69.9(3) ?
    C10 C11 C12 C13 . . . . 47.9(4) ?
    C9 C12 C13 C14 . . . . 44.8(3) ?
    C11 C12 C13 C14 . . . . -72.7(3) ?
    C12 C13 C14 C15 . . . . 150.0(3) ?
    C12 C13 C14 C7 . . . . 23.4(3) ?
    C10 C7 C14 C15 . . . . -81.8(3) ?
    C8 C7 C14 C15 . . . . 161.6(3) ?
    N1 C7 C14 C13 . . . . 165.6(2) ?
    C10 C7 C14 C13 . . . . 43.3(3) ?
    C8 C7 C14 C13 . . . . -73.3(3) ?
    C16 N2 C15 O3 . . . . -10.0(4) ?
    C13 C14 C15 O3 . . . . -59.4(4) ?
    C7 C14 C15 O3 . . . . 64.1(4) ?
    C13 C14 C15 N2 . . . . 120.7(3) ?
    C15 N2 C16 C17 . . . . -176.4(3) ?
    C19 N3 C18 O4 . . . . 8.4(5) ?
    N2 C16 C18 O4 . . . . -26.1(4) ?
    C17 C16 C18 O4 . . . . 93.5(4) ?
    C17 C16 C18 N3 . . . . -85.0(3) ?
    C18 N3 C19 C23 . . . . -166.8(3) ?
    C18 N3 C19 C20 . . . . -48.5(4) ?
    N3 C19 C20 C21 . . . . -172.7(3) ?
    C23 C19 C20 C21 . . . . -54.2(4) ?
    C26 C19 C20 C21 . . . . 65.5(3) ?
    C19 C20 C21 C22 . . . . -9.3(4) ?
    C20 C21 C22 C25 . . . . -54.1(4) ?
    C20 C21 C22 C24 . . . . 65.1(4) ?
    N3 C19 C23 C24 . . . . -173.3(3) ?
    C20 C19 C23 C24 . . . . 66.0(3) ?
    C26 C19 C23 C24 . . . . -52.5(3) ?
    C25 C22 C24 C23 . . . . 66.2(4) ?
    C21 C22 C24 C23 . . . . -53.3(4) ?
    C19 C23 C24 C22 . . . . -10.8(4) ?
    C21 C22 C25 C26 . . . . 64.3(4) ?
    C24 C22 C25 C26 . . . . -54.8(4) ?
    C22 C25 C26 C27 . . . . 113.0(3) ?
    C22 C25 C26 C19 . . . . -7.9(4) ?
    C23 C19 C26 C27 . . . . -59.3(3) ?
    C20 C19 C26 C27 . . . . -177.3(3) ?
    N3 C19 C26 C25 . . . . -177.4(3) ?
    C23 C19 C26 C25 . . . . 63.2(3) ?
    C20 C19 C26 C25 . . . . -54.8(3) ?
    C28 N4 C27 O5 . . . . -10.1(4) ?
    C25 C26 C27 O5 . . . . -35.5(4) ?
    C19 C26 C27 O5 . . . . 84.6(4) ?
    C25 C26 C27 N4 . . . . 147.5(3) ?
    C27 N4 C28 C29 . . . . 179.6(3) ?
    N4 C28 C29 C30 . . . . -78.8(3) ?
    C36 C28 C29 C30 . . . . 159.3(3) ?
    C28 C29 C30 C35 . . . . -85.7(4) ?
    C28 C29 C30 C31 . . . . 94.4(3) ?
    C35 C30 C31 C32 . . . . -1.1(5) ?
    C29 C30 C31 C32 . . . . 178.8(3) ?
    C30 C31 C32 C33 . . . . -0.1(5) ?
    C31 C32 C33 C34 . . . . 1.1(5) ?
    C32 C33 C34 C35 . . . . -0.9(5) ?
    C33 C34 C35 C30 . . . . -0.3(5) ?
    C31 C30 C35 C34 . . . . 1.3(5) ?
    C29 C30 C35 C34 . . . . -178.6(3) ?
    C37 O7 C36 O6 . . . . -1.0(5) ?
    C37 O7 C36 C28 . . . . 178.1(3) ?
    N4 C28 C36 O6 . . . . -33.9(4) ?
    C29 C28 C36 O6 . . . . 90.0(4) ?
    C29 C28 C36 O7 . . . . -89.1(3) ?
    C36 O7 C37 C38 . . . . -87.1(3) ?
    O7 C37 C38 C43 . . . . 124.5(3) ?
    O7 C37 C38 C39 . . . . -57.7(4) ?
    C43 C38 C39 C40 . . . . 1.1(5) ?
    C37 C38 C39 C40 . . . . -176.7(3) ?
    C38 C39 C40 C41 . . . . 0.3(6) ?
    C39 C40 C41 C42 . . . . -1.3(6) ?
    C40 C41 C42 C43 . . . . 0.8(6) ?
    C41 C42 C43 C38 . . . . 0.6(5) ?
    C39 C38 C43 C42 . . . . -1.6(5) ?
    C37 C38 C43 C42 . . . . 176.2(3) ?
loop_
    _geom_hbond_atom_site_label_D
    _geom_hbond_atom_site_label_H
    _geom_hbond_atom_site_label_A
    _geom_hbond_site_symmetry_A
    _geom_hbond_distance_DH
    _geom_hbond_distance_HA
    _geom_hbond_distance_DA
    _geom_hbond_angle_DHA
    _geom_hbond_publ_flag
    N1 H1 O4 . 0.88 2.16 2.994(4) 157 y
    N2 H2 O5 1_655 0.88 2.12 2.914(3) 150 y
    N3 H3N O6 . 0.88 2.51 3.159(3) 131 y
    N4 H4 O3 . 0.88 2.20 3.009(3) 153 y
    C1' H1' O2 . 1.00 2.09 3.071(4) 167 y
_shelx_hkl_file
;
   1   0   0    1.27    0.10
  -2   0   0 1000.00   22.76
  -2   0   0  972.65   22.71
  -2   0   0  947.79   22.75
  -2   0   0  942.58   23.11
  -2   0   0  944.18   21.95
  -2   0   0  954.40   24.02
   2   0   0  930.97   21.65
   2   0   0  933.67   22.56
   2   0   0  946.52   23.38
   2   0   0  953.24   22.45
   2   0   0  975.95   23.91
  -3   0   0   35.21    1.01
  -3   0   0   34.58    0.96
  -3   0   0   35.55    1.06
  -3   0   0   33.03    1.05
   3   0   0   32.53    1.02
   3   0   0   32.30    1.01
   3   0   0   33.36    1.18
   3   0   0   34.03    1.04
   3   0   0   33.17    1.00
   3   0   0   33.67    1.13
   3   0   0   32.70    0.93
  -4   0   0  104.00    2.47
  -4   0   0   97.25    2.55
  -4   0   0  101.68    2.65
  -4   0   0   99.07    2.82
  -4   0   0   98.16    2.94
  -4   0   0   97.50    2.64
   4   0   0   98.95    2.79
   4   0   0  100.07    2.65
   4   0   0   97.41    2.63
   4   0   0   98.67    2.63
   4   0   0   98.80    2.63
  -5   0   0   11.15    0.74
  -5   0   0   12.92    0.60
  -5   0   0   10.92    0.77
  -5   0   0   10.96    0.60
  -5   0   0   12.25    0.56
  -5   0   0   10.55    0.57
  -5   0   0   12.19    0.50
   5   0   0   12.40    0.62
   5   0   0   12.20    0.60
   5   0   0   11.93    0.64
   5   0   0   12.30    0.54
   5   0   0   11.67    0.67
   5   0   0   12.23    0.57
  -6   0   0   15.80    0.98
  -6   0   0   17.52    0.78
  -6   0   0   16.73    0.65
  -6   0   0   15.61    0.76
  -6   0   0   16.03    0.71
  -6   0   0   15.71    0.79
   6   0   0   16.84    0.71
   6   0   0   16.32    0.68
   6   0   0   16.37    0.81
   6   0   0   15.77    0.76
   6   0   0   15.62    0.86
  -7   0   0    2.63    0.43
  -7   0   0    3.40    0.30
  -7   0   0    3.26    0.48
  -7   0   0    1.82    0.39
  -7   0   0    2.13    0.27
  -7   0   0    3.06    0.35
   7   0   0    2.34    0.32
   7   0   0    2.99    0.45
   7   0   0    3.18    0.34
   7   0   0    3.49    0.49
   7   0   0    2.47    0.41
   7   0   0    2.93    0.46
  -8   0   0    0.81    0.16
  -8   0   0    0.71    0.17
  -8   0   0    1.00    0.33
  -8   0   0    0.65    0.25
  -8   0   0    0.65    0.18
  -8   0   0    0.26    0.42
   8   0   0    0.32    0.25
   8   0   0    0.63    0.30
   8   0   0    0.62    0.30
   8   0   0    0.42    0.25
   8   0   0    0.67    0.23
  -9   0   0    1.99    0.38
  -9   0   0    2.63    0.37
  -9   0   0    2.78    0.48
  -9   0   0    2.70    0.61
  -9   0   0    2.83    0.44
  -9   0   0    2.25    0.27
  -9   0   0    2.36    0.50
   9   0   0    2.17    0.33
   9   0   0    1.64    0.44
   9   0   0    1.75    0.38
   9   0   0    2.15    0.38
   9   0   0    2.73    0.45
 -10   0   0    0.50    0.25
 -10   0   0    0.83    0.25
 -10   0   0    1.28    0.23
 -10   0   0    0.84    0.51
 -10   0   0    0.69    0.32
 -10   0   0    0.77    0.44
 -10   0   0    0.24    0.30
  10   0   0    0.90    0.30
  10   0   0    1.15    0.32
  10   0   0    0.29    0.41
  10   0   0    0.98    0.51
 -11   0   0    0.74    0.38
 -11   0   0   -0.35    0.40
 -11   0   0    0.49    0.27
 -11   0   0    0.21    0.33
  11   0   0   -0.53    0.63
  11   2   1    1.07    0.67
  11   2   1    1.00    0.63
 -11  -2  -1    1.52    0.30
 -11  -2  -1    1.41    0.38
 -11  -2  -1    0.71    0.39
 -11  -2  -1    2.32    0.45
  10   2   1    1.62    0.34
  10   2   1    1.28    0.31
  10   2   1    1.61    0.50
  10   2   1    1.73    0.49
 -10  -2  -1    0.82    0.32
 -10  -2  -1    1.05    0.48
 -10  -2  -1    1.19    0.22
 -10  -2  -1    0.86    0.62
 -10  -2  -1    0.58    0.26
   9   2   1    4.40    0.66
   9   2   1    4.35    0.73
   9   2   1    3.11    0.38
   9   2   1    4.23    0.47
   9   2   1    2.37    0.38
  -9  -2  -1    3.01    0.50
  -9  -2  -1    3.27    0.65
  -9  -2  -1    3.33    0.55
  -9  -2  -1    3.37    0.41
  -9  -2  -1    4.00    0.69
   8   2   1    9.89    0.90
   8   2   1   11.51    0.80
   8   2   1   11.95    0.65
   8   2   1   11.79    0.81
   8   2   1   11.30    0.68
   8   2   1   10.60    0.83
  -8  -2  -1   11.85    0.59
  -8  -2  -1   11.75    0.83
  -8  -2  -1   11.42    1.02
  -8  -2  -1   11.75    0.70
  -8  -2  -1   12.25    0.74
  -8  -2  -1   11.44    0.97
   7   2   1    0.37    0.25
   7   2   1   -0.05    0.15
   7   2   1    0.76    0.20
   7   2   1    0.43    0.28
   7   2   1    0.33    0.19
  -7  -2  -1    0.60    0.29
  -7  -2  -1    0.35    0.21
  -7  -2  -1    0.27    0.20
  -7  -2  -1    0.49    0.32
   6   2   1    9.60    0.70
   6   2   1   10.33    0.65
   6   2   1   10.55    0.56
   6   2   1    9.26    0.67
   6   2   1    9.44    0.62
  -6  -2  -1   10.70    0.60
  -6  -2  -1   10.24    0.58
  -6  -2  -1    9.89    0.51
  -6  -2  -1    9.16    0.82
  -6  -2  -1    9.99    0.73
   5   2   1    3.89    0.44
   5   2   1    3.44    0.40
   5   2   1    3.72    0.40
   5   2   1    4.05    0.35
   5   2   1    3.43    0.38
  -5  -2  -1    3.54    0.45
  -5  -2  -1    3.98    0.33
  -5  -2  -1    4.13    0.42
  -5  -2  -1    3.68    0.28
   4   2   1   11.80    0.45
   4   2   1   11.31    0.60
   4   2   1   11.97    0.55
   4   2   1   12.07    0.53
   4   2   1   11.30    0.57
   4   2   1   10.93    0.62
   4   2   1   11.11    0.60
  -4  -2  -1   11.98    0.56
  -4  -2  -1   11.14    0.64
  -4  -2  -1   11.28    0.58
  -4  -2  -1   11.76    0.49
  -4  -2  -1   11.89    0.55
  -4  -2  -1   12.03    0.69
  -4  -2  -1   11.73    0.48
   3   2   1   41.00    1.16
   3   2   1   40.84    1.17
   3   2   1   41.23    1.22
   3   2   1   40.83    1.23
   3   2   1   39.67    1.31
   3   2   1   39.25    1.31
  -3  -2  -1   42.92    1.10
  -3  -2  -1   41.75    1.37
  -3  -2  -1   41.42    1.28
  -3  -2  -1   40.63    1.17
  -3  -2  -1   42.77    1.36
  -3  -2  -1   42.02    1.21
  -3  -2  -1   41.38    1.30
  -3  -2  -1   42.63    1.25
   2   2   1   29.04    0.89
   2   2   1   30.62    0.91
   2   2   1   28.20    0.86
   2   2   1   30.10    0.92
  -2  -2  -1   29.11    0.87
  -2  -2  -1   26.04    0.96
  -2  -2  -1   27.34    0.89
  -2  -2  -1   29.22    0.94
  -2  -2  -1   28.98    0.89
  -2  -2  -1   28.56    0.91
  -2  -2  -1   28.07    0.77
   1   2   1  247.09    5.60
   1   2   1  233.57    5.77
   1   2   1  237.43    5.77
   1   2   1  258.53    6.10
   1   2   1  248.38    5.80
   1   2   1  225.21    5.70
  -1  -2  -1  235.80    5.81
  -1  -2  -1  236.93    5.68
  -1  -2  -1  237.57    5.80
  -1  -2  -1  257.11    6.13
  -1  -2  -1  247.96    5.79
   0   2   1  114.35    2.77
   0   2   1  117.88    2.77
   0   2   1  115.13    2.70
   0   2   1  116.72    2.79
   0   2   1  122.99    2.98
   0   2   1  109.45    2.72
   0   2   1  107.61    2.70
   0   2   1  110.65    2.81
   0  -2  -1  123.58    3.18
   0  -2  -1  123.27    2.97
   0  -2  -1  116.51    2.88
   0  -2  -1  127.47    2.96
   0  -2  -1  121.87    2.97
  -1   2   1  288.84    7.07
  -1   2   1  293.86    7.12
  -1   2   1  310.91    7.15
  -1   2   1  294.62    7.45
  -1   2   1  299.87    7.55
  -1   2   1  305.76    7.76
  -1   2   1  320.55    7.22
  -1   2   1  297.77    7.21
  -1   2   1  307.81    7.40
  -1   2   1  311.61    7.06
   1  -2  -1  315.16    8.02
   1  -2  -1  327.44    7.69
   1  -2  -1  322.38    7.63
   1  -2  -1  325.28    7.31
   1  -2  -1  293.88    7.21
   1  -2  -1  296.69    7.55
  -2   2   1  457.80   11.00
  -2   2   1  448.56   11.33
  -2   2   1  444.19   11.25
  -2   2   1  446.58   10.71
  -2   2   1  454.55   10.57
  -2   2   1  443.72   10.62
  -2   2   1  470.38   10.94
  -2   2   1  443.78   11.11
  -2   2   1  458.10   10.59
   2  -2  -1  478.13   11.33
   2  -2  -1  442.95   10.79
   2  -2  -1  466.13   11.46
   2  -2  -1  452.54   10.74
  -3   2   1    1.36    0.16
  -3   2   1    1.49    0.24
  -3   2   1    1.37    0.15
  -3   2   1    1.18    0.22
  -3   2   1    1.26    0.22
  -3   2   1    1.25    0.19
  -3   2   1    1.01    0.23
  -3   2   1    1.49    0.14
   3  -2  -1    1.44    0.15
   3  -2  -1    1.25    0.13
   3  -2  -1    1.20    0.22
   3  -2  -1    1.45    0.18
   3  -2  -1    1.42    0.20
   3  -2  -1    1.37    0.17
  -4   2   1  169.89    3.95
  -4   2   1  160.64    4.25
  -4   2   1  175.21    3.95
  -4   2   1  166.53    4.21
  -4   2   1  165.40    4.31
  -4   2   1  155.12    3.92
  -4   2   1  166.38    4.15
  -4   2   1  164.01    4.07
  -4   2   1  164.93    4.34
  -4   2   1  160.61    4.56
   4  -2  -1  165.08    3.88
   4  -2  -1  160.92    4.10
   4  -2  -1  162.11    4.22
   4  -2  -1  162.65    3.92
   4  -2  -1  160.63    4.25
   4  -2  -1  156.92    4.49
  -5   2   1   43.42    1.30
  -5   2   1   42.54    1.44
  -5   2   1   45.53    1.22
  -5   2   1   41.73    1.30
  -5   2   1   43.03    1.42
  -5   2   1   46.67    1.30
  -5   2   1   42.65    1.61
  -5   2   1   41.92    1.69
   5  -2  -1   41.68    1.52
   5  -2  -1   41.90    1.26
   5  -2  -1   39.90    1.63
   5  -2  -1   41.99    1.42
   5  -2  -1   41.50    1.25
   5  -2  -1   43.75    1.38
  -6   2   1   67.25    1.78
  -6   2   1   64.31    1.85
  -6   2   1   63.27    2.26
  -6   2   1   60.27    2.34
  -6   2   1   66.19    2.04
  -6   2   1   65.31    2.01
  -6   2   1   67.45    1.83
   6  -2  -1   65.08    2.03
   6  -2  -1   62.74    2.17
   6  -2  -1   58.10    1.83
   6  -2  -1   63.31    1.84
   6  -2  -1   65.88    1.81
   6  -2  -1   63.97    1.94
  -7   2   1    4.18    0.43
  -7   2   1    4.58    0.41
  -7   2   1    4.58    0.63
  -7   2   1    5.01    0.42
  -7   2   1    4.76    0.35
  -7   2   1    4.43    0.72
   7  -2  -1    4.19    0.41
   7  -2  -1    4.84    0.48
   7  -2  -1    4.33    0.54
   7  -2  -1    5.18    0.43
  -8   2   1   13.86    0.66
  -8   2   1   12.98    1.07
  -8   2   1   13.50    0.73
  -8   2   1   13.45    0.81
  -8   2   1   14.00    0.78
  -8   2   1   13.36    0.70
  -8   2   1   14.32    0.63
  -8   2   1   14.47    0.76
  -8   2   1   14.31    1.17
   8  -2  -1   12.96    0.68
   8  -2  -1   12.22    0.88
   8  -2  -1   13.33    0.75
   8  -2  -1   13.71    0.72
  -9   2   1    2.69    0.73
  -9   2   1    2.20    0.51
  -9   2   1    3.07    0.42
  -9   2   1    3.83    0.52
  -9   2   1    3.30    0.54
  -9   2   1    2.05    0.39
   9  -2  -1    3.83    0.51
   9  -2  -1    3.86    0.66
   9  -2  -1    2.75    0.44
   9  -2  -1    2.44    0.38
   9  -2  -1    4.26    0.49
 -10   2   1    0.22    0.41
 -10   2   1    0.20    0.22
 -10   2   1    0.34    0.27
 -10   2   1    0.75    0.26
 -10   2   1   -0.02    0.32
  10  -2  -1    0.08    0.45
  10  -2  -1    0.73    0.47
  10  -2  -1    0.12    0.32
  10  -2  -1   -0.41    0.29
  10  -2  -1    0.12    0.37
 -11   2   1    0.89    0.60
 -11   2   1    0.40    0.30
 -11   2   1    0.38    0.33
 -11   2   1    0.16    0.33
  11  -2  -1    0.08    0.40
  11  -2  -1    0.25    0.63
  11  -2  -1    0.67    0.38
  11   4   2    2.14    0.48
  11   4   2    1.25    0.74
  10   4   2    6.52    1.10
  10   4   2    6.40    0.89
  10   4   2    7.16    1.06
 -10  -4  -2    7.04    0.84
 -10  -4  -2    6.06    0.82
 -10  -4  -2    4.99    1.04
 -10  -4  -2    8.40    0.75
   9   4   2   11.77    0.79
   9   4   2   10.88    0.82
   9   4   2   12.29    0.93
  -9  -4  -2   10.90    1.22
  -9  -4  -2   11.23    1.05
  -9  -4  -2   13.51    0.79
  -9  -4  -2   12.04    1.33
  -9  -4  -2   12.34    0.87
   8   4   2    5.16    0.71
   8   4   2    5.59    0.55
   8   4   2    4.78    0.72
   8   4   2    5.69    0.70
   8   4   2    7.30    0.71
  -8  -4  -2    5.06    0.87
  -8  -4  -2    7.43    0.94
  -8  -4  -2    6.25    0.29
  -8  -4  -2    5.35    0.72
  -8  -4  -2    6.16    0.59
  -8  -4  -2    6.69    0.61
   7   4   2   -0.45    0.29
   7   4   2   -0.21    0.21
   7   4   2    0.51    0.36
   7   4   2   -0.05    0.27
   7   4   2    0.34    0.19
   7   4   2    0.10    0.13
  -7  -4  -2    0.41    0.22
  -7  -4  -2    0.44    0.16
  -7  -4  -2    0.14    0.09
  -7  -4  -2    0.10    0.24
  -7  -4  -2   -0.30    0.33
  -7  -4  -2    0.70    0.33
   6   4   2   13.40    0.70
   6   4   2   12.87    0.75
   6   4   2   12.85    0.60
   6   4   2   13.92    0.92
   6   4   2   14.23    0.83
   6   4   2   13.57    0.82
  -6  -4  -2   13.63    0.82
  -6  -4  -2   13.14    0.75
  -6  -4  -2   13.43    0.91
  -6  -4  -2   13.24    0.70
  -6  -4  -2   13.05    0.86
  -6  -4  -2   12.89    0.48
   5   4   2   16.48    0.95
   5   4   2   17.50    0.81
   5   4   2   17.61    0.81
   5   4   2   17.89    0.72
   5   4   2   16.98    0.90
   5   4   2   17.64    0.77
   5   4   2   18.35    0.93
  -5  -4  -2   16.89    0.98
  -5  -4  -2   17.52    0.87
  -5  -4  -2   18.25    0.91
  -5  -4  -2   16.76    0.86
  -5  -4  -2   17.84    0.60
  -5  -4  -2   18.28    0.79
   4   4   2   73.07    2.31
   4   4   2   72.41    2.11
   4   4   2   73.96    2.03
   4   4   2   73.14    2.14
   4   4   2   74.21    2.32
   4   4   2   70.20    2.13
  -4  -4  -2   78.27    2.27
  -4  -4  -2   74.13    2.12
  -4  -4  -2   75.34    2.22
  -4  -4  -2   75.61    1.95
  -4  -4  -2   72.89    2.36
  -4  -4  -2   73.02    2.18
   3   4   2  113.67    2.97
   3   4   2  119.07    3.04
   3   4   2  113.76    3.15
   3   4   2  109.96    3.18
   3   4   2  112.50    3.21
   3   4   2  117.50    2.92
  -3  -4  -2  119.74    3.26
  -3  -4  -2  121.13    3.12
  -3  -4  -2  119.26    3.34
  -3  -4  -2  124.35    3.20
  -3  -4  -2  121.47    3.22
  -3  -4  -2  121.58    3.06
  -3  -4  -2  122.54    3.40
   2   4   2   57.93    1.80
   2   4   2   56.34    1.59
   2   4   2   57.60    1.78
   2   4   2   57.49    1.58
   2   4   2   60.38    1.78
   2   4   2   56.69    1.67
  -2  -4  -2   62.16    1.80
  -2  -4  -2   62.12    1.76
  -2  -4  -2   61.18    1.85
  -2  -4  -2   57.25    1.87
  -2  -4  -2   62.15    1.65
  -2  -4  -2   60.80    1.66
   1   4   2    7.02    0.38
   1   4   2    7.37    0.36
   1   4   2    6.65    0.44
   1   4   2    7.22    0.42
   1   4   2    7.80    0.40
   1   4   2    7.30    0.43
  -1  -4  -2    7.48    0.46
  -1  -4  -2    6.78    0.34
  -1  -4  -2    7.28    0.39
  -1  -4  -2    7.74    0.44
  -1  -4  -2    7.04    0.33
  -1  -4  -2    7.01    0.47
  -1  -4  -2    6.97    0.31
   0   4   2   17.54    0.66
   0   4   2   15.87    0.56
   0   4   2   16.09    0.64
   0   4   2   16.43    0.63
   0   4   2   17.68    0.73
   0  -4  -2   17.64    0.65
   0  -4  -2   16.14    0.47
   0  -4  -2   18.82    0.58
   0  -4  -2   17.81    0.70
   0  -4  -2   18.44    0.76
   0  -4  -2   16.98    0.68
   0  -4  -2   17.17    0.65
  -1   4   2   40.21    1.30
  -1   4   2   38.43    1.00
  -1   4   2   37.29    1.19
  -1   4   2   37.39    1.09
  -1   4   2   38.57    1.12
  -1   4   2   39.53    1.19
  -1   4   2   38.32    1.22
  -1   4   2   37.95    1.10
   1  -4  -2   39.54    1.18
   1  -4  -2   34.81    1.08
   1  -4  -2   38.26    1.28
   1  -4  -2   38.37    1.17
   1  -4  -2   38.46    1.11
   1  -4  -2   35.56    1.16
   1  -4  -2   37.12    1.06
  -2   4   2   52.29    1.25
  -2   4   2   50.99    1.60
  -2   4   2   48.52    1.59
  -2   4   2   50.25    1.53
  -2   4   2   51.40    1.59
  -2   4   2   47.89    1.25
  -2   4   2   50.30    1.49
  -2   4   2   51.59    1.40
  -2   4   2   49.39    1.54
   2  -4  -2   53.82    1.64
   2  -4  -2   51.71    1.56
   2  -4  -2   51.41    1.51
   2  -4  -2   50.77    1.43
   2  -4  -2   47.27    1.29
   2  -4  -2   53.07    1.36
  -3   4   2   16.77    0.78
  -3   4   2   17.10    0.72
  -3   4   2   16.72    0.85
  -3   4   2   18.18    0.71
  -3   4   2   16.99    0.66
  -3   4   2   16.67    0.73
  -3   4   2   16.97    0.66
  -3   4   2   17.47    0.77
  -3   4   2   16.65    0.79
   3  -4  -2   15.91    0.72
   3  -4  -2   16.30    0.78
  -4   4   2    1.18    0.20
  -4   4   2    1.15    0.20
  -4   4   2    1.56    0.22
  -4   4   2    1.57    0.27
  -4   4   2    1.22    0.28
  -4   4   2    1.60    0.18
  -4   4   2    1.06    0.24
  -4   4   2    1.63    0.21
  -4   4   2    1.48    0.29
  -4   4   2    1.41    0.31
   4  -4  -2    1.06    0.19
   4  -4  -2    0.97    0.20
  -5   4   2   13.14    0.74
  -5   4   2   13.60    0.60
  -5   4   2   12.92    0.56
  -5   4   2   12.66    0.66
  -5   4   2   13.01    0.61
  -5   4   2   12.27    0.88
  -5   4   2   13.93    0.66
  -5   4   2   13.94    0.64
   5  -4  -2   12.58    0.66
   5  -4  -2   11.94    0.71
   5  -4  -2   12.11    0.78
  -6   4   2    3.76    0.53
  -6   4   2    3.95    0.48
  -6   4   2    3.20    0.55
  -6   4   2    4.57    0.35
  -6   4   2    3.79    0.35
  -6   4   2    4.70    0.41
  -6   4   2    3.04    0.54
  -6   4   2    3.58    0.38
   6  -4  -2    2.84    0.42
   6  -4  -2    3.18    0.23
   6  -4  -2    3.46    0.36
  -7   4   2   39.99    1.64
  -7   4   2   35.31    1.32
  -7   4   2   35.39    1.80
  -7   4   2   36.47    1.69
  -7   4   2   37.10    1.60
  -7   4   2   35.75    1.21
  -7   4   2   38.82    1.25
  -7   4   2   37.67    1.43
  -7   4   2   35.52    1.36
   7  -4  -2   35.07    1.08
   7  -4  -2   38.58    1.12
   7  -4  -2   35.76    1.38
   7  -4  -2   37.03    1.69
  -8   4   2    5.16    0.58
  -8   4   2    5.65    0.51
  -8   4   2    3.44    0.62
  -8   4   2    4.34    0.76
  -8   4   2    4.87    0.50
  -8   4   2    4.22    0.63
  -8   4   2    4.73    0.65
  -8   4   2    5.22    0.47
   8  -4  -2    5.43    0.45
   8  -4  -2    6.09    0.53
   8  -4  -2    4.95    0.67
   8  -4  -2    5.52    0.46
  -9   4   2    5.53    0.63
  -9   4   2    4.24    0.50
  -9   4   2    5.49    0.62
  -9   4   2    4.58    0.66
   9  -4  -2    3.92    0.53
   9  -4  -2    4.75    0.59
   9  -4  -2    4.85    0.55
   9  -4  -2    5.13    0.57
 -10   4   2    1.21    0.32
 -10   4   2    0.97    0.49
 -10   4   2    1.37    0.42
 -10   4   2    1.51    0.35
  10  -4  -2    0.68    0.50
  10  -4  -2    1.14    0.33
  10  -4  -2    1.79    0.40
  10   6   3    1.49    0.61
  10   6   3    1.06    0.72
 -10  -6  -3    1.54    0.55
 -10  -6  -3    0.31    0.88
 -10  -6  -3   -0.33    0.34
 -10  -6  -3    0.00    0.43
 -10  -6  -3    0.86    1.07
   9   6   3   15.38    1.00
   9   6   3   13.08    0.71
   9   6   3   16.23    1.18
   9   6   3   13.42    1.20
  -9  -6  -3   17.94    1.42
  -9  -6  -3   13.48    1.76
  -9  -6  -3   17.82    1.10
  -9  -6  -3   14.91    0.95
   8   6   3    3.18    0.51
   8   6   3    2.68    0.39
   8   6   3    5.01    0.81
  -8  -6  -3    3.49    0.57
  -8  -6  -3    3.58    0.55
  -8  -6  -3    5.55    0.90
  -8  -6  -3    3.60    0.75
  -8  -6  -3    4.00    0.70
  -8  -6  -3    4.16    0.33
   7   6   3   16.03    0.87
   7   6   3   16.28    1.17
   7   6   3   14.29    0.99
   7   6   3   13.46    0.91
   7   6   3   14.34    0.73
   7   6   3   14.85    0.79
  -7  -6  -3   15.41    0.83
  -7  -6  -3   15.26    0.98
  -7  -6  -3   17.19    1.26
  -7  -6  -3   15.86    1.03
  -7  -6  -3   13.91    0.97
  -7  -6  -3   15.56    0.61
   6   6   3    1.25    0.19
   6   6   3    1.73    0.29
   6   6   3    1.32    0.24
   6   6   3    1.47    0.27
   6   6   3    2.50    0.50
  -6  -6  -3    2.04    0.36
  -6  -6  -3    2.05    0.27
  -6  -6  -3    1.71    0.36
  -6  -6  -3    1.81    0.29
  -6  -6  -3    1.83    0.49
   5   6   3   58.21    2.19
   5   6   3   60.61    1.92
   5   6   3   59.70    1.95
   5   6   3   60.55    1.88
   5   6   3   54.62    2.09
   5   6   3   59.23    1.98
  -5  -6  -3   61.28    1.71
  -5  -6  -3   60.95    1.90
  -5  -6  -3   57.62    2.01
  -5  -6  -3   57.70    2.06
  -5  -6  -3   60.07    1.94
  -5  -6  -3   60.27    2.26
   4   6   3   32.79    1.47
   4   6   3   34.08    1.41
   4   6   3   32.22    1.19
   4   6   3   32.89    1.33
   4   6   3   33.12    1.28
  -4  -6  -3   34.12    1.36
  -4  -6  -3   32.59    1.07
  -4  -6  -3   32.61    1.16
  -4  -6  -3   32.56    1.13
  -4  -6  -3   30.75    1.27
  -4  -6  -3   30.71    1.43
   3   6   3   33.92    1.25
   3   6   3   33.09    1.12
   3   6   3   32.84    1.17
   3   6   3   32.24    1.37
   3   6   3   32.17    1.26
   3   6   3   33.48    1.15
   3   6   3   33.79    1.36
  -3  -6  -3   34.49    1.12
  -3  -6  -3   33.55    1.28
  -3  -6  -3   33.14    1.29
  -3  -6  -3   34.65    1.16
  -3  -6  -3   32.95    1.41
  -3  -6  -3   33.28    1.05
   2   6   3   18.49    0.88
   2   6   3   18.10    0.80
   2   6   3   18.42    0.88
   2   6   3   19.30    0.94
   2   6   3   19.50    0.78
   2   6   3   18.34    0.73
  -2  -6  -3   18.52    0.96
  -2  -6  -3   19.42    0.85
  -2  -6  -3   19.08    0.93
  -2  -6  -3   20.06    0.77
  -2  -6  -3   19.37    0.74
  -2  -6  -3   19.33    0.71
  -2  -6  -3   20.13    0.88
   1   6   3    4.22    0.35
   1   6   3    3.89    0.44
   1   6   3    3.92    0.35
   1   6   3    3.49    0.40
   1   6   3    3.79    0.34
   1   6   3    3.30    0.30
  -1  -6  -3    3.78    0.30
  -1  -6  -3    3.70    0.37
  -1  -6  -3    4.05    0.34
  -1  -6  -3    3.71    0.22
  -1  -6  -3    2.82    0.57
  -1  -6  -3    3.59    0.44
  -1  -6  -3    3.47    0.27
  -1  -6  -3    3.63    0.33
   0   6   3   29.78    1.12
   0   6   3   31.08    1.11
   0   6   3   30.05    1.10
   0   6   3   31.80    1.24
   0   6   3   32.26    1.09
   0  -6  -3   32.36    0.97
   0  -6  -3   30.43    1.09
   0  -6  -3   31.21    1.17
   0  -6  -3   31.80    1.08
   0  -6  -3   32.03    1.16
   0  -6  -3   31.54    1.10
  -1   6   3   25.92    0.90
  -1   6   3   24.39    0.85
  -1   6   3   25.68    0.91
  -1   6   3   23.83    0.96
  -1   6   3   23.74    0.89
  -1   6   3   25.72    1.06
  -1   6   3   24.89    0.93
  -1   6   3   24.81    1.05
   1  -6  -3   25.61    0.90
   1  -6  -3   24.78    0.95
   1  -6  -3   25.21    0.92
   1  -6  -3   25.31    0.99
   1  -6  -3   24.42    0.85
  -2   6   3    3.24    0.27
  -2   6   3    3.25    0.19
  -2   6   3    3.33    0.24
  -2   6   3    3.05    0.44
  -2   6   3    2.92    0.39
  -2   6   3    3.19    0.28
  -2   6   3    3.66    0.40
  -2   6   3    2.98    0.34
  -2   6   3    2.43    0.38
   2  -6  -3    2.55    0.31
   2  -6  -3    2.98    0.31
   2  -6  -3    3.22    0.30
   2  -6  -3    3.03    0.29
   2  -6  -3    3.15    0.31
  -3   6   3   13.15    0.51
  -3   6   3   13.21    0.59
  -3   6   3   13.12    0.63
  -3   6   3   13.46    0.71
  -3   6   3   12.04    0.74
  -3   6   3   12.87    0.79
  -3   6   3   13.76    0.72
   3  -6  -3   13.23    0.67
   3  -6  -3   13.65    0.49
   3  -6  -3   12.89    0.67
   3  -6  -3   12.84    0.71
   3  -6  -3   12.16    0.45
   3  -6  -3   13.67    0.61
  -4   6   3    7.49    0.66
  -4   6   3    7.57    0.45
  -4   6   3    8.15    0.47
  -4   6   3    7.10    0.42
  -4   6   3    7.52    0.53
  -4   6   3    6.87    0.64
  -4   6   3    7.06    0.56
  -4   6   3    6.78    0.58
  -4   6   3    7.47    0.70
  -4   6   3    7.50    0.40
   4  -6  -3    7.92    0.53
   4  -6  -3    7.01    0.59
  -5   6   3    8.37    0.49
  -5   6   3    8.60    0.72
  -5   6   3    7.79    0.49
  -5   6   3    7.20    0.47
  -5   6   3    8.41    0.78
  -5   6   3    7.53    0.60
  -5   6   3    7.85    0.53
  -5   6   3    7.88    0.71
  -5   6   3    7.97    0.47
  -5   6   3    7.54    0.69
   5  -6  -3    7.96    0.67
  -6   6   3    9.46    0.58
  -6   6   3   10.05    0.81
  -6   6   3    9.38    0.84
  -6   6   3   10.68    0.55
  -6   6   3   10.20    0.64
  -6   6   3    9.74    0.56
  -6   6   3   10.32    0.79
  -6   6   3    9.47    0.58
  -6   6   3   10.16    0.94
  -6   6   3   10.00    0.67
  -7   6   3   11.18    0.61
  -7   6   3   11.26    1.16
  -7   6   3   10.17    0.68
  -7   6   3    9.96    1.04
  -7   6   3   11.82    0.90
  -7   6   3   10.31    0.78
  -7   6   3   11.34    0.64
  -7   6   3   10.93    0.68
  -7   6   3    9.87    0.92
   7  -6  -3    9.57    0.65
   7  -6  -3   10.90    0.82
  -8   6   3    0.49    0.34
  -8   6   3   -0.13    0.44
  -8   6   3    0.78    0.22
  -8   6   3    1.44    0.47
  -8   6   3    0.93    0.24
  -8   6   3    0.24    0.25
  -8   6   3    1.73    0.57
  -8   6   3    0.49    0.21
  -8   6   3    1.10    0.24
   8  -6  -3    0.95    0.39
   8  -6  -3    0.40    0.30
  -9   6   3    5.18    0.80
  -9   6   3    4.64    0.66
  -9   6   3    5.56    0.62
  -9   6   3    3.95    0.68
  -9   6   3    5.07    0.65
  -9   6   3    6.16    0.67
  -9   6   3    5.58    0.87
   9  -6  -3    5.96    0.93
   9  -6  -3    4.63    0.58
 -10   6   3   -0.03    0.39
 -10   6   3    0.36    0.51
 -10   6   3    0.73    0.76
 -10   6   3    0.11    0.35
 -10   6   3    0.03    0.34
 -10   6   3    0.24    0.33
  10  -6  -3    0.32    0.64
  10  -6  -3    0.26    0.35
   9   8   4    1.04    0.37
   9   8   4    1.45    0.66
   9   8   4    1.65    0.72
  -9  -8  -4    1.02    0.40
  -9  -8  -4    1.02    0.36
  -9  -8  -4    0.03    0.61
   8   8   4   31.88    1.38
   8   8   4   30.40    1.62
   8   8   4   35.04    1.73
  -8  -8  -4   29.66    1.34
  -8  -8  -4   32.43    1.56
  -8  -8  -4   29.86    1.56
  -8  -8  -4   31.27    1.10
   7   8   4    4.44    0.60
   7   8   4    4.07    0.54
   7   8   4    5.43    0.88
   7   8   4    3.02    0.50
   7   8   4    4.79    0.58
   7   8   4    4.86    0.72
  -7  -8  -4    4.82    0.76
  -7  -8  -4    4.32    0.56
  -7  -8  -4    3.89    0.85
  -7  -8  -4    4.52    0.45
  -7  -8  -4    6.27    0.79
   6   8   4   11.22    1.21
   6   8   4   11.31    0.92
   6   8   4   11.66    0.89
   6   8   4   12.19    0.78
   6   8   4   10.81    0.82
   6   8   4   12.08    0.76
  -6  -8  -4   10.90    0.96
  -6  -8  -4   10.96    0.69
  -6  -8  -4   12.40    0.79
  -6  -8  -4   14.07    1.25
  -6  -8  -4   13.37    0.91
  -6  -8  -4   12.65    0.64
   5   8   4    8.63    0.64
   5   8   4    9.06    0.77
   5   8   4    9.75    0.65
   5   8   4    8.39    0.69
   5   8   4   10.23    0.98
   5   8   4    9.27    0.69
  -5  -8  -4    8.73    0.72
  -5  -8  -4    9.61    0.83
  -5  -8  -4    9.25    1.02
  -5  -8  -4   10.04    0.59
  -5  -8  -4   10.42    0.55
   4   8   4   11.92    0.79
   4   8   4   11.72    0.98
   4   8   4   11.99    0.74
   4   8   4   11.83    0.72
   4   8   4   11.68    0.72
   4   8   4   12.28    0.84
  -4  -8  -4   11.83    0.52
  -4  -8  -4   11.14    0.97
  -4  -8  -4   11.90    0.84
  -4  -8  -4   11.59    0.66
  -4  -8  -4   12.10    0.62
  -4  -8  -4   11.62    0.69
  -4  -8  -4   13.10    0.83
   3   8   4    0.43    0.20
   3   8   4    0.87    0.21
   3   8   4    0.71    0.20
   3   8   4    0.91    0.23
  -3  -8  -4    0.72    0.20
  -3  -8  -4    0.46    0.25
  -3  -8  -4    0.66    0.15
  -3  -8  -4    0.16    0.34
  -3  -8  -4    0.78    0.15
  -3  -8  -4    0.47    0.21
   2   8   4   10.42    0.63
   2   8   4   10.12    0.70
   2   8   4   11.26    0.75
   2   8   4   10.26    0.59
   2   8   4   10.45    0.65
   2   8   4   11.78    0.88
  -2  -8  -4   10.41    0.47
  -2  -8  -4   11.22    0.59
  -2  -8  -4   10.69    0.70
  -2  -8  -4   10.91    0.82
  -2  -8  -4   10.63    0.55
  -2  -8  -4    9.81    0.66
  -2  -8  -4   11.67    0.72
   1   8   4   24.60    1.16
   1   8   4   24.08    1.06
   1   8   4   24.81    1.16
   1   8   4   24.12    0.92
   1   8   4   24.43    1.03
   1   8   4   25.25    1.05
  -1  -8  -4   23.44    1.14
  -1  -8  -4   24.55    1.06
  -1  -8  -4   24.54    1.01
  -1  -8  -4   25.35    1.11
   0   8   4    0.55    0.20
   0   8   4    0.23    0.19
   0   8   4    0.31    0.19
   0   8   4    0.39    0.26
   0   8   4    0.70    0.14
   0   8   4    0.39    0.16
   0  -8  -4    0.49    0.12
   0  -8  -4    0.22    0.17
   0  -8  -4    0.23    0.13
   0  -8  -4    0.32    0.17
   0  -8  -4    0.52    0.16
   0  -8  -4    0.47    0.23
  -1   8   4   57.09    2.01
  -1   8   4   55.04    1.71
  -1   8   4   52.99    1.80
  -1   8   4   50.56    1.72
  -1   8   4   54.05    1.60
  -1   8   4   55.14    1.74
   1  -8  -4   54.26    1.81
   1  -8  -4   54.21    1.67
   1  -8  -4   53.25    1.83
   1  -8  -4   53.90    1.66
   1  -8  -4   52.73    1.75
  -2   8   4    2.12    0.29
  -2   8   4    2.44    0.37
  -2   8   4    1.93    0.28
  -2   8   4    2.10    0.37
  -2   8   4    2.21    0.42
  -2   8   4    2.14    0.33
  -2   8   4    2.29    0.39
  -2   8   4    2.53    0.39
  -2   8   4    2.52    0.39
  -2   8   4    1.99    0.32
   2  -8  -4    2.08    0.30
   2  -8  -4    2.26    0.35
   2  -8  -4    2.56    0.35
   2  -8  -4    2.31    0.37
  -3   8   4    3.04    0.35
  -3   8   4    3.62    0.60
  -3   8   4    3.28    0.24
  -3   8   4    3.45    0.56
  -3   8   4    4.07    0.51
  -3   8   4    3.61    0.43
   3  -8  -4    2.73    0.37
   3  -8  -4    3.01    0.40
   3  -8  -4    3.75    0.36
   3  -8  -4    2.83    0.33
  -4   8   4   16.88    0.93
  -4   8   4   18.56    0.77
  -4   8   4   16.74    1.00
  -4   8   4   16.90    0.77
  -4   8   4   17.23    1.05
  -4   8   4   17.98    0.69
  -4   8   4   17.33    1.09
  -4   8   4   16.20    0.80
  -4   8   4   17.06    1.06
  -4   8   4   16.67    0.94
   4  -8  -4   15.00    0.89
   4  -8  -4   17.28    0.95
  -5   8   4    4.68    0.42
  -5   8   4    4.42    0.46
  -5   8   4    3.47    0.58
  -5   8   4    4.10    0.56
  -5   8   4    3.81    0.42
  -5   8   4    3.18    0.55
  -5   8   4    3.02    0.50
  -5   8   4    3.90    0.40
  -5   8   4    3.35    0.54
  -5   8   4    4.33    0.61
   5  -8  -4    3.91    0.52
   5  -8  -4    3.51    0.46
  -6   8   4    1.55    0.61
  -6   8   4    1.83    0.53
  -6   8   4    0.79    0.47
  -6   8   4    1.61    0.45
  -6   8   4    0.87    0.21
  -6   8   4    0.95    0.21
  -6   8   4    1.30    0.22
  -6   8   4    0.70    0.29
   6  -8  -4    0.77    0.31
  -7   8   4    0.61    0.54
  -7   8   4    1.07    0.58
  -7   8   4    0.89    0.33
  -7   8   4    0.90    0.23
  -7   8   4    0.30    0.70
  -7   8   4    1.31    0.24
  -7   8   4    1.33    0.54
  -7   8   4    0.80    0.38
  -7   8   4    0.65    0.25
  -7   8   4    1.47    0.25
   7  -8  -4    0.98    0.32
  -8   8   4   -0.10    0.45
  -8   8   4   -0.01    0.26
  -8   8   4    0.18    0.26
  -8   8   4   -0.07    0.64
  -8   8   4   -0.04    0.31
  -8   8   4    0.36    0.27
   8  -8  -4    0.52    0.31
  -9   8   4    0.09    0.34
  -9   8   4    0.34    0.33
  -9   8   4    0.82    0.38
   9  -8  -4    0.30    0.34
   7  10   5    0.64    0.56
   7  10   5   -0.41    0.36
   7  10   5   -0.65    0.64
   7  10   5   -0.18    0.40
  -7 -10  -5   -0.17    0.31
  -7 -10  -5   -0.01    0.32
  -7 -10  -5    0.45    0.58
  -7 -10  -5    0.22    0.29
  -7 -10  -5    0.13    0.53
   6  10   5   23.05    1.39
   6  10   5   21.42    1.18
   6  10   5   19.80    1.14
   6  10   5   23.11    1.34
   6  10   5   24.23    1.91
  -6 -10  -5   21.05    1.41
  -6 -10  -5   23.06    1.05
  -6 -10  -5   23.83    1.15
  -6 -10  -5   21.78    1.07
  -6 -10  -5   25.53    1.26
   5  10   5    1.20    0.33
   5  10   5    1.37    0.37
   5  10   5    1.27    0.70
   5  10   5    1.04    0.45
   5  10   5    0.80    0.28
  -5 -10  -5    1.10    0.23
  -5 -10  -5    0.39    0.42
  -5 -10  -5    1.12    0.22
  -5 -10  -5    1.65    0.32
   4  10   5   10.57    0.73
   4  10   5   10.45    1.28
   4  10   5    9.76    0.87
   4  10   5    9.16    0.75
   4  10   5    8.36    0.82
  -4 -10  -5    9.32    0.65
  -4 -10  -5    8.89    0.64
  -4 -10  -5    7.38    0.89
  -4 -10  -5    8.68    0.81
  -4 -10  -5    9.38    0.53
  -4 -10  -5    9.15    0.64
   3  10   5   11.75    0.77
   3  10   5    9.78    0.73
   3  10   5   10.10    0.78
   3  10   5    9.60    0.79
   3  10   5   11.95    0.86
   3  10   5   10.59    1.12
   3  10   5    9.03    0.79
  -3 -10  -5    9.83    0.60
  -3 -10  -5    8.33    0.85
  -3 -10  -5    9.21    0.76
  -3 -10  -5    9.86    0.56
  -3 -10  -5   10.01    0.76
  -3 -10  -5    9.79    0.64
  -3 -10  -5    9.64    0.99
  -3 -10  -5   10.38    0.45
   2  10   5   10.53    0.78
   2  10   5   10.64    0.80
   2  10   5   11.05    0.72
   2  10   5   11.34    0.81
   2  10   5   11.82    1.04
  -2 -10  -5   10.55    0.74
  -2 -10  -5   10.41    1.02
  -2 -10  -5   10.85    0.77
  -2 -10  -5   11.20    0.68
  -2 -10  -5   10.98    0.82
   1  10   5    2.03    0.34
   1  10   5    2.74    0.36
   1  10   5    2.63    0.55
   1  10   5    2.09    0.32
  -1 -10  -5    2.00    0.31
  -1 -10  -5    2.48    0.47
  -1 -10  -5    2.15    0.32
  -1 -10  -5    2.86    0.44
  -1 -10  -5    3.17    0.50
   0  10   5   10.80    0.65
   0  10   5   10.57    0.79
   0  10   5   11.13    0.71
   0  10   5   11.03    0.93
   0  10   5   12.26    0.71
   0 -10  -5   11.97    0.72
   0 -10  -5   10.67    0.73
   0 -10  -5    9.69    0.75
   0 -10  -5   10.45    0.86
   0 -10  -5   10.40    0.66
  -1  10   5    1.05    0.28
  -1  10   5    1.08    0.27
  -1  10   5    0.78    0.22
  -1  10   5    1.15    0.46
  -1  10   5    0.90    0.35
   1 -10  -5    1.65    0.35
   1 -10  -5    1.25    0.21
   1 -10  -5    1.39    0.26
   1 -10  -5    1.10    0.24
   1 -10  -5    1.19    0.25
  -2  10   5   16.43    0.97
  -2  10   5   16.89    1.21
  -2  10   5   17.36    1.13
  -2  10   5   16.71    1.04
  -2  10   5   19.06    0.79
  -2  10   5   17.46    0.91
  -2  10   5   16.49    0.83
  -2  10   5   17.77    0.86
   2 -10  -5   17.22    0.93
   2 -10  -5   16.94    0.91
   2 -10  -5   16.98    0.90
   2 -10  -5   16.77    0.88
   2 -10  -5   17.68    0.80
   2 -10  -5   15.04    0.89
  -3  10   5    0.15    0.42
  -3  10   5    0.79    0.18
  -3  10   5   -0.03    0.29
  -3  10   5    0.54    0.17
  -3  10   5    0.02    0.44
  -3  10   5    0.48    0.21
  -3  10   5    0.79    0.31
   3 -10  -5    0.50    0.25
   3 -10  -5    0.31    0.26
   3 -10  -5    0.74    0.28
   3 -10  -5    0.86    0.30
  -4  10   5    0.52    0.33
  -4  10   5    0.23    0.15
  -4  10   5    0.17    0.47
  -4  10   5    0.94    0.49
  -4  10   5    0.15    0.23
  -4  10   5    0.32    0.48
  -4  10   5    0.73    0.23
  -4  10   5    0.59    0.45
  -4  10   5    0.29    0.20
   4 -10  -5    0.20    0.29
   4 -10  -5    0.42    0.21
   4 -10  -5    0.32    0.24
   4 -10  -5    0.26    0.27
  -5  10   5   -0.27    0.55
  -5  10   5    1.13    0.63
  -5  10   5    0.07    0.24
  -5  10   5    0.15    0.20
  -5  10   5    0.00    0.22
  -5  10   5   -0.08    0.27
  -5  10   5   -0.27    0.40
   5 -10  -5    0.68    0.33
   5 -10  -5    0.43    0.30
  -6  10   5    8.03    0.65
  -6  10   5    6.54    0.97
  -6  10   5    8.13    0.99
  -6  10   5    8.61    0.78
  -6  10   5    5.34    0.90
   6 -10  -5    7.34    0.67
  -7  10   5    0.77    0.33
  -7  10   5    1.30    0.37
  -7  10   5    1.26    0.58
  -7  10   5    1.80    0.35
  -7  10   5    1.05    0.32
   7 -10  -5    1.38    0.33
   5  12   6    0.00    0.44
   5  12   6    1.11    0.47
   5  12   6    1.62    1.30
  -5 -12  -6    1.30    0.66
  -5 -12  -6    0.43    0.50
  -5 -12  -6    1.06    0.37
  -5 -12  -6    0.42    0.34
   4  12   6    3.97    0.51
   4  12   6    4.31    0.60
   4  12   6    3.37    0.59
   4  12   6    5.43    1.15
  -4 -12  -6    4.94    0.71
  -4 -12  -6    4.80    0.62
  -4 -12  -6    4.06    0.49
   3  12   6    1.27    0.32
   3  12   6    2.52    0.88
   3  12   6    0.69    0.40
   3  12   6    1.48    0.44
   3  12   6    0.77    0.52
  -3 -12  -6    1.10    0.53
  -3 -12  -6    1.43    0.39
  -3 -12  -6    1.97    0.33
   2  12   6    1.83    0.85
   2  12   6    1.31    0.40
   2  12   6    1.00    0.32
   2  12   6    1.33    0.41
  -2 -12  -6    0.32    0.46
  -2 -12  -6    1.78    0.55
  -2 -12  -6    1.22    0.31
  -2 -12  -6    1.73    0.38
   1  12   6    0.78    0.34
   1  12   6    1.03    0.43
   1  12   6    0.38    0.68
   1  12   6    0.85    0.37
   1  12   6    0.29    0.30
  -1 -12  -6    0.52    0.41
  -1 -12  -6    1.25    0.36
  -1 -12  -6    0.70    0.44
  -1 -12  -6    0.89    0.31
   0  12   6    1.74    0.67
   0  12   6    1.60    0.31
   0  12   6    1.63    0.33
   0  12   6    2.11    0.41
   0  12   6    2.07    0.43
   0 -12  -6    2.39    0.42
   0 -12  -6    1.73    0.38
   0 -12  -6    1.95    0.40
   0 -12  -6    2.12    0.45
  -1  12   6    0.36    0.40
  -1  12   6    0.16    0.38
  -1  12   6    0.70    0.62
  -1  12   6   -0.17    0.29
  -1  12   6    0.39    0.31
   1 -12  -6    0.33    0.39
   1 -12  -6    0.74    0.35
   1 -12  -6   -0.16    0.35
   1 -12  -6   -0.14    0.35
   1 -12  -6    0.35    0.31
  -2  12   6    0.91    0.36
  -2  12   6    0.80    0.33
  -2  12   6    0.03    0.31
  -2  12   6    0.56    0.40
  -2  12   6    0.29    0.64
   2 -12  -6    0.49    0.38
   2 -12  -6    0.18    0.36
   2 -12  -6    0.18    0.37
   2 -12  -6    0.50    0.35
  -3  12   6    2.67    0.76
  -3  12   6    2.31    0.35
  -3  12   6    2.06    0.44
  -3  12   6    2.05    0.49
   3 -12  -6    1.70    0.36
   3 -12  -6    1.91    0.42
   3 -12  -6    2.33    0.47
   3 -12  -6    1.78    0.40
  -4  12   6    0.67    0.35
  -4  12   6    0.17    0.35
  -4  12   6   -1.40    0.72
  -4  12   6    0.19    0.29
  -4  12   6    0.41    0.54
   4 -12  -6   -0.06    0.34
   4 -12  -6   -0.57    0.41
  -5  12   6    1.27    0.41
  -5  12   6    1.49    1.03
  -5  12   6    2.33    0.57
  -5  12   6    1.85    0.41
   5 -12  -6    1.33    0.35
   3 -13  -6    0.76    0.49
   3 -13  -6    1.53    0.38
  -3  13   6    2.56    0.62
  -3  13   6    0.83    0.41
  -3  13   6    1.27    0.43
   2 -13  -6    2.64    0.46
   2 -13  -6    3.22    0.58
  -2  13   6    4.33    0.75
  -2  13   6    6.37    1.11
  -2  13   6    5.59    0.85
   1 -13  -6    3.76    0.47
   1 -13  -6    4.30    0.64
  -1  13   6    3.16    0.42
  -1  13   6    2.50    0.58
   0 -13  -6    0.49    0.43
   0  13   6    0.51    0.52
   0  13   6    0.68    0.45
   0  13   6    0.26    0.36
  -1 -13  -6    0.43    0.58
  -1 -13  -6    0.29    0.43
  -1 -13  -6    0.58    0.44
   1  13   6    0.67    0.53
   1  13   6    0.09    0.53
   1  13   6   -0.03    0.40
  -2 -13  -6    2.80    0.62
  -2 -13  -6    2.73    0.57
  -2 -13  -6    2.17    0.48
   2  13   6    3.20    0.59
   2  13   6    1.22    0.47
   2  13   6    1.96    0.40
  -3 -13  -6    1.01    0.51
  -3 -13  -6    1.93    0.67
  -3 -13  -6    1.86    0.41
   3  13   6    0.69    0.50
   3  13   6    2.38    0.63
   3  13   6    1.11    0.41
   6 -11  -5    0.98    0.47
   6 -11  -5    0.76    0.32
  -6  11   5    1.58    0.98
  -6  11   5    1.19    0.37
  -6  11   5    0.82    0.61
  -6  11   5    1.18    0.34
  -6  11   5    1.15    0.85
  -6  11   5    1.12    0.37
   5 -11  -5    1.89    0.40
   5 -11  -5    1.19    0.34
  -5  11   5    1.11    0.33
  -5  11   5    1.57    0.77
  -5  11   5    1.53    0.82
   4 -11  -5    0.72    0.34
   4 -11  -5    0.68    0.33
   4 -11  -5    0.60    0.34
   4 -11  -5    0.06    0.31
  -4  11   5    0.58    0.37
  -4  11   5    1.38    0.42
  -4  11   5   -0.01    0.29
  -4  11   5    0.90    0.58
   3 -11  -5    4.61    0.70
   3 -11  -5    2.89    0.40
   3 -11  -5    2.32    0.34
   3 -11  -5    2.65    0.35
  -3  11   5    3.30    0.42
  -3  11   5    2.10    0.38
  -3  11   5    3.14    0.45
  -3  11   5    1.90    0.30
  -3  11   5    3.17    0.63
  -3  11   5    2.23    0.28
   2 -11  -5   10.01    0.77
   2 -11  -5   10.92    0.77
   2 -11  -5   10.55    0.71
   2 -11  -5    9.55    0.84
   2 -11  -5   11.21    0.72
  -2  11   5   10.59    0.66
  -2  11   5   10.17    1.06
  -2  11   5   11.44    0.89
  -2  11   5   11.36    0.76
  -2  11   5    9.42    0.85
  -2  11   5   10.86    0.87
   1 -11  -5    6.77    0.64
   1 -11  -5    5.20    0.59
   1 -11  -5    5.27    0.62
   1 -11  -5    6.73    0.80
   1 -11  -5    4.62    0.67
   1 -11  -5    5.35    0.62
  -1  11   5    5.40    0.64
  -1  11   5    5.45    0.62
  -1  11   5    5.91    0.87
  -1  11   5    7.50    0.60
  -1  11   5    5.91    0.72
   0 -11  -5    2.52    0.35
   0 -11  -5    2.53    0.35
   0 -11  -5    2.39    0.32
   0 -11  -5    2.61    0.49
   0 -11  -5    1.84    0.41
   0  11   5    1.68    0.25
   0  11   5    1.88    0.33
   0  11   5    2.14    0.38
   0  11   5    2.55    0.40
   0  11   5    2.86    0.37
   0  11   5    2.42    0.59
  -1 -11  -5   13.17    1.15
  -1 -11  -5   14.98    0.95
  -1 -11  -5   14.44    0.90
  -1 -11  -5   14.81    0.89
  -1 -11  -5   14.48    0.84
   1  11   5   12.83    0.89
   1  11   5   12.47    0.81
   1  11   5   11.81    0.78
   1  11   5   12.96    1.17
   1  11   5   13.95    0.93
   1  11   5   12.85    0.94
  -2 -11  -5    3.78    0.52
  -2 -11  -5    4.75    0.64
  -2 -11  -5    3.54    0.48
  -2 -11  -5    3.45    0.46
   2  11   5    3.88    0.74
   2  11   5    4.11    0.67
   2  11   5    3.41    0.45
   2  11   5    3.71    0.63
   2  11   5    4.32    0.68
  -3 -11  -5    6.72    0.57
  -3 -11  -5    5.32    0.68
   3  11   5    4.60    0.70
   3  11   5    4.83    0.58
   3  11   5    5.51    0.79
   3  11   5    4.37    0.61
   3  11   5    6.97    0.75
   3  11   5    8.07    1.26
  -4 -11  -5    1.30    0.38
  -4 -11  -5    1.61    0.28
  -4 -11  -5    1.36    0.26
  -4 -11  -5    1.35    0.28
  -4 -11  -5    2.10    0.47
   4  11   5    1.18    0.35
   4  11   5    2.25    0.78
   4  11   5    0.69    0.30
   4  11   5    0.82    0.48
   4  11   5    1.10    0.39
  -5 -11  -5    0.40    0.26
  -5 -11  -5   -0.15    0.29
  -5 -11  -5    0.47    0.54
  -5 -11  -5   -0.06    0.28
   5  11   5    0.38    0.84
   5  11   5    0.35    0.40
   5  11   5   -0.06    0.35
   5  11   5    1.31    0.56
  -6 -11  -5    2.27    0.39
  -6 -11  -5    2.37    0.36
  -6 -11  -5    2.37    0.37
  -6 -11  -5    2.34    0.63
   6  11   5    0.87    0.38
   6  11   5    2.08    0.63
   6  11   5    1.16    0.43
   8  -9  -4    0.26    0.33
  -8   9   4    0.64    0.34
  -8   9   4    0.11    0.33
  -8   9   4    0.42    0.31
  -8   9   4   -0.46    0.49
  -8   9   4   -0.25    0.33
   7  -9  -4    1.13    0.32
  -7   9   4    2.20    0.52
  -7   9   4    1.29    0.27
  -7   9   4    1.38    0.28
  -7   9   4    1.01    0.70
  -7   9   4    1.03    0.28
  -7   9   4    1.37    0.27
   6  -9  -4    2.16    0.29
  -6   9   4    1.82    0.72
  -6   9   4    2.29    0.64
  -6   9   4    1.97    0.60
  -6   9   4    3.18    0.48
  -6   9   4    2.22    0.31
   5  -9  -4    1.07    0.31
   5  -9  -4    1.53    0.29
  -5   9   4    0.75    0.36
  -5   9   4    1.70    0.53
  -5   9   4    1.14    0.19
  -5   9   4    0.96    0.22
  -5   9   4    0.75    0.21
  -5   9   4    1.28    0.42
  -5   9   4    1.10    0.48
  -5   9   4    1.30    0.22
  -5   9   4    1.87    0.35
  -5   9   4    1.15    0.54
   4  -9  -4    8.91    0.73
   4  -9  -4    8.78    0.69
   4  -9  -4    8.94    0.45
   4  -9  -4    8.19    0.61
  -4   9   4    9.35    0.93
  -4   9   4    7.31    0.90
  -4   9   4    9.72    0.58
  -4   9   4    9.78    0.89
  -4   9   4    9.50    0.45
  -4   9   4    8.46    0.63
  -4   9   4    8.71    0.79
  -4   9   4    9.84    0.76
  -4   9   4    8.70    0.90
   3  -9  -4    3.64    0.46
   3  -9  -4    4.61    0.49
   3  -9  -4    3.53    0.51
   3  -9  -4    4.17    0.46
  -3   9   4    3.85    0.69
  -3   9   4    3.45    0.41
  -3   9   4    4.24    0.69
  -3   9   4    3.91    0.32
  -3   9   4    3.58    0.30
  -3   9   4    3.11    0.52
  -3   9   4    3.41    0.59
   2  -9  -4   13.11    0.78
   2  -9  -4   15.21    0.80
   2  -9  -4   14.94    0.83
   2  -9  -4   15.09    0.68
   2  -9  -4   15.76    0.77
   2  -9  -4   14.83    0.76
  -2   9   4   14.31    0.75
  -2   9   4   15.17    0.90
  -2   9   4   14.64    0.72
  -2   9   4   14.49    0.91
  -2   9   4   14.81    0.89
  -2   9   4   15.98    0.69
  -2   9   4   13.48    0.98
  -2   9   4   16.21    0.79
   1  -9  -4   21.45    0.99
   1  -9  -4   20.33    0.96
   1  -9  -4   19.98    0.93
   1  -9  -4   20.62    0.85
   1  -9  -4   19.41    0.86
   1  -9  -4   20.70    1.01
  -1   9   4   19.33    0.87
  -1   9   4   19.30    0.99
  -1   9   4   20.20    1.04
  -1   9   4   20.01    0.99
  -1   9   4   20.67    0.91
  -1   9   4   20.62    0.90
   0  -9  -4   17.15    0.83
   0  -9  -4   16.93    0.66
   0  -9  -4   16.16    0.92
   0  -9  -4   16.32    0.86
   0  -9  -4   16.79    0.94
   0   9   4   15.70    0.78
   0   9   4   17.19    0.83
   0   9   4   16.50    0.88
   0   9   4   16.29    0.98
   0   9   4   19.76    1.06
  -1  -9  -4   51.24    1.96
  -1  -9  -4   54.01    1.87
  -1  -9  -4   54.50    1.82
  -1  -9  -4   52.28    1.90
   1   9   4   50.02    1.72
   1   9   4   50.35    1.98
   1   9   4   52.65    1.95
   1   9   4   53.79    1.78
   1   9   4   50.69    1.91
   1   9   4   50.90    1.76
  -2  -9  -4    0.56    0.36
  -2  -9  -4    1.25    0.26
  -2  -9  -4    0.62    0.17
  -2  -9  -4    1.01    0.16
  -2  -9  -4    0.85    0.25
  -2  -9  -4    0.88    0.25
  -2  -9  -4    0.83    0.13
   2   9   4    0.89    0.29
   2   9   4    1.92    0.43
   2   9   4    1.05    0.22
   2   9   4    1.01    0.24
   2   9   4    0.64    0.19
   2   9   4    0.83    0.21
  -3  -9  -4    3.28    0.41
  -3  -9  -4    3.51    0.40
  -3  -9  -4    3.70    0.39
  -3  -9  -4    3.94    0.29
  -3  -9  -4    2.96    0.55
   3   9   4    3.79    0.49
   3   9   4    4.01    0.55
   3   9   4    3.34    0.57
   3   9   4    4.19    0.52
   3   9   4    3.21    0.48
   3   9   4    4.10    0.58
   3   9   4    3.22    0.46
  -4  -9  -4    4.32    0.36
  -4  -9  -4    3.36    0.41
  -4  -9  -4    3.59    0.50
  -4  -9  -4    3.10    0.45
  -4  -9  -4    3.89    0.69
   4   9   4    3.43    0.54
   4   9   4    3.60    0.63
   4   9   4    5.16    0.63
   4   9   4    4.56    0.50
   4   9   4    3.50    0.59
   4   9   4    4.57    0.62
   4   9   4    3.79    0.53
  -5  -9  -4   10.29    0.97
  -5  -9  -4   10.97    0.61
  -5  -9  -4    9.49    1.19
  -5  -9  -4   11.09    0.70
  -5  -9  -4   11.54    0.63
  -5  -9  -4   11.12    0.64
  -5  -9  -4    9.18    0.80
   5   9   4   10.70    0.82
   5   9   4   11.16    1.21
   5   9   4    9.84    0.74
   5   9   4   11.63    0.78
   5   9   4    8.46    0.81
   5   9   4   11.54    0.87
  -6  -9  -4    1.57    0.44
  -6  -9  -4    1.26    0.24
  -6  -9  -4    1.19    0.23
  -6  -9  -4    1.63    0.37
  -6  -9  -4    1.13    0.22
   6   9   4    0.84    0.38
   6   9   4    1.38    0.35
   6   9   4    0.91    0.41
   6   9   4    0.36    0.27
   6   9   4    1.14    0.46
   6   9   4    1.12    0.67
  -7  -9  -4    6.82    0.86
  -7  -9  -4    5.91    0.66
  -7  -9  -4    6.06    0.95
  -7  -9  -4    6.98    0.58
  -7  -9  -4    4.93    0.68
   7   9   4    5.55    0.71
   7   9   4    5.17    0.88
   7   9   4    5.62    0.70
   7   9   4    6.17    0.68
  -8  -9  -4    0.94    0.37
  -8  -9  -4    0.55    0.59
  -8  -9  -4   -0.09    0.34
   8   9   4    0.19    0.36
   8   9   4    0.89    0.67
   8   9   4    2.03    0.62
   9  -7  -3    0.57    0.32
  -9   7   3    1.01    0.29
  -9   7   3    0.72    0.34
  -9   7   3    1.02    0.37
  -9   7   3    1.11    0.30
  -9   7   3    1.98    0.70
   8  -7  -3    0.23    0.32
  -8   7   3    0.54    0.24
  -8   7   3    0.22    0.26
  -8   7   3    0.04    0.31
  -8   7   3    0.43    0.23
  -8   7   3   -0.16    0.38
  -8   7   3    0.41    0.51
  -8   7   3    0.13    0.27
  -8   7   3   -0.23    0.57
   7  -7  -3    2.98    0.49
  -7   7   3    3.31    0.72
  -7   7   3    2.18    0.49
  -7   7   3    3.20    0.48
  -7   7   3    2.11    0.58
  -7   7   3    2.01    0.38
  -7   7   3    1.88    0.24
  -7   7   3    2.64    0.57
   6  -7  -3    6.26    0.71
   6  -7  -3    6.14    0.55
  -6   7   3    6.91    0.47
  -6   7   3    6.41    0.94
  -6   7   3    6.29    0.50
  -6   7   3    7.31    0.51
  -6   7   3    7.56    0.62
  -6   7   3    6.53    0.80
  -6   7   3    7.52    0.55
  -6   7   3    5.96    0.78
  -6   7   3    6.40    0.78
  -6   7   3    6.12    0.67
   5  -7  -3   16.43    0.92
   5  -7  -3   15.84    0.92
  -5   7   3   15.72    0.97
  -5   7   3   15.71    0.70
  -5   7   3   16.52    0.78
  -5   7   3   16.14    0.99
  -5   7   3   18.10    0.80
  -5   7   3   16.17    0.70
  -5   7   3   16.68    0.86
  -5   7   3   15.35    1.00
  -5   7   3   16.57    0.88
  -5   7   3   16.88    1.14
   4  -7  -3    0.60    0.18
   4  -7  -3    0.22    0.23
  -4   7   3    0.34    0.14
  -4   7   3    0.44    0.18
  -4   7   3    0.30    0.23
  -4   7   3    0.40    0.12
  -4   7   3    0.44    0.20
  -4   7   3    0.35    0.11
  -4   7   3    0.65    0.34
  -4   7   3    0.57    0.28
   3  -7  -3   17.83    0.75
   3  -7  -3   18.13    0.69
   3  -7  -3   17.67    0.87
   3  -7  -3   17.37    0.65
   3  -7  -3   18.28    0.91
  -3   7   3   18.02    0.95
  -3   7   3   18.20    0.63
  -3   7   3   19.64    0.56
  -3   7   3   17.72    0.74
  -3   7   3   17.76    0.95
  -3   7   3   18.55    0.83
  -3   7   3   18.43    0.96
  -3   7   3   18.03    0.98
  -3   7   3   18.02    0.89
  -3   7   3   17.47    0.98
   2  -7  -3    2.17    0.28
   2  -7  -3    1.81    0.30
   2  -7  -3    1.67    0.29
   2  -7  -3    2.15    0.33
  -2   7   3    1.63    0.28
  -2   7   3    1.63    0.26
  -2   7   3    1.27    0.20
  -2   7   3    1.10    0.23
  -2   7   3    2.01    0.25
  -2   7   3    1.65    0.31
  -2   7   3    1.48    0.30
  -2   7   3    1.66    0.33
  -2   7   3    1.77    0.31
   1  -7  -3   29.21    1.17
   1  -7  -3   28.20    1.05
   1  -7  -3   28.99    1.10
   1  -7  -3   30.12    1.27
   1  -7  -3   29.23    1.05
   1  -7  -3   28.20    1.10
  -1   7   3   29.06    1.22
  -1   7   3   28.99    1.13
  -1   7   3   28.78    1.07
  -1   7   3   28.97    1.01
  -1   7   3   28.34    1.04
   0  -7  -3   14.98    0.73
   0  -7  -3   15.42    0.77
   0  -7  -3   14.48    0.70
   0  -7  -3   15.30    0.69
   0  -7  -3   14.98    0.59
   0  -7  -3   14.69    0.86
   0   7   3   14.71    0.76
   0   7   3   14.76    0.66
   0   7   3   15.73    0.75
   0   7   3   15.43    0.82
   0   7   3   14.45    0.70
   0   7   3   15.24    0.81
  -1  -7  -3   49.94    1.79
  -1  -7  -3   47.95    1.73
  -1  -7  -3   48.14    1.41
  -1  -7  -3   49.66    1.70
  -1  -7  -3   47.55    1.61
  -1  -7  -3   48.23    1.56
   1   7   3   44.26    1.40
   1   7   3   47.11    1.64
   1   7   3   45.65    1.65
   1   7   3   47.70    1.53
   1   7   3   46.15    1.69
  -2  -7  -3   20.33    0.91
  -2  -7  -3   19.26    0.79
  -2  -7  -3   18.82    0.78
  -2  -7  -3   19.21    0.90
  -2  -7  -3   18.84    0.69
  -2  -7  -3   19.02    0.97
  -2  -7  -3   19.31    1.03
  -2  -7  -3   18.97    0.63
   2   7   3   19.09    0.80
   2   7   3   18.61    0.98
   2   7   3   18.29    0.91
   2   7   3   19.47    0.86
   2   7   3   18.55    0.93
   2   7   3   19.22    0.82
  -3  -7  -3    0.26    0.23
  -3  -7  -3    0.30    0.29
  -3  -7  -3    0.43    0.20
  -3  -7  -3    0.31    0.11
  -3  -7  -3    0.43    0.21
  -3  -7  -3    0.43    0.13
   3   7   3   -0.01    0.15
   3   7   3    0.92    0.25
   3   7   3    0.40    0.17
   3   7   3    0.26    0.14
   3   7   3    0.22    0.13
   3   7   3    0.63    0.29
  -4  -7  -3   19.47    0.85
  -4  -7  -3   18.76    1.01
  -4  -7  -3   19.03    0.98
  -4  -7  -3   18.96    1.12
  -4  -7  -3   19.10    0.98
  -4  -7  -3   18.89    0.75
  -4  -7  -3   18.30    0.81
   4   7   3   17.56    0.88
   4   7   3   18.39    0.91
   4   7   3   18.16    1.09
   4   7   3   18.49    1.00
   4   7   3   18.69    0.90
   4   7   3   18.22    0.87
  -5  -7  -3    8.75    0.46
  -5  -7  -3    8.82    0.73
  -5  -7  -3    8.54    0.57
  -5  -7  -3    8.82    0.88
  -5  -7  -3    8.76    0.64
   5   7   3    8.15    0.62
   5   7   3    7.94    0.61
   5   7   3    8.07    0.57
   5   7   3    7.92    0.79
   5   7   3    7.94    0.70
   5   7   3    8.62    0.59
  -6  -7  -3    0.47    0.15
  -6  -7  -3    0.29    0.31
  -6  -7  -3    1.44    0.50
  -6  -7  -3    0.68    0.29
  -6  -7  -3    0.64    0.17
  -6  -7  -3    0.27    0.26
   6   7   3    0.65    0.25
   6   7   3    1.47    0.47
   6   7   3    0.64    0.36
   6   7   3    0.94    0.21
   6   7   3    0.30    0.29
   6   7   3    0.92    0.22
  -7  -7  -3    2.59    0.38
  -7  -7  -3    3.01    0.49
  -7  -7  -3    3.30    0.50
  -7  -7  -3    3.56    0.75
  -7  -7  -3    2.00    0.41
  -7  -7  -3    3.33    0.34
   7   7   3    4.32    0.73
   7   7   3    2.63    0.40
   7   7   3    3.22    0.48
   7   7   3    2.63    0.70
   7   7   3    3.63    0.59
   7   7   3    3.10    0.52
   7   7   3    2.56    0.45
  -8  -7  -3   17.07    1.69
  -8  -7  -3   16.39    0.91
  -8  -7  -3   15.90    0.64
  -8  -7  -3   16.40    1.04
  -8  -7  -3   15.69    0.94
  -8  -7  -3   17.92    1.29
   8   7   3   14.84    0.96
   8   7   3   17.20    1.16
   8   7   3   15.97    1.13
   8   7   3   15.13    0.85
  -9  -7  -3    7.20    1.05
  -9  -7  -3   10.99    0.86
  -9  -7  -3   11.00    1.43
  -9  -7  -3   11.55    1.77
  -9  -7  -3    7.96    0.79
   9   7   3    9.34    1.20
   9   7   3    8.49    0.67
   9   7   3    7.67    1.10
  10  -5  -2    2.00    0.35
  10  -5  -2    1.61    0.57
 -10   5   2    1.87    0.51
 -10   5   2    1.58    0.33
 -10   5   2    2.74    0.40
 -10   5   2    1.87    0.34
   9  -5  -2    2.18    0.33
   9  -5  -2    1.45    0.45
  -9   5   2    2.95    0.42
  -9   5   2    3.18    0.52
  -9   5   2    2.80    0.45
  -9   5   2    3.27    0.63
  -9   5   2    1.98    0.30
   8  -5  -2    0.92    0.34
  -8   5   2    0.97    0.58
  -8   5   2    1.17    0.54
  -8   5   2    1.39    0.22
  -8   5   2    1.64    0.45
  -8   5   2    1.55    0.24
  -8   5   2    1.10    0.31
  -8   5   2    1.48    0.22
  -8   5   2    1.02    0.24
  -8   5   2    1.14    0.21
  -8   5   2    0.95    0.44
   7  -5  -2    4.17    0.55
  -7   5   2    3.64    0.40
  -7   5   2    3.05    0.44
  -7   5   2    4.65    0.51
  -7   5   2    3.79    0.44
  -7   5   2    4.15    0.36
  -7   5   2    5.04    0.72
  -7   5   2    4.75    0.73
  -7   5   2    3.91    0.60
  -7   5   2    3.90    0.69
   6  -5  -2   15.87    0.88
   6  -5  -2   15.93    0.99
  -6   5   2   15.93    0.94
  -6   5   2   15.48    0.90
  -6   5   2   16.31    1.10
  -6   5   2   15.22    0.74
  -6   5   2   15.16    0.98
  -6   5   2   14.83    0.79
  -6   5   2   15.52    0.71
  -6   5   2   15.33    0.65
  -6   5   2   14.60    0.74
  -6   5   2   14.87    0.73
   5  -5  -2   18.37    0.90
   5  -5  -2   16.34    0.95
  -5   5   2   17.79    1.07
  -5   5   2   17.73    0.68
  -5   5   2   16.10    0.93
  -5   5   2   17.38    0.77
  -5   5   2   16.68    0.82
  -5   5   2   16.86    0.89
  -5   5   2   18.41    0.76
  -5   5   2   16.86    0.78
  -5   5   2   17.74    0.76
   4  -5  -2    1.37    0.23
   4  -5  -2    1.58    0.27
  -4   5   2    1.95    0.34
  -4   5   2    1.80    0.35
  -4   5   2    1.99    0.22
  -4   5   2    1.92    0.26
  -4   5   2    1.94    0.33
  -4   5   2    2.19    0.22
   3  -5  -2   44.96    1.57
   3  -5  -2   42.52    1.47
   3  -5  -2   41.05    1.12
   3  -5  -2   44.08    1.16
  -3   5   2   43.88    1.28
  -3   5   2   44.58    1.45
  -3   5   2   43.24    1.61
  -3   5   2   44.62    1.52
  -3   5   2   44.37    1.54
  -3   5   2   45.63    1.39
  -3   5   2   43.88    1.50
  -3   5   2   43.52    1.49
  -3   5   2   43.25    1.28
   2  -5  -2   75.42    2.03
   2  -5  -2   79.57    2.04
   2  -5  -2   76.09    2.24
   2  -5  -2   77.95    2.31
   2  -5  -2   77.72    2.21
   2  -5  -2   78.57    2.36
  -2   5   2   77.91    2.21
  -2   5   2   77.40    2.21
  -2   5   2   78.23    2.27
  -2   5   2   78.31    2.33
  -2   5   2   74.34    1.97
  -2   5   2   82.00    2.10
  -2   5   2   78.75    2.40
  -2   5   2   78.21    1.99
  -2   5   2   75.13    2.32
   1  -5  -2   17.21    0.68
   1  -5  -2   16.56    0.68
   1  -5  -2   17.19    0.70
   1  -5  -2   16.63    0.72
   1  -5  -2   16.50    0.60
   1  -5  -2   17.36    0.79
  -1   5   2   17.06    0.72
  -1   5   2   17.14    0.65
  -1   5   2   16.66    0.71
  -1   5   2   16.75    0.77
  -1   5   2   16.46    0.65
  -1   5   2   17.17    0.64
  -1   5   2   17.40    0.80
   0  -5  -2   27.43    0.95
   0  -5  -2   28.55    1.03
   0  -5  -2   27.91    0.96
   0  -5  -2   27.77    0.96
   0  -5  -2   28.89    0.90
   0  -5  -2   28.20    1.03
   0  -5  -2   27.82    1.09
   0   5   2   27.98    0.99
   0   5   2   29.48    0.96
   0   5   2   28.76    1.10
   0   5   2   27.13    0.99
   0   5   2   27.64    0.90
   0   5   2   28.86    0.98
  -1  -5  -2  127.16    3.39
  -1  -5  -2  128.07    3.28
  -1  -5  -2  127.26    3.24
  -1  -5  -2  127.04    3.29
  -1  -5  -2  126.58    3.16
  -1  -5  -2  127.38    3.46
  -1  -5  -2  135.21    3.63
   1   5   2  130.61    3.59
   1   5   2  126.98    3.26
   1   5   2  125.81    3.20
   1   5   2  124.73    3.40
   1   5   2  129.31    3.27
   1   5   2  128.66    3.44
  -2  -5  -2    8.29    0.48
  -2  -5  -2    8.14    0.43
  -2  -5  -2    8.34    0.55
  -2  -5  -2    8.04    0.41
  -2  -5  -2    8.63    0.59
   2   5   2    8.32    0.47
   2   5   2    7.86    0.44
   2   5   2    8.17    0.43
   2   5   2    8.30    0.54
   2   5   2    8.51    0.59
   2   5   2    8.54    0.53
  -3  -5  -2   43.55    1.45
  -3  -5  -2   41.61    1.32
  -3  -5  -2   42.60    1.49
  -3  -5  -2   40.94    1.45
  -3  -5  -2   42.21    1.24
  -3  -5  -2   42.59    1.60
   3   5   2   39.58    1.43
   3   5   2   39.89    1.49
   3   5   2   40.58    1.30
   3   5   2   40.53    1.22
   3   5   2   40.94    1.49
   3   5   2   40.60    1.29
   3   5   2   40.91    1.38
  -4  -5  -2   14.51    0.74
  -4  -5  -2   13.96    0.86
  -4  -5  -2   13.74    0.73
  -4  -5  -2   14.33    0.76
  -4  -5  -2   14.27    0.73
  -4  -5  -2   14.14    0.65
  -4  -5  -2   13.93    0.53
   4   5   2   14.14    0.68
   4   5   2   13.67    0.71
   4   5   2   13.89    0.68
   4   5   2   13.36    0.77
   4   5   2   14.14    0.69
   4   5   2   14.37    0.83
  -5  -5  -2   14.50    0.71
  -5  -5  -2   13.89    0.93
  -5  -5  -2   13.47    0.79
  -5  -5  -2   13.36    0.79
  -5  -5  -2   14.08    0.53
  -5  -5  -2   14.85    0.77
   5   5   2   13.57    0.80
   5   5   2   14.19    0.72
   5   5   2   12.94    0.84
   5   5   2   13.00    0.70
   5   5   2   12.95    0.82
   5   5   2   14.19    0.77
   5   5   2   14.33    0.68
  -6  -5  -2    6.31    0.73
  -6  -5  -2    5.88    0.65
  -6  -5  -2    6.39    0.31
  -6  -5  -2    5.97    0.49
  -6  -5  -2    6.59    0.62
   6   5   2    5.75    0.58
   6   5   2    6.23    0.72
   6   5   2    6.32    0.55
   6   5   2    5.77    0.52
   6   5   2    6.08    0.58
  -7  -5  -2    2.02    0.42
  -7  -5  -2    1.91    0.49
  -7  -5  -2    1.94    0.20
  -7  -5  -2    1.18    0.31
  -7  -5  -2    1.62    0.31
   7   5   2    1.49    0.24
   7   5   2    1.19    0.26
   7   5   2    1.66    0.45
   7   5   2    1.53    0.32
   7   5   2    1.03    0.33
   7   5   2    1.43    0.26
  -8  -5  -2    2.48    0.50
  -8  -5  -2    1.62    0.34
  -8  -5  -2    1.91    0.35
  -8  -5  -2    1.52    0.23
  -8  -5  -2    2.67    0.64
   8   5   2    3.01    0.40
   8   5   2    2.84    0.34
   8   5   2    1.97    0.41
   8   5   2    2.74    0.58
   8   5   2    2.01    0.45
   8   5   2    2.94    0.45
  -9  -5  -2   18.38    1.44
  -9  -5  -2   18.55    1.62
  -9  -5  -2   18.17    1.07
  -9  -5  -2   16.76    1.00
  -9  -5  -2   14.54    0.93
   9   5   2   16.11    1.16
   9   5   2   16.34    0.95
   9   5   2   17.23    1.20
 -10  -5  -2    0.64    0.51
 -10  -5  -2   -0.25    0.87
 -10  -5  -2    0.93    0.33
 -10  -5  -2   -0.19    0.37
  10   5   2    0.01    0.41
  10   5   2    1.03    0.46
  10   5   2    0.50    0.63
  10   5   2    1.10    0.67
  11  -3  -1    0.19    0.37
  11  -3  -1   -0.54    0.64
 -11   3   1    0.08    0.42
 -11   3   1    0.10    0.35
 -11   3   1    0.46    0.31
  10  -3  -1    9.65    0.70
  10  -3  -1    8.65    0.86
  10  -3  -1   10.98    1.01
  10  -3  -1    8.50    0.91
 -10   3   1    9.98    0.81
 -10   3   1   10.26    1.05
 -10   3   1   10.66    0.56
 -10   3   1    9.81    0.88
 -10   3   1    9.28    0.59
 -10   3   1   11.20    0.88
   9  -3  -1    6.60    0.80
   9  -3  -1    7.59    0.68
   9  -3  -1    8.35    0.71
   9  -3  -1    8.40    0.63
  -9   3   1    8.29    0.46
  -9   3   1    8.13    0.48
  -9   3   1    9.04    0.68
  -9   3   1    6.20    0.89
  -9   3   1    8.36    0.79
  -9   3   1    9.34    0.60
  -9   3   1    8.61    0.67
  -9   3   1    7.98    0.71
   8  -3  -1   25.16    1.03
   8  -3  -1   26.95    1.03
   8  -3  -1   24.87    1.02
   8  -3  -1   23.76    1.24
  -8   3   1   25.70    0.98
  -8   3   1   24.89    1.16
  -8   3   1   25.68    1.08
  -8   3   1   25.70    1.47
  -8   3   1   26.51    1.13
  -8   3   1   27.14    0.84
  -8   3   1   25.16    1.38
  -8   3   1   25.36    0.84
  -8   3   1   26.01    1.59
   7  -3  -1    7.75    0.68
   7  -3  -1    9.07    0.56
  -7   3   1    9.44    0.68
  -7   3   1    8.99    0.39
  -7   3   1    7.38    0.90
  -7   3   1    8.86    0.78
  -7   3   1    8.84    0.38
  -7   3   1    8.96    0.53
  -7   3   1    8.64    0.82
  -7   3   1    8.43    0.57
  -7   3   1    8.57    0.58
   6  -3  -1   58.38    2.28
   6  -3  -1   62.78    2.14
   6  -3  -1   62.37    1.84
   6  -3  -1   63.18    1.95
   6  -3  -1   65.68    1.79
  -6   3   1   62.02    1.76
  -6   3   1   61.10    2.20
  -6   3   1   59.95    2.34
  -6   3   1   63.61    1.98
  -6   3   1   62.46    1.61
  -6   3   1   62.26    2.12
  -6   3   1   64.30    1.83
  -6   3   1   62.34    1.88
  -6   3   1   65.12    1.62
  -6   3   1   60.99    1.97
   5  -3  -1   75.35    2.18
   5  -3  -1   77.74    1.95
   5  -3  -1   69.90    2.46
   5  -3  -1   73.48    2.04
   5  -3  -1   69.28    1.90
   5  -3  -1   75.81    2.33
  -5   3   1   78.42    1.84
  -5   3   1   73.62    2.38
  -5   3   1   73.62    2.12
  -5   3   1   75.10    2.24
  -5   3   1   77.78    2.07
  -5   3   1   72.47    2.32
  -5   3   1   73.62    2.09
  -5   3   1   75.75    2.19
   4  -3  -1  147.16    3.66
   4  -3  -1  154.70    3.57
   4  -3  -1  147.01    3.93
   4  -3  -1  151.05    4.23
   4  -3  -1  139.18    3.54
   4  -3  -1  151.06    3.97
  -4   3   1  149.24    3.86
  -4   3   1  147.94    4.02
  -4   3   1  152.70    3.72
  -4   3   1  152.07    3.99
  -4   3   1  150.27    4.28
  -4   3   1  152.86    3.97
  -4   3   1  152.80    4.02
  -4   3   1  149.28    3.84
   3  -3  -1   18.56    0.53
   3  -3  -1   19.61    0.86
   3  -3  -1   17.39    0.52
   3  -3  -1   18.16    0.77
   3  -3  -1   18.72    0.76
  -3   3   1   19.07    0.61
  -3   3   1   17.83    0.87
  -3   3   1   18.72    0.79
  -3   3   1   18.87    0.72
  -3   3   1   19.47    0.68
  -3   3   1   19.28    0.70
  -3   3   1   19.03    0.71
  -3   3   1   18.10    0.79
  -3   3   1   18.47    0.75
   2  -3  -1   45.46    1.36
   2  -3  -1   44.48    1.14
   2  -3  -1   46.06    1.44
   2  -3  -1   41.84    1.33
   2  -3  -1   42.31    1.12
   2  -3  -1   44.61    1.31
  -2   3   1   46.72    1.13
  -2   3   1   43.06    1.38
  -2   3   1   44.64    1.28
  -2   3   1   46.06    1.34
  -2   3   1   45.47    1.38
  -2   3   1   42.42    1.45
  -2   3   1   46.54    1.39
  -2   3   1   46.07    1.21
  -2   3   1   50.28    1.40
   1  -3  -1  214.73    5.26
   1  -3  -1  210.55    5.38
   1  -3  -1  212.81    5.04
   1  -3  -1  200.86    4.95
   1  -3  -1  209.99    5.05
   1  -3  -1  202.57    4.82
  -1   3   1  209.66    4.84
  -1   3   1  203.47    4.99
  -1   3   1  204.22    5.24
  -1   3   1  208.80    5.05
  -1   3   1  211.72    5.04
  -1   3   1  201.38    4.90
  -1   3   1  212.64    4.95
  -1   3   1  216.86    5.39
   0  -3  -1   26.44    0.81
   0  -3  -1   26.55    0.82
   0  -3  -1   25.58    0.79
   0  -3  -1   24.93    0.85
   0  -3  -1   26.16    0.80
   0  -3  -1   26.99    0.90
   0  -3  -1   25.59    0.85
   0   3   1   25.30    0.78
   0   3   1   26.03    0.84
   0   3   1   24.97    0.80
   0   3   1   26.18    0.81
   0   3   1   23.78    0.76
   0   3   1   26.87    0.90
  -1  -3  -1   84.04    2.17
  -1  -3  -1   89.29    2.15
  -1  -3  -1   88.60    2.38
  -1  -3  -1   82.51    2.14
  -1  -3  -1   82.15    2.24
  -1  -3  -1   83.32    2.30
   1   3   1   87.46    2.33
   1   3   1   87.22    2.15
   1   3   1   83.21    2.10
   1   3   1   81.68    2.21
   1   3   1   79.59    2.10
   1   3   1   80.58    2.25
  -2  -3  -1   34.16    1.04
  -2  -3  -1   35.94    1.14
  -2  -3  -1   35.91    0.97
  -2  -3  -1   34.37    1.10
  -2  -3  -1   32.48    1.19
  -2  -3  -1   37.25    1.17
   2   3   1   33.98    0.95
   2   3   1   31.89    1.13
   2   3   1   35.02    1.10
   2   3   1   34.71    1.07
   2   3   1   33.78    1.03
   2   3   1   33.96    1.17
  -3  -3  -1    2.71    0.28
  -3  -3  -1    2.75    0.38
  -3  -3  -1    2.73    0.31
  -3  -3  -1    2.27    0.23
  -3  -3  -1    2.82    0.29
   3   3   1    2.44    0.26
   3   3   1    2.52    0.29
   3   3   1    2.18    0.26
   3   3   1    2.43    0.25
   3   3   1    2.26    0.24
   3   3   1    2.19    0.31
  -4  -3  -1   20.67    0.79
  -4  -3  -1   22.03    0.97
  -4  -3  -1   21.57    0.99
  -4  -3  -1   22.74    0.92
  -4  -3  -1   21.61    0.91
  -4  -3  -1   21.83    0.83
  -4  -3  -1   22.04    0.63
   4   3   1   21.32    0.95
   4   3   1   20.81    0.91
   4   3   1   20.81    0.93
   4   3   1   20.25    0.76
   4   3   1   20.91    0.79
   4   3   1   20.83    0.85
  -5  -3  -1    4.89    0.54
  -5  -3  -1    5.31    0.22
  -5  -3  -1    5.65    0.41
  -5  -3  -1    5.45    0.43
  -5  -3  -1    5.55    0.50
  -5  -3  -1    6.52    0.58
  -5  -3  -1    5.28    0.39
   5   3   1    5.24    0.40
   5   3   1    5.10    0.44
   5   3   1    5.70    0.47
   5   3   1    5.41    0.33
  -6  -3  -1   21.85    1.14
  -6  -3  -1   23.19    1.05
  -6  -3  -1   22.00    0.63
  -6  -3  -1   22.19    1.01
  -6  -3  -1   22.14    0.95
  -6  -3  -1   21.45    1.13
   6   3   1   21.84    1.08
   6   3   1   21.07    1.08
   6   3   1   22.77    1.01
   6   3   1   21.38    1.07
   6   3   1   23.22    0.90
   6   3   1   22.30    0.77
  -7  -3  -1   10.70    0.92
  -7  -3  -1    9.63    0.63
  -7  -3  -1    9.46    0.73
  -7  -3  -1    9.01    0.87
  -7  -3  -1   10.23    0.69
   7   3   1    9.81    0.73
   7   3   1    9.49    0.71
   7   3   1   10.11    0.82
  -8  -3  -1   23.55    1.38
  -8  -3  -1   25.03    1.15
  -8  -3  -1   25.70    1.46
  -8  -3  -1   25.10    1.13
  -8  -3  -1   24.67    1.25
   8   3   1   26.44    1.11
   8   3   1   25.34    1.05
   8   3   1   27.16    1.31
   8   3   1   26.46    1.26
   8   3   1   26.79    1.44
   8   3   1   23.59    1.23
  -9  -3  -1    1.85    0.31
  -9  -3  -1    2.70    0.31
  -9  -3  -1    3.57    0.61
  -9  -3  -1    2.50    0.62
  -9  -3  -1    2.54    0.67
  -9  -3  -1    2.11    0.46
   9   3   1    3.80    0.52
   9   3   1    3.09    0.50
   9   3   1    3.13    0.48
   9   3   1    3.39    0.57
 -10  -3  -1    0.48    0.30
 -10  -3  -1    0.17    0.70
 -10  -3  -1    0.19    0.41
 -10  -3  -1    0.96    0.34
  10   3   1   -0.62    0.51
  10   3   1    0.52    0.51
  10   3   1    0.35    0.32
 -11  -3  -1    1.95    0.51
 -11  -3  -1    0.10    0.44
  11   3   1    0.53    0.69
  11   3   1    0.47    0.71
  11   3   1    1.64    0.48
  11  -1   0   -0.65    0.63
  11  -1   0    0.75    0.39
 -11   1   0    0.14    0.39
 -11   1   0    0.16    0.28
 -11   1   0    0.12    0.32
 -11   1   0    0.65    0.36
 -11   1   0    1.03    0.62
  10  -1   0    2.89    0.53
  10  -1   0    2.94    0.54
  10  -1   0    2.18    0.45
  10  -1   0    2.10    0.54
  10  -1   0    2.30    0.34
 -10   1   0    2.92    0.52
 -10   1   0    3.63    0.60
 -10   1   0    2.52    0.54
 -10   1   0    3.29    0.57
 -10   1   0    2.13    0.36
 -10   1   0    2.33    0.32
   9  -1   0    3.07    0.48
   9  -1   0    3.65    0.45
   9  -1   0    3.87    0.52
   9  -1   0    2.81    0.43
   9  -1   0    3.89    0.51
   9  -1   0    4.78    0.58
  -9   1   0    3.48    0.53
  -9   1   0    4.23    0.48
  -9   1   0    4.10    0.66
  -9   1   0    3.32    0.68
  -9   1   0    5.38    0.43
  -9   1   0    4.34    0.49
  -9   1   0    4.92    0.50
   8  -1   0    3.08    0.46
   8  -1   0    3.54    0.41
   8  -1   0    3.77    0.58
   8  -1   0    3.25    0.55
   8  -1   0    3.27    0.44
   8  -1   0    2.73    0.44
  -8   1   0    4.39    0.48
  -8   1   0    4.25    0.40
  -8   1   0    3.53    0.41
  -8   1   0    3.81    0.53
  -8   1   0    3.66    0.66
  -8   1   0    4.31    0.39
  -8   1   0    3.15    0.53
   7  -1   0    2.76    0.45
   7  -1   0    2.30    0.34
   7  -1   0    2.25    0.38
   7  -1   0    1.72    0.26
   7  -1   0    2.76    0.45
  -7   1   0    2.14    0.41
  -7   1   0    1.73    0.24
  -7   1   0    1.79    0.28
  -7   1   0    2.07    0.34
  -7   1   0    2.65    0.31
  -7   1   0    1.74    0.31
   6  -1   0   14.16    0.82
   6  -1   0   14.25    0.62
   6  -1   0   13.73    0.76
   6  -1   0   13.54    0.86
   6  -1   0   13.98    0.65
   6  -1   0   13.72    0.71
  -6   1   0   14.65    0.69
  -6   1   0   15.88    0.64
  -6   1   0   13.87    0.69
  -6   1   0   14.41    0.72
  -6   1   0   13.38    0.91
  -6   1   0   13.50    0.92
   5  -1   0   73.90    2.06
   5  -1   0   72.92    2.14
   5  -1   0   69.06    2.38
   5  -1   0   70.16    2.01
   5  -1   0   72.46    2.26
   5  -1   0   71.85    1.95
  -5   1   0   70.05    1.96
  -5   1   0   74.58    1.95
  -5   1   0   70.02    2.00
  -5   1   0   68.94    2.39
  -5   1   0   77.17    2.06
  -5   1   0   70.78    2.28
  -5   1   0   72.48    2.10
   4  -1   0   48.98    1.41
   4  -1   0   48.10    1.48
   4  -1   0   46.71    1.67
   4  -1   0   48.60    1.58
   4  -1   0   48.80    1.42
   4  -1   0   47.11    1.35
  -4   1   0   45.50    1.37
  -4   1   0   46.18    1.56
  -4   1   0   47.59    1.30
  -4   1   0   44.89    1.33
  -4   1   0   45.29    1.63
  -4   1   0   46.74    1.30
  -4   1   0   46.85    1.42
   3  -1   0   34.16    1.07
   3  -1   0   34.68    1.15
   3  -1   0   34.72    1.23
   3  -1   0   34.85    1.02
   3  -1   0   33.74    1.00
   3  -1   0   33.44    0.98
  -3   1   0   34.71    0.97
  -3   1   0   32.90    0.96
  -3   1   0   34.65    1.05
  -3   1   0   31.93    1.20
  -3   1   0   32.36    1.00
  -3   1   0   34.24    0.96
  -3   1   0   33.28    1.14
   2  -1   0  318.57    7.55
   2  -1   0  316.03    7.09
   2  -1   0  292.28    7.67
   2  -1   0  295.28    7.07
   2  -1   0  299.19    7.20
   2  -1   0  302.05    7.56
  -2   1   0  303.58    7.08
  -2   1   0  295.49    7.44
  -2   1   0  311.02    7.12
  -2   1   0  307.18    7.65
  -2   1   0  301.50    7.53
  -2   1   0  302.72    7.18
  -2   1   0  309.05    6.90
  -2   1   0  291.09    7.16
   1  -1   0   91.72    2.21
   1  -1   0   93.21    2.43
   1  -1   0   94.46    2.23
   1  -1   0   92.49    2.28
   1  -1   0   99.24    2.41
   1  -1   0   94.40    2.31
  -1   1   0   85.71    2.11
  -1   1   0   92.09    2.34
  -1   1   0   86.36    2.18
  -1   1   0   88.09    2.12
  -1   1   0   90.71    2.21
  -1   1   0   86.77    2.05
  -1   1   0   95.40    2.30
  -1   1   0   93.39    2.13
   0  -1   0    0.01    0.02
   0   1   0    0.06    0.03
  -1  -1   0   59.07    1.47
  -1  -1   0   60.60    1.52
  -1  -1   0   58.71    1.55
  -1  -1   0   58.09    1.47
  -1  -1   0   59.76    1.56
  -1  -1   0   57.92    1.40
   1   1   0   56.60    1.49
   1   1   0   61.31    1.53
   1   1   0   56.13    1.37
   1   1   0   60.77    1.45
   1   1   0   57.37    1.45
   1   1   0   57.48    1.52
   1   1   0   56.64    1.48
  -2  -1   0   15.92    0.57
  -2  -1   0   14.61    0.56
  -2  -1   0   15.27    0.47
  -2  -1   0   14.74    0.53
  -2  -1   0   15.31    0.49
  -2  -1   0   14.64    0.60
   2   1   0   14.92    0.57
   2   1   0   15.72    0.50
   2   1   0   14.58    0.48
   2   1   0   14.83    0.59
   2   1   0   15.42    0.61
   2   1   0   15.85    0.56
  -3  -1   0   15.43    0.62
  -3  -1   0   15.92    0.62
  -3  -1   0   16.16    0.61
  -3  -1   0   15.77    0.51
  -3  -1   0   15.20    0.70
  -3  -1   0   15.52    0.52
  -3  -1   0   15.51    0.67
   3   1   0   15.02    0.52
   3   1   0   15.42    0.61
   3   1   0   15.12    0.49
   3   1   0   15.20    0.68
   3   1   0   16.07    0.64
   3   1   0   15.28    0.64
  -4  -1   0  112.08    2.95
  -4  -1   0  113.12    3.08
  -4  -1   0  109.79    3.28
  -4  -1   0  117.66    3.03
  -4  -1   0  117.36    2.80
  -4  -1   0  118.01    3.01
   4   1   0  110.14    2.98
   4   1   0  110.87    2.94
   4   1   0  115.53    3.12
   4   1   0  110.93    3.00
   4   1   0  110.87    2.74
  -5  -1   0   31.69    1.09
  -5  -1   0   30.24    1.31
  -5  -1   0   29.09    1.16
  -5  -1   0   28.57    1.08
  -5  -1   0   30.69    1.09
  -5  -1   0   29.55    0.93
   5   1   0   29.10    1.06
   5   1   0   30.35    1.22
   5   1   0   30.42    1.13
   5   1   0   28.83    1.13
   5   1   0   29.94    1.12
   5   1   0   30.20    0.97
  -6  -1   0    9.35    0.45
  -6  -1   0    9.84    0.64
  -6  -1   0   10.10    0.68
  -6  -1   0    9.29    0.37
  -6  -1   0    9.37    0.54
  -6  -1   0    8.90    0.54
  -6  -1   0    9.70    0.77
   6   1   0    9.51    0.55
   6   1   0    9.45    0.65
   6   1   0    8.51    0.57
   6   1   0    9.19    0.62
   6   1   0    9.79    0.51
   6   1   0    9.58    0.61
  -7  -1   0    0.48    0.12
  -7  -1   0    0.66    0.13
  -7  -1   0    0.60    0.12
  -7  -1   0    0.95    0.21
  -7  -1   0    1.21    0.43
  -7  -1   0    0.80    0.28
   7   1   0    0.69    0.18
   7   1   0    0.57    0.20
   7   1   0    0.80    0.24
   7   1   0    1.11    0.24
   7   1   0    0.64    0.26
   7   1   0    0.86    0.18
  -8  -1   0    6.98    0.55
  -8  -1   0    7.14    0.52
  -8  -1   0    6.20    0.34
  -8  -1   0    5.88    0.40
  -8  -1   0    7.40    0.75
  -8  -1   0    6.19    0.89
  -8  -1   0    6.55    0.64
   8   1   0    6.32    0.72
   8   1   0    6.19    0.64
   8   1   0    6.04    0.50
   8   1   0    6.40    0.66
   8   1   0    7.76    0.68
  -9  -1   0    1.48    0.27
  -9  -1   0    1.58    0.26
  -9  -1   0    1.64    0.59
  -9  -1   0    2.13    0.36
  -9  -1   0    1.31    0.35
  -9  -1   0    1.96    0.32
  -9  -1   0    2.10    0.52
   9   1   0    1.54    0.36
   9   1   0    2.48    0.48
   9   1   0    1.41    0.24
   9   1   0    2.20    0.44
   9   1   0    2.09    0.31
   9   1   0    2.09    0.39
 -10  -1   0    8.25    0.68
 -10  -1   0    7.22    0.74
 -10  -1   0    8.08    0.75
 -10  -1   0    8.09    1.17
 -10  -1   0    7.17    1.05
 -10  -1   0    7.44    0.59
  10   1   0    8.34    0.73
  10   1   0    8.76    0.68
  10   1   0   10.07    0.97
  10   1   0    6.53    0.90
 -11  -1   0    1.03    0.42
 -11  -1   0    0.57    0.34
 -11  -1   0    0.78    0.42
 -11  -1   0    0.49    0.27
  11   1   0    1.38    0.42
  11   1   0   -0.16    0.66
  11   1   1    5.76    0.73
  11   1   1    3.57    0.52
  11   1   1    4.22    0.64
 -11  -1  -1    6.34    0.82
 -11  -1  -1    4.50    0.78
 -11  -1  -1    5.90    0.64
 -11  -1  -1    4.36    0.51
  10   1   1    2.02    0.32
  10   1   1    1.04    0.47
  10   1   1    1.16    0.32
  10   1   1    2.71    0.45
 -10  -1  -1    1.30    0.26
 -10  -1  -1    1.53    0.34
 -10  -1  -1    1.23    0.46
 -10  -1  -1    1.80    0.25
 -10  -1  -1    1.66    0.65
 -10  -1  -1    1.69    0.28
   9   1   1   11.97    0.93
   9   1   1   11.79    0.77
   9   1   1   11.76    0.88
   9   1   1   12.90    0.99
   9   1   1   12.87    1.03
   9   1   1   13.51    0.70
  -9  -1  -1   13.73    0.68
  -9  -1  -1   11.96    0.93
  -9  -1  -1   12.37    0.77
  -9  -1  -1   12.71    0.79
  -9  -1  -1   12.11    0.61
  -9  -1  -1   13.48    1.08
  -9  -1  -1   12.70    1.27
   8   1   1   14.11    0.86
   8   1   1   13.69    0.95
   8   1   1   15.20    0.72
   8   1   1   13.09    0.89
   8   1   1   13.60    0.73
  -8  -1  -1   12.57    1.11
  -8  -1  -1   14.69    0.78
  -8  -1  -1   14.61    0.94
  -8  -1  -1   14.29    0.68
  -8  -1  -1   15.35    0.80
  -8  -1  -1   14.11    0.88
   7   1   1   27.18    1.19
   7   1   1   28.09    1.07
   7   1   1   28.57    1.30
   7   1   1   27.73    1.23
   7   1   1   27.10    1.18
   7   1   1   27.62    1.06
  -7  -1  -1   27.89    1.13
  -7  -1  -1   28.81    1.44
  -7  -1  -1   26.78    1.14
  -7  -1  -1   27.97    1.00
  -7  -1  -1   28.47    1.13
  -7  -1  -1   26.77    1.23
   6   1   1   45.10    1.60
   6   1   1   47.32    1.46
   6   1   1   45.80    1.61
   6   1   1   46.60    1.74
   6   1   1   46.77    1.64
   6   1   1   47.26    1.47
  -6  -1  -1   44.62    1.63
  -6  -1  -1   47.27    1.57
  -6  -1  -1   48.06    1.43
  -6  -1  -1   47.40    1.55
   5   1   1   14.83    0.80
   5   1   1   14.20    0.74
   5   1   1   14.93    0.64
   5   1   1   14.44    0.72
   5   1   1   15.10    0.74
  -5  -1  -1   15.93    0.72
  -5  -1  -1   16.02    0.63
  -5  -1  -1   15.63    0.79
  -5  -1  -1   15.01    0.68
  -5  -1  -1   15.54    0.87
  -5  -1  -1   15.68    0.72
   4   1   1   25.81    0.96
   4   1   1   25.27    0.83
   4   1   1   24.93    0.97
   4   1   1   25.68    1.03
   4   1   1   24.89    0.92
   4   1   1   25.18    1.03
  -4  -1  -1   27.62    0.95
  -4  -1  -1   25.86    1.01
  -4  -1  -1   26.71    1.10
  -4  -1  -1   26.80    0.94
  -4  -1  -1   27.70    0.97
  -4  -1  -1   26.42    0.86
   3   1   1   55.55    1.65
   3   1   1   60.18    1.68
   3   1   1   55.42    1.53
   3   1   1   57.89    1.74
   3   1   1   56.30    1.59
   3   1   1   56.81    1.51
  -3  -1  -1   57.25    1.71
  -3  -1  -1   59.09    1.55
  -3  -1  -1   58.84    1.69
  -3  -1  -1   59.24    1.61
  -3  -1  -1   59.84    1.80
  -3  -1  -1   60.63    1.64
   2   1   1   49.47    1.43
   2   1   1   54.04    1.35
   2   1   1   48.59    1.43
   2   1   1   52.19    1.35
   2   1   1   49.77    1.37
   2   1   1   49.60    1.31
   2   1   1   52.67    1.47
  -2  -1  -1   51.82    1.34
  -2  -1  -1   51.69    1.39
  -2  -1  -1   53.24    1.50
  -2  -1  -1   50.93    1.47
  -2  -1  -1   50.61    1.45
  -2  -1  -1   54.31    1.38
   1   1   1   35.40    0.92
   1   1   1   34.78    0.91
  -1  -1  -1   35.16    1.06
  -1  -1  -1   36.96    0.98
  -1  -1  -1   41.34    1.01
  -1  -1  -1   38.38    1.07
  -1  -1  -1   37.99    0.99
  -1  -1  -1   42.74    1.04
   0  -1  -1    0.04    0.02
  -1   1   1  104.39    2.74
  -1   1   1  101.96    2.59
  -1   1   1  108.33    2.52
  -1   1   1  108.36    2.56
  -1   1   1  114.46    2.67
  -1   1   1  104.72    2.66
  -1   1   1  116.17    2.59
   1  -1  -1  106.25    2.65
   1  -1  -1  107.23    2.73
   1  -1  -1  106.48    2.55
   1  -1  -1  105.78    2.59
   1  -1  -1  114.46    2.58
   1  -1  -1  110.81    2.65
   1  -1  -1  105.01    2.51
  -2   1   1  169.67    3.87
  -2   1   1  160.17    3.73
  -2   1   1  172.87    4.05
  -2   1   1  160.58    3.89
  -2   1   1  157.63    4.11
  -2   1   1  161.42    3.81
  -2   1   1  157.58    4.02
   2  -1  -1  159.16    4.04
   2  -1  -1  169.42    3.80
   2  -1  -1  154.83    3.83
   2  -1  -1  155.91    3.66
  -3   1   1   46.52    1.31
  -3   1   1   44.40    1.44
  -3   1   1   46.15    1.18
  -3   1   1   42.90    1.22
  -3   1   1   44.44    1.36
  -3   1   1   46.61    1.22
  -3   1   1   48.75    1.22
  -3   1   1   43.91    1.53
   3  -1  -1   44.74    1.32
   3  -1  -1   43.98    1.28
   3  -1  -1   43.69    1.20
   3  -1  -1   44.68    1.41
   3  -1  -1   44.24    1.15
  -4   1   1  112.71    2.74
  -4   1   1  113.58    2.77
  -4   1   1  109.91    2.87
  -4   1   1  109.23    3.08
  -4   1   1  103.48    2.78
  -4   1   1  113.19    2.70
  -4   1   1  106.82    3.22
  -4   1   1  110.24    2.98
   4  -1  -1  107.00    2.82
   4  -1  -1  108.92    2.90
   4  -1  -1  109.51    3.01
   4  -1  -1  106.59    2.61
   4  -1  -1  103.70    2.73
  -5   1   1   26.16    0.86
  -5   1   1   24.77    1.13
  -5   1   1   25.79    0.95
  -5   1   1   25.03    1.20
  -5   1   1   24.21    0.89
  -5   1   1   25.38    0.81
  -5   1   1   25.49    0.80
   5  -1  -1   23.86    0.95
   5  -1  -1   23.80    0.85
   5  -1  -1   23.99    0.80
   5  -1  -1   24.36    0.92
   5  -1  -1   23.88    1.06
  -6   1   1   48.06    1.55
  -6   1   1   51.32    1.51
  -6   1   1   51.09    1.65
  -6   1   1   49.05    1.89
  -6   1   1   51.75    1.44
  -6   1   1   50.30    1.43
   6  -1  -1   49.69    1.46
   6  -1  -1   52.05    1.65
   6  -1  -1   50.18    1.86
   6  -1  -1   50.16    1.60
   6  -1  -1   51.76    1.70
   6  -1  -1   50.19    1.60
  -7   1   1    0.75    0.21
  -7   1   1    0.97    0.23
  -7   1   1    0.62    0.14
  -7   1   1    0.54    0.13
  -7   1   1    0.61    0.15
  -7   1   1    0.41    0.29
  -7   1   1    0.75    0.34
  -7   1   1    0.67    0.25
   7  -1  -1    0.25    0.23
   7  -1  -1    0.74    0.23
   7  -1  -1    0.59    0.20
   7  -1  -1    0.11    0.21
   7  -1  -1    0.45    0.17
   7  -1  -1    0.54    0.15
  -8   1   1    4.31    0.39
  -8   1   1    3.64    0.47
  -8   1   1    3.97    0.45
  -8   1   1    4.29    0.36
  -8   1   1    4.62    0.70
  -8   1   1    4.13    0.69
  -8   1   1    4.41    0.42
  -8   1   1    4.30    0.56
  -8   1   1    4.20    0.58
   8  -1  -1    4.25    0.59
   8  -1  -1    4.77    0.50
   8  -1  -1    4.59    0.43
   8  -1  -1    5.33    0.46
   8  -1  -1    4.11    0.57
  -9   1   1   22.84    1.15
  -9   1   1   24.05    0.97
  -9   1   1   19.00    1.56
  -9   1   1   24.46    1.11
  -9   1   1   22.88    1.24
  -9   1   1   22.83    1.15
  -9   1   1   23.65    0.90
  -9   1   1   23.79    0.91
   9  -1  -1   24.77    1.09
   9  -1  -1   24.78    1.22
   9  -1  -1   24.06    1.31
   9  -1  -1   23.82    1.07
   9  -1  -1   23.25    0.99
   9  -1  -1   23.81    1.26
 -10   1   1    0.11    0.26
 -10   1   1    0.26    0.32
 -10   1   1    0.59    0.28
 -10   1   1    0.09    0.45
 -10   1   1    0.79    0.26
 -10   1   1   -0.40    0.39
 -10   1   1   -0.12    0.20
  10  -1  -1    0.60    0.34
  10  -1  -1    0.63    0.51
  10  -1  -1    0.43    0.28
  10  -1  -1    0.29    0.47
  10  -1  -1    0.54    0.39
 -11   1   1    1.31    0.42
 -11   1   1    1.34    0.35
  11  -1  -1    1.70    0.42
  11  -1  -1    1.38    0.42
  11  -1  -1    2.20    0.63
  11   3   2   -0.27    0.44
  11   3   2    0.88    0.44
  11   3   2   -0.18    0.69
  11   3   2   -0.38    0.64
 -11  -3  -2    0.47    0.52
 -11  -3  -2    0.25    0.43
 -11  -3  -2    0.38    0.42
  10   3   2    5.42    0.59
  10   3   2    6.08    0.99
  10   3   2    5.89    0.61
  10   3   2    5.41    0.80
 -10  -3  -2    5.80    0.96
 -10  -3  -2    6.63    0.78
 -10  -3  -2    5.12    0.69
 -10  -3  -2    6.33    0.60
   9   3   2    4.72    0.52
   9   3   2    5.06    0.62
   9   3   2    6.68    0.74
   9   3   2    3.95    0.63
   9   3   2    4.71    0.62
  -9  -3  -2    5.03    0.32
  -9  -3  -2    4.49    0.76
  -9  -3  -2    4.67    0.53
  -9  -3  -2    3.55    0.65
  -9  -3  -2    4.85    0.60
  -9  -3  -2    4.69    0.46
   8   3   2    6.25    0.56
   8   3   2    6.09    0.65
   8   3   2    6.24    0.68
   8   3   2    4.68    0.68
   8   3   2    6.08    0.50
   8   3   2    5.99    0.69
  -8  -3  -2    6.22    0.67
  -8  -3  -2    6.17    0.32
  -8  -3  -2    6.56    0.45
  -8  -3  -2    6.47    0.86
  -8  -3  -2    4.73    0.51
  -8  -3  -2    6.33    0.57
  -8  -3  -2    5.84    0.81
   7   3   2   41.53    1.40
   7   3   2   40.99    1.56
   7   3   2   40.03    1.63
   7   3   2   40.68    1.69
  -7  -3  -2   39.73    1.71
  -7  -3  -2   39.30    1.51
  -7  -3  -2   40.84    1.35
  -7  -3  -2   40.45    1.72
   6   3   2   10.29    0.67
   6   3   2    9.76    0.74
   6   3   2   10.06    0.64
   6   3   2   10.62    0.71
   6   3   2   10.46    0.44
   6   3   2    9.87    0.61
  -6  -3  -2   10.79    0.60
  -6  -3  -2   10.89    0.68
  -6  -3  -2   10.37    0.53
  -6  -3  -2   10.80    0.77
  -6  -3  -2    9.88    0.79
   5   3   2   22.41    1.03
   5   3   2   23.15    0.87
   5   3   2   21.72    0.93
   5   3   2   22.17    1.00
   5   3   2   21.79    0.76
   5   3   2   21.28    0.88
  -5  -3  -2   23.40    0.74
  -5  -3  -2   22.11    0.95
  -5  -3  -2   22.95    0.85
  -5  -3  -2   22.73    0.90
  -5  -3  -2   23.67    1.06
  -5  -3  -2   22.35    1.07
  -5  -3  -2   23.16    0.97
   4   3   2   61.85    1.79
   4   3   2   62.12    2.01
   4   3   2   62.79    1.84
   4   3   2   64.88    1.78
   4   3   2   62.59    2.00
   4   3   2   63.44    1.86
  -4  -3  -2   61.56    2.04
  -4  -3  -2   65.81    1.87
  -4  -3  -2   63.11    1.89
  -4  -3  -2   66.78    2.00
  -4  -3  -2   66.80    1.71
  -4  -3  -2   62.72    1.97
  -4  -3  -2   64.13    1.78
   3   3   2   17.30    0.69
   3   3   2   16.44    0.76
   3   3   2   16.78    0.66
   3   3   2   16.86    0.79
   3   3   2   16.24    0.66
   3   3   2   18.01    0.67
  -3  -3  -2   16.45    0.80
  -3  -3  -2   17.27    0.69
  -3  -3  -2   17.04    0.65
  -3  -3  -2   17.20    0.72
  -3  -3  -2   17.31    0.75
  -3  -3  -2   16.25    0.63
  -3  -3  -2   17.31    0.58
   2   3   2   16.92    0.64
   2   3   2   15.14    0.71
   2   3   2   16.45    0.63
   2   3   2   16.19    0.71
   2   3   2   15.85    0.58
  -2  -3  -2   15.43    0.56
  -2  -3  -2   15.77    0.55
  -2  -3  -2   16.83    0.57
  -2  -3  -2   15.52    0.68
  -2  -3  -2   16.66    0.66
  -2  -3  -2   15.90    0.73
   1   3   2    1.70    0.24
   1   3   2    1.81    0.18
   1   3   2    1.53    0.20
   1   3   2    1.96    0.23
   1   3   2    1.91    0.24
   1   3   2    2.07    0.21
  -1  -3  -2    1.80    0.24
  -1  -3  -2    1.77    0.21
  -1  -3  -2    1.66    0.17
  -1  -3  -2    1.75    0.26
  -1  -3  -2    1.82    0.17
  -1  -3  -2    1.56    0.19
   0   3   2    8.95    0.40
   0   3   2    8.17    0.39
   0   3   2    7.99    0.31
   0   3   2    7.95    0.40
   0   3   2    8.13    0.38
   0   3   2    8.84    0.32
   0   3   2    9.18    0.45
   0   3   2    7.66    0.29
   0  -3  -2    8.07    0.36
   0  -3  -2    7.27    0.38
   0  -3  -2    8.16    0.39
   0  -3  -2    8.42    0.41
   0  -3  -2    8.42    0.37
   0  -3  -2    7.27    0.29
  -1   3   2  162.46    3.97
  -1   3   2  169.17    4.29
  -1   3   2  171.56    3.90
  -1   3   2  161.95    3.89
  -1   3   2  157.15    3.88
  -1   3   2  166.49    4.00
  -1   3   2  159.60    4.22
  -1   3   2  160.92    3.98
  -1   3   2  162.48    4.15
   1  -3  -2  162.81    4.04
   1  -3  -2  189.16    4.35
   1  -3  -2  163.31    4.14
   1  -3  -2  176.94    4.18
   1  -3  -2  163.19    4.14
   1  -3  -2  170.52    4.07
  -2   3   2   38.16    1.25
  -2   3   2   37.47    1.17
  -2   3   2   37.21    1.23
  -2   3   2   38.80    1.14
  -2   3   2   37.82    1.09
  -2   3   2   38.34    1.09
  -2   3   2   38.61    1.20
  -2   3   2   38.25    1.28
  -2   3   2   37.94    1.07
   2  -3  -2   37.12    1.16
   2  -3  -2   35.70    1.20
   2  -3  -2   40.65    1.28
   2  -3  -2   37.63    1.13
  -3   3   2   10.77    0.61
  -3   3   2   11.92    0.51
  -3   3   2   11.46    0.66
  -3   3   2   10.68    0.57
  -3   3   2   11.89    0.58
  -3   3   2   11.09    0.52
  -3   3   2   11.24    0.47
  -3   3   2   11.07    0.47
  -3   3   2   11.62    0.51
  -3   3   2   11.76    0.46
   3  -3  -2   10.93    0.62
   3  -3  -2   11.85    0.57
   3  -3  -2   11.68    0.60
   3  -3  -2   12.02    0.51
  -4   3   2    3.36    0.28
  -4   3   2    2.95    0.40
  -4   3   2    4.06    0.29
  -4   3   2    3.62    0.45
  -4   3   2    3.45    0.38
  -4   3   2    3.59    0.24
  -4   3   2    3.21    0.37
  -4   3   2    3.08    0.29
  -4   3   2    3.55    0.28
   4  -3  -2    4.18    0.37
   4  -3  -2    4.00    0.21
   4  -3  -2    3.47    0.18
   4  -3  -2    3.50    0.35
  -5   3   2   37.79    1.21
  -5   3   2   38.34    1.27
  -5   3   2   35.43    1.46
  -5   3   2   36.02    1.16
  -5   3   2   36.19    1.37
  -5   3   2   39.67    1.15
  -5   3   2   38.06    1.35
  -5   3   2   36.01    1.29
   5  -3  -2   35.55    1.04
   5  -3  -2   38.31    1.06
   5  -3  -2   38.86    1.34
   5  -3  -2   36.22    1.41
  -6   3   2    0.02    0.26
  -6   3   2    0.47    0.15
  -6   3   2    0.42    0.30
  -6   3   2    0.41    0.14
  -6   3   2    0.15    0.10
  -6   3   2    0.18    0.22
  -6   3   2    0.34    0.10
  -6   3   2    0.14    0.22
   6  -3  -2    0.22    0.15
   6  -3  -2    0.11    0.14
   6  -3  -2    0.27    0.13
   6  -3  -2    0.10    0.19
   6  -3  -2    0.30    0.18
  -7   3   2    2.58    0.20
  -7   3   2    1.54    0.39
  -7   3   2    1.85    0.20
  -7   3   2    2.06    0.34
  -7   3   2    2.39    0.39
  -7   3   2    1.89    0.40
  -7   3   2    2.21    0.32
  -7   3   2    2.16    0.41
  -7   3   2    2.51    0.38
  -7   3   2    1.54    0.43
   7  -3  -2    2.18    0.40
   7  -3  -2    1.63    0.26
   7  -3  -2    2.23    0.36
  -8   3   2    0.25    0.48
  -8   3   2   -0.12    0.48
  -8   3   2    0.56    0.14
  -8   3   2    0.52    0.18
  -8   3   2    0.74    0.15
  -8   3   2    0.19    0.14
  -8   3   2    0.67    0.35
   8  -3  -2    0.70    0.24
   8  -3  -2    0.69    0.24
   8  -3  -2    0.59    0.19
   8  -3  -2    0.90    0.31
  -9   3   2    1.68    0.30
  -9   3   2    1.31    0.64
  -9   3   2    1.75    0.23
  -9   3   2    1.70    0.50
  -9   3   2    1.70    0.37
  -9   3   2    1.36    0.28
  -9   3   2    1.43    0.23
  -9   3   2    1.21    0.28
   9  -3  -2    2.36    0.43
   9  -3  -2    2.00    0.34
   9  -3  -2    1.84    0.30
   9  -3  -2    1.84    0.37
 -10   3   2    6.67    0.60
 -10   3   2    8.25    0.78
 -10   3   2    5.69    0.66
 -10   3   2    7.69    0.43
 -10   3   2    5.95    0.77
 -10   3   2    8.01    1.03
  10  -3  -2    6.82    0.74
  10  -3  -2    6.19    0.87
  10  -3  -2    6.03    0.62
  10  -3  -2    5.71    0.68
 -11   3   2    0.02    0.34
 -11   3   2   -0.16    0.41
 -11   3   2   -0.42    0.59
  11  -3  -2   -0.52    0.44
  11  -3  -2   -0.69    0.64
  11  -3  -2   -0.26    0.39
  10   5   3    4.65    0.62
  10   5   3    4.97    0.70
 -10  -5  -3    3.91    0.48
 -10  -5  -3    6.16    0.85
 -10  -5  -3    4.12    1.07
 -10  -5  -3    2.58    0.82
   9   5   3    3.50    0.50
   9   5   3    2.74    0.38
   9   5   3    2.60    0.46
  -9  -5  -3    4.09    0.32
  -9  -5  -3    3.65    0.62
  -9  -5  -3    4.56    0.70
  -9  -5  -3    2.40    0.76
   8   5   3    9.00    0.70
   8   5   3   10.41    0.88
   8   5   3    8.77    0.48
   8   5   3    7.71    0.83
   8   5   3    8.49    0.85
   8   5   3    8.96    1.08
  -8  -5  -3    8.65    0.89
  -8  -5  -3    9.71    0.44
  -8  -5  -3    7.93    1.06
  -8  -5  -3    8.93    0.68
  -8  -5  -3    8.70    0.95
  -8  -5  -3   10.09    0.73
   7   5   3   25.43    1.30
   7   5   3   25.61    1.21
   7   5   3   26.29    1.43
   7   5   3   26.27    1.11
   7   5   3   25.91    0.98
   7   5   3   27.26    1.36
   7   5   3   25.15    1.12
  -7  -5  -3   26.50    1.31
  -7  -5  -3   26.48    1.13
  -7  -5  -3   27.90    1.49
  -7  -5  -3   25.14    1.24
  -7  -5  -3   26.08    1.23
  -7  -5  -3   27.36    0.88
   6   5   3    0.75    0.22
   6   5   3    1.53    0.40
   6   5   3    0.95    0.20
   6   5   3    1.46    0.29
   6   5   3    1.51    0.26
  -6  -5  -3    0.86    0.27
  -6  -5  -3    1.29    0.37
  -6  -5  -3    0.90    0.19
  -6  -5  -3    1.23    0.32
  -6  -5  -3    1.37    0.21
   5   5   3    0.14    0.21
   5   5   3    0.37    0.13
   5   5   3    0.04    0.13
   5   5   3    0.36    0.27
   5   5   3    0.26    0.17
  -5  -5  -3    0.21    0.17
  -5  -5  -3    0.51    0.23
  -5  -5  -3    0.26    0.09
  -5  -5  -3    0.16    0.17
  -5  -5  -3   -0.15    0.26
  -5  -5  -3    0.21    0.11
   4   5   3    0.99    0.20
   4   5   3    0.94    0.17
   4   5   3    1.06    0.22
   4   5   3    1.15    0.31
   4   5   3    0.82    0.18
  -4  -5  -3    1.15    0.31
  -4  -5  -3    1.05    0.20
  -4  -5  -3    1.07    0.17
  -4  -5  -3    0.83    0.21
  -4  -5  -3    0.85    0.18
   3   5   3    4.40    0.40
   3   5   3    4.33    0.50
   3   5   3    4.48    0.41
   3   5   3    5.10    0.39
   3   5   3    4.78    0.40
   3   5   3    4.91    0.39
  -3  -5  -3    5.40    0.41
  -3  -5  -3    4.66    0.33
  -3  -5  -3    5.49    0.45
  -3  -5  -3    4.81    0.53
  -3  -5  -3    4.69    0.31
  -3  -5  -3    5.22    0.32
   2   5   3  117.35    3.26
   2   5   3  116.97    3.08
   2   5   3  117.30    3.32
   2   5   3  115.22    3.02
   2   5   3  119.30    3.00
   2   5   3  114.88    2.96
   2   5   3  115.22    3.24
  -2  -5  -3  116.97    3.27
  -2  -5  -3  115.67    2.97
  -2  -5  -3  116.65    3.06
  -2  -5  -3  116.06    3.02
  -2  -5  -3  119.06    3.21
  -2  -5  -3  119.22    3.11
   1   5   3    3.32    0.31
   1   5   3    2.43    0.35
   1   5   3    2.43    0.28
   1   5   3    2.77    0.27
   1   5   3    2.49    0.23
   1   5   3    2.39    0.28
  -1  -5  -3    2.33    0.35
  -1  -5  -3    2.34    0.22
  -1  -5  -3    2.31    0.21
  -1  -5  -3    2.49    0.28
  -1  -5  -3    2.50    0.29
  -1  -5  -3    2.29    0.22
   0   5   3    3.64    0.34
   0   5   3    3.14    0.30
   0   5   3    4.21    0.30
   0   5   3    2.93    0.28
   0   5   3    3.62    0.29
   0   5   3    3.64    0.34
   0  -5  -3    3.39    0.27
   0  -5  -3    3.61    0.35
   0  -5  -3    3.63    0.32
   0  -5  -3    3.77    0.20
   0  -5  -3    3.33    0.20
   0  -5  -3    3.80    0.27
   0  -5  -3    3.57    0.28
  -1   5   3   24.90    0.72
  -1   5   3   22.49    0.89
  -1   5   3   24.16    1.01
  -1   5   3   25.12    0.96
  -1   5   3   24.78    1.00
  -1   5   3   24.65    0.82
  -1   5   3   25.04    0.88
  -1   5   3   24.02    0.84
  -1   5   3   25.50    0.88
   1  -5  -3   24.95    0.89
   1  -5  -3   25.63    0.88
   1  -5  -3   26.36    0.94
   1  -5  -3   26.66    0.89
   1  -5  -3   23.28    0.72
   1  -5  -3   25.09    0.91
  -2   5   3   65.56    1.93
  -2   5   3   66.22    2.07
  -2   5   3   65.16    1.80
  -2   5   3   65.65    1.64
  -2   5   3   63.46    1.97
  -2   5   3   63.04    2.02
  -2   5   3   62.10    1.87
  -2   5   3   63.08    1.96
  -2   5   3   64.28    1.73
   2  -5  -3   61.72    1.78
   2  -5  -3   65.11    1.71
   2  -5  -3   64.40    1.89
   2  -5  -3   67.73    2.00
   2  -5  -3   64.91    1.91
  -3   5   3    2.20    0.21
  -3   5   3    2.04    0.35
  -3   5   3    1.94    0.23
  -3   5   3    2.25    0.29
  -3   5   3    1.96    0.22
  -3   5   3    1.96    0.22
  -3   5   3    2.37    0.42
  -3   5   3    2.27    0.28
  -3   5   3    2.26    0.40
  -3   5   3    2.41    0.40
   3  -5  -3    2.25    0.27
   3  -5  -3    2.28    0.25
  -4   5   3   12.21    0.63
  -4   5   3   11.63    0.71
  -4   5   3   12.57    0.56
  -4   5   3   12.24    0.57
  -4   5   3   12.05    0.56
  -4   5   3   12.34    0.76
  -4   5   3   12.99    0.83
  -4   5   3   11.67    0.68
  -4   5   3   12.39    0.57
  -4   5   3   12.80    0.71
   4  -5  -3   12.04    0.66
  -5   5   3    7.33    0.60
  -5   5   3    7.15    0.42
  -5   5   3    5.86    0.43
  -5   5   3    6.59    0.67
  -5   5   3    6.73    0.43
  -5   5   3    6.44    0.49
  -5   5   3    6.93    0.61
  -5   5   3    6.17    0.68
  -5   5   3    6.44    0.42
  -5   5   3    6.29    0.45
   5  -5  -3    7.39    0.55
  -6   5   3   24.68    1.03
  -6   5   3   26.29    0.96
  -6   5   3   25.28    1.21
  -6   5   3   24.93    1.40
  -6   5   3   24.22    1.04
  -6   5   3   25.69    1.02
  -6   5   3   26.04    1.01
  -6   5   3   26.28    1.23
  -6   5   3   25.80    1.30
  -6   5   3   25.06    0.96
   6  -5  -3   28.28    1.26
  -7   5   3    3.09    0.55
  -7   5   3    3.92    0.54
  -7   5   3    3.89    0.46
  -7   5   3    3.52    0.42
  -7   5   3    3.81    0.66
  -7   5   3    3.49    0.50
  -7   5   3    3.54    0.59
  -7   5   3    4.22    0.44
  -7   5   3    4.53    0.40
  -7   5   3    3.80    0.39
   7  -5  -3    3.56    0.60
  -8   5   3   13.72    0.72
  -8   5   3   14.37    0.82
  -8   5   3   13.61    0.77
  -8   5   3   14.22    0.70
  -8   5   3   13.85    1.04
  -8   5   3   12.96    1.36
  -8   5   3   13.95    1.14
  -8   5   3   14.53    0.72
  -8   5   3   13.14    1.23
  -8   5   3   13.07    0.83
   8  -5  -3   13.23    0.97
   8  -5  -3   12.16    0.77
  -9   5   3    7.10    1.01
  -9   5   3    6.97    0.60
  -9   5   3    7.09    0.78
  -9   5   3    5.73    0.71
  -9   5   3    6.91    0.67
   9  -5  -3    5.29    0.57
   9  -5  -3    5.14    0.86
 -10   5   3    1.63    0.49
 -10   5   3    2.26    0.36
 -10   5   3    2.48    0.35
 -10   5   3    1.45    0.39
  10  -5  -3    2.29    0.58
  10  -5  -3    2.66    0.38
  10   7   4    1.56    0.79
   9   7   4    6.46    1.06
   9   7   4    6.50    1.11
   9   7   4    4.26    0.58
  -9  -7  -4    4.22    0.74
  -9  -7  -4    5.72    0.94
  -9  -7  -4    5.08    1.13
  -9  -7  -4    7.55    1.23
   8   7   4    0.25    0.45
   8   7   4    0.20    0.31
   8   7   4   -0.71    0.50
   8   7   4   -0.21    0.24
  -8  -7  -4   -0.39    0.25
  -8  -7  -4    0.28    0.44
  -8  -7  -4    0.20    0.69
  -8  -7  -4   -0.08    0.18
  -8  -7  -4   -0.46    0.48
   7   7   4   -0.26    0.22
   7   7   4   -0.30    0.22
   7   7   4    0.31    0.27
   7   7   4    0.34    0.29
   7   7   4   -0.44    0.37
   7   7   4    0.63    0.53
   7   7   4    0.05    0.41
  -7  -7  -4    0.22    0.52
  -7  -7  -4    0.07    0.30
  -7  -7  -4    0.18    0.35
  -7  -7  -4   -0.02    0.20
  -7  -7  -4   -0.18    0.36
  -7  -7  -4    0.41    0.16
   6   7   4    1.56    0.41
   6   7   4    1.66    0.25
   6   7   4    1.77    0.31
   6   7   4    3.13    0.53
   6   7   4    2.26    0.40
   6   7   4    2.38    0.50
  -6  -7  -4    1.77    0.23
  -6  -7  -4    1.77    0.34
  -6  -7  -4    2.37    0.32
  -6  -7  -4    1.89    0.40
  -6  -7  -4    2.35    0.58
  -6  -7  -4    1.94    0.33
   5   7   4    6.30    0.60
   5   7   4    6.68    0.54
   5   7   4    6.02    0.58
   5   7   4    7.11    0.57
   5   7   4    6.82    0.58
   5   7   4    5.80    0.73
  -5  -7  -4    7.04    0.51
  -5  -7  -4    6.60    0.81
  -5  -7  -4    7.12    0.44
  -5  -7  -4    6.75    0.50
  -5  -7  -4    6.99    0.65
   4   7   4    8.30    0.79
   4   7   4    7.73    0.56
   4   7   4    8.61    0.57
   4   7   4    7.35    0.65
   4   7   4    8.82    0.57
   4   7   4    8.69    0.61
  -4  -7  -4    8.07    0.42
  -4  -7  -4    7.91    0.51
  -4  -7  -4    8.14    0.67
  -4  -7  -4    7.70    0.47
  -4  -7  -4    8.38    0.78
   3   7   4    9.62    0.55
   3   7   4    9.97    0.63
   3   7   4    9.58    0.68
   3   7   4   10.47    0.66
   3   7   4   10.08    0.79
   3   7   4    9.75    0.63
   3   7   4   10.00    0.59
  -3  -7  -4    9.52    0.52
  -3  -7  -4    9.68    0.77
  -3  -7  -4    9.67    0.52
  -3  -7  -4   10.35    0.57
  -3  -7  -4    9.27    0.65
   2   7   4   13.14    0.69
   2   7   4   13.57    0.76
   2   7   4   13.15    0.70
   2   7   4   12.91    0.60
   2   7   4   12.37    0.73
   2   7   4   12.84    0.83
  -2  -7  -4   13.20    0.58
  -2  -7  -4   12.91    0.61
  -2  -7  -4   13.37    0.74
  -2  -7  -4   13.13    0.57
  -2  -7  -4   12.93    0.83
   1   7   4    2.86    0.36
   1   7   4    3.04    0.29
   1   7   4    2.17    0.37
   1   7   4    1.92    0.37
   1   7   4    2.53    0.34
  -1  -7  -4    3.13    0.37
  -1  -7  -4    2.02    0.39
  -1  -7  -4    2.94    0.23
  -1  -7  -4    3.64    0.32
   0   7   4   19.88    0.85
   0   7   4   19.87    0.73
   0   7   4   19.99    0.85
   0   7   4   19.55    0.95
   0   7   4   19.93    0.87
   0   7   4   20.31    0.90
   0  -7  -4   20.53    0.84
   0  -7  -4   19.59    0.85
   0  -7  -4   20.24    0.89
  -1   7   4   12.47    0.79
  -1   7   4   11.97    0.66
  -1   7   4   11.97    0.64
  -1   7   4   12.79    0.72
  -1   7   4   11.30    0.62
  -1   7   4   12.01    0.55
  -1   7   4   11.70    0.40
  -1   7   4   12.53    0.62
   1  -7  -4   11.31    0.60
   1  -7  -4   11.01    0.62
   1  -7  -4   11.56    0.64
   1  -7  -4   12.01    0.64
  -2   7   4    1.16    0.27
  -2   7   4    1.64    0.30
  -2   7   4    1.23    0.28
  -2   7   4    1.72    0.23
  -2   7   4    1.02    0.17
  -2   7   4    1.42    0.26
  -2   7   4    1.21    0.29
  -2   7   4    1.01    0.17
  -2   7   4    1.13    0.32
   2  -7  -4    1.24    0.22
   2  -7  -4    1.13    0.19
   2  -7  -4    1.35    0.23
   2  -7  -4    1.35    0.24
   2  -7  -4    1.42    0.22
  -3   7   4    1.23    0.21
  -3   7   4    0.81    0.25
  -3   7   4    0.56    0.21
  -3   7   4    0.78    0.28
  -3   7   4    0.77    0.14
  -3   7   4    0.99    0.29
  -3   7   4    0.93    0.22
  -3   7   4    1.06    0.26
   3  -7  -4    0.66    0.16
   3  -7  -4    0.66    0.15
   3  -7  -4    0.60    0.16
   3  -7  -4    0.69    0.16
   3  -7  -4    0.70    0.16
  -4   7   4    6.07    0.40
  -4   7   4    6.24    0.42
  -4   7   4    5.93    0.66
  -4   7   4    6.58    0.63
  -4   7   4    5.34    0.50
  -4   7   4    6.28    0.64
  -4   7   4    5.76    0.37
  -4   7   4    5.18    0.42
  -4   7   4    5.53    0.68
  -4   7   4    5.65    0.54
   4  -7  -4    5.66    0.48
  -5   7   4   32.95    1.18
  -5   7   4   33.91    1.63
  -5   7   4   33.96    1.21
  -5   7   4   31.86    1.52
  -5   7   4   34.65    1.36
  -5   7   4   31.66    1.31
  -5   7   4   31.86    1.18
  -5   7   4   33.31    1.18
  -5   7   4   32.26    1.43
  -5   7   4   34.04    1.50
  -6   7   4    2.21    0.57
  -6   7   4    1.20    0.21
  -6   7   4    1.45    0.21
  -6   7   4    1.90    0.23
  -6   7   4    1.18    0.27
  -6   7   4    2.22    0.48
  -6   7   4    1.96    0.31
  -6   7   4    1.53    0.37
  -6   7   4    1.74    0.47
  -6   7   4    1.45    0.23
   6  -7  -4    1.65    0.28
  -7   7   4   22.81    1.38
  -7   7   4   23.33    1.04
  -7   7   4   23.57    0.99
  -7   7   4   23.72    0.99
  -7   7   4   23.86    1.51
  -7   7   4   22.97    1.12
  -7   7   4   22.02    1.66
  -7   7   4   22.25    1.20
  -7   7   4   22.90    1.35
   7  -7  -4   23.14    1.09
  -8   7   4    5.08    0.63
  -8   7   4    4.33    0.59
  -8   7   4    5.55    0.73
  -8   7   4    4.85    0.57
  -8   7   4    4.54    0.77
  -8   7   4    5.39    0.83
   8  -7  -4    3.83    0.53
  -9   7   4    0.96    0.41
  -9   7   4    0.32    0.28
  -9   7   4    0.68    0.31
  -9   7   4    1.23    0.75
  -9   7   4    0.72    0.31
  -9   7   4    1.07    0.34
  -9   7   4    0.36    0.53
   9  -7  -4    0.69    0.33
   8   9   5    0.59    0.37
   8   9   5    0.63    0.66
   8   9   5   -0.13    0.36
   8   9   5   -0.82    0.58
  -8  -9  -5    0.75    0.27
  -8  -9  -5    0.26    0.32
  -8  -9  -5    0.63    0.57
   7   9   5    4.36    0.69
   7   9   5    5.56    0.91
   7   9   5    4.85    0.66
  -7  -9  -5    4.66    0.60
  -7  -9  -5    5.41    0.78
  -7  -9  -5    5.59    0.55
   6   9   5    1.50    0.30
   6   9   5    0.70    0.27
   6   9   5    1.42    0.43
   6   9   5    1.66    0.73
   6   9   5    1.13    0.36
  -6  -9  -5    1.75    0.27
  -6  -9  -5    1.80    0.39
  -6  -9  -5    1.50    0.24
  -6  -9  -5    1.88    0.43
  -6  -9  -5    1.16    0.24
   5   9   5   14.46    0.86
   5   9   5   12.87    0.85
   5   9   5   12.18    0.88
   5   9   5   12.66    0.88
   5   9   5   13.97    0.93
   5   9   5   14.33    1.35
  -5  -9  -5   12.84    0.97
  -5  -9  -5   13.28    0.83
  -5  -9  -5   12.52    0.68
  -5  -9  -5   13.20    0.92
  -5  -9  -5   13.53    0.75
  -5  -9  -5   12.56    1.22
   4   9   5   23.97    1.07
   4   9   5   23.71    1.16
   4   9   5   23.19    1.19
   4   9   5   22.27    1.14
   4   9   5   21.63    1.08
   4   9   5   24.13    1.49
  -4  -9  -5   23.38    1.01
  -4  -9  -5   25.30    1.27
  -4  -9  -5   23.78    0.98
  -4  -9  -5   23.17    1.04
  -4  -9  -5   23.45    1.39
   3   9   5    7.16    0.59
   3   9   5    6.96    0.58
   3   9   5    6.90    0.56
   3   9   5    6.06    0.54
   3   9   5    7.13    0.65
   3   9   5    6.64    0.63
   3   9   5    7.47    0.87
  -3  -9  -5    7.11    0.84
  -3  -9  -5    7.71    0.53
  -3  -9  -5    7.08    0.49
  -3  -9  -5    7.92    0.53
  -3  -9  -5    7.34    0.74
   2   9   5    2.85    0.50
   2   9   5    1.81    0.31
   2   9   5    1.77    0.34
   2   9   5    1.89    0.34
  -2  -9  -5    3.20    0.37
  -2  -9  -5    3.82    0.51
  -2  -9  -5    2.72    0.46
  -2  -9  -5    2.61    0.45
  -2  -9  -5    2.86    0.35
  -2  -9  -5    3.13    0.33
   1   9   5   27.06    1.30
   1   9   5   29.38    1.20
   1   9   5   29.76    1.40
   1   9   5   25.62    1.25
   1   9   5   27.11    1.02
  -1  -9  -5   27.52    1.19
  -1  -9  -5   27.05    1.18
  -1  -9  -5   27.14    1.30
   0   9   5    6.40    0.49
   0   9   5    5.99    0.57
   0   9   5    5.47    0.68
   0   9   5    6.69    0.57
   0   9   5    6.42    0.47
   0  -9  -5    6.44    0.49
   0  -9  -5    7.54    0.59
   0  -9  -5    6.39    0.63
   0  -9  -5    6.58    0.51
  -1   9   5    8.95    1.27
  -1   9   5    7.20    0.51
  -1   9   5    6.83    0.51
  -1   9   5    6.47    0.64
  -1   9   5    6.15    0.60
  -1   9   5    7.34    0.52
  -1   9   5    7.13    0.61
   1  -9  -5    6.24    0.58
   1  -9  -5    6.42    0.53
   1  -9  -5    7.59    0.61
   1  -9  -5    7.17    0.49
  -2   9   5    1.58    0.26
  -2   9   5    1.40    0.27
  -2   9   5    1.99    0.45
  -2   9   5    1.61    0.39
  -2   9   5    1.91    0.24
  -2   9   5    1.80    0.32
  -2   9   5    1.97    0.35
  -2   9   5    1.48    0.24
  -2   9   5    1.90    0.34
   2  -9  -5    1.16    0.21
   2  -9  -5    1.62    0.21
   2  -9  -5    1.78    0.30
  -3   9   5    4.03    0.70
  -3   9   5    4.77    0.52
  -3   9   5    4.56    0.70
  -3   9   5    5.04    0.30
  -3   9   5    4.84    0.58
  -3   9   5    3.98    0.72
  -3   9   5    4.16    0.47
   3  -9  -5    3.19    0.48
   3  -9  -5    5.17    0.51
   3  -9  -5    4.31    0.40
   3  -9  -5    5.11    0.48
   3  -9  -5    4.55    0.47
   3  -9  -5    4.56    0.44
  -4   9   5    0.70    0.20
  -4   9   5    0.55    0.17
  -4   9   5    0.58    0.43
  -4   9   5    0.96    0.43
  -4   9   5    0.73    0.38
  -4   9   5    0.97    0.31
  -4   9   5    0.65    0.19
  -4   9   5    1.07    0.26
  -4   9   5    1.14    0.45
  -4   9   5    0.88    0.16
   4  -9  -5    1.67    0.27
   4  -9  -5    0.97    0.17
   4  -9  -5    0.88    0.24
  -5   9   5   16.72    0.76
  -5   9   5   14.57    1.05
  -5   9   5   16.99    0.96
  -5   9   5   15.41    1.19
  -5   9   5   15.99    1.29
  -5   9   5   15.72    0.83
  -5   9   5   16.53    1.21
  -5   9   5   16.18    0.77
  -5   9   5   16.60    0.85
  -5   9   5   15.66    1.29
   5  -9  -5   14.28    0.82
   5  -9  -5   15.47    0.91
  -6   9   5    6.63    1.10
  -6   9   5    8.98    0.79
  -6   9   5    8.06    0.66
  -6   9   5    8.13    1.08
  -6   9   5   10.54    1.31
  -6   9   5    6.80    0.62
  -6   9   5    8.31    0.61
  -6   9   5    9.17    1.30
  -6   9   5    8.28    0.60
   6  -9  -5    7.03    0.63
  -7   9   5    2.38    0.83
  -7   9   5    3.78    0.61
  -7   9   5    2.40    0.37
  -7   9   5    2.62    0.45
  -7   9   5    1.95    0.29
   7  -9  -5    2.05    0.37
  -8   9   5    1.02    0.35
  -8   9   5    1.41    0.35
  -8   9   5    0.89    0.31
  -8   9   5    1.19    0.33
  -8   9   5    0.50    0.55
   8  -9  -5    0.99    0.34
   6  11   6    7.66    0.88
   6  11   6    5.29    0.69
   6  11   6    6.47    0.85
  -6 -11  -6    7.14    1.09
  -6 -11  -6    8.25    0.78
  -6 -11  -6    8.49    0.76
   5  11   6    0.49    0.31
   5  11   6   -0.06    0.42
   5  11   6    0.37    0.87
   5  11   6    0.15    0.41
   5  11   6    0.40    0.54
  -5 -11  -6    0.65    0.43
  -5 -11  -6    0.73    0.27
  -5 -11  -6    0.86    0.26
  -5 -11  -6   -0.27    0.53
  -5 -11  -6    0.25    0.28
   4  11   6    2.11    0.38
   4  11   6    2.37    0.38
   4  11   6    2.38    0.48
   4  11   6    2.38    0.78
   4  11   6    1.91    0.40
  -4 -11  -6    1.75    0.28
  -4 -11  -6    1.55    0.38
  -4 -11  -6    2.52    0.48
  -4 -11  -6    1.89    0.27
  -4 -11  -6    2.51    0.41
  -4 -11  -6    3.32    0.59
   3  11   6   27.93    1.31
   3  11   6   27.92    1.26
   3  11   6   28.35    1.40
   3  11   6   27.25    1.32
   3  11   6   29.77    1.39
   3  11   6   28.66    1.84
  -3 -11  -6   29.44    0.92
  -3 -11  -6   28.82    0.98
  -3 -11  -6   29.98    1.42
  -3 -11  -6   27.25    1.21
   2  11   6    1.45    0.32
   2  11   6    1.85    0.32
   2  11   6    1.48    0.34
   2  11   6    0.94    0.30
   2  11   6    0.53    0.37
  -2 -11  -6    1.93    0.35
  -2 -11  -6    1.58    0.30
  -2 -11  -6    1.58    0.36
   1  11   6    2.34    0.32
   1  11   6    2.20    0.32
   1  11   6    1.98    0.64
   1  11   6    2.21    0.38
   1  11   6    2.64    0.42
   1  11   6    2.05    0.32
  -1 -11  -6    2.07    0.41
  -1 -11  -6    2.40    0.30
  -1 -11  -6    2.26    0.37
  -1 -11  -6    2.80    0.54
  -1 -11  -6    2.48    0.34
   0  11   6    2.80    0.38
   0  11   6    2.18    0.33
   0  11   6    2.59    0.57
   0  11   6    2.02    0.29
   0  11   6    1.73    0.36
   0  11   6    1.69    0.30
   0 -11  -6    1.79    0.28
   0 -11  -6    2.17    0.45
   0 -11  -6    2.28    0.35
   0 -11  -6    1.48    0.33
   0 -11  -6    2.86    0.40
  -1  11   6   11.25    0.99
  -1  11   6   13.07    0.78
  -1  11   6   11.48    0.73
  -1  11   6   10.73    0.82
  -1  11   6   11.18    0.75
   1 -11  -6   10.79    0.83
   1 -11  -6   10.46    0.80
   1 -11  -6   11.52    0.76
   1 -11  -6   11.75    0.96
   1 -11  -6   10.91    0.77
   1 -11  -6   10.57    0.74
  -2  11   6    5.96    0.67
  -2  11   6    5.71    0.57
  -2  11   6    4.28    0.70
  -2  11   6    6.54    0.70
  -2  11   6    6.95    0.64
   2 -11  -6    6.92    0.80
   2 -11  -6    6.22    0.66
   2 -11  -6    7.86    0.67
   2 -11  -6    6.61    0.66
   2 -11  -6    7.36    0.72
  -3  11   6    5.94    0.72
  -3  11   6    4.96    0.74
  -3  11   6    5.92    0.61
   3 -11  -6    5.88    0.68
   3 -11  -6    6.12    0.64
   3 -11  -6    8.21    0.77
   3 -11  -6    6.89    0.73
  -4  11   6    2.31    0.63
  -4  11   6    1.53    0.43
  -4  11   6    1.84    0.40
  -4  11   6    2.59    0.68
  -4  11   6    1.61    0.30
  -4  11   6    1.59    0.32
  -4  11   6    1.81    0.29
   4 -11  -6    2.07    0.30
   4 -11  -6    1.10    0.30
   4 -11  -6    1.53    0.34
  -5  11   6    1.01    0.74
  -5  11   6    0.68    0.26
  -5  11   6    0.65    0.32
  -5  11   6    1.13    0.45
  -5  11   6    0.40    0.30
  -5  11   6    0.48    0.76
   5 -11  -6    0.62    0.30
  -6  11   6    1.26    0.94
  -6  11   6    0.91    0.36
  -6  11   6    1.46    0.59
  -6  11   6    1.34    0.38
   6 -11  -6    1.12    0.31
   3  13   7   -0.17    0.50
   3  13   7    1.32    0.64
   3  13   7   -0.31    0.45
  -3 -13  -7    0.84    0.40
  -3 -13  -7   -0.14    0.66
  -3 -13  -7    0.58    0.48
   2  13   7    2.04    0.43
   2  13   7    1.19    0.49
  -2 -13  -7    1.36    0.38
  -2 -13  -7    1.38    0.48
  -2 -13  -7    1.20    0.49
   1  13   7    3.75    0.59
   1  13   7    4.42    0.59
   1  13   7    3.97    0.49
  -1 -13  -7    3.86    0.70
  -1 -13  -7    4.80    0.80
  -1 -13  -7    4.47    0.53
  -1 -13  -7    4.48    0.75
   0  13   7    1.89    0.50
   0  13   7    1.90    0.41
   0  13   7    1.23    0.45
   0 -13  -7    1.08    0.44
   0 -13  -7    1.96    0.40
   0 -13  -7    2.26    0.40
  -1  13   7    1.73    0.84
  -1  13   7    1.37    0.39
  -1  13   7    1.23    0.53
  -1  13   7    1.41    0.48
   1 -13  -7    0.65    0.42
   1 -13  -7    1.74    0.40
   1 -13  -7    1.24    0.39
  -2  13   7   -0.08    0.40
  -2  13   7    0.46    0.38
  -2  13   7   -0.48    0.85
  -2  13   7   -0.03    0.52
   2 -13  -7   -0.03    0.36
  -3  13   7    4.19    0.50
  -3  13   7    3.39    0.61
   3 -13  -7    6.04    0.94
   3 -13  -7    4.33    0.65
   5 -12  -5    0.49    0.49
   5 -12  -5   -0.10    0.34
  -5  12   5   -0.24    0.41
  -5  12   5   -0.20    0.67
  -5  12   5    0.57    0.36
  -5  12   5    1.01    0.36
   4 -12  -5    1.36    0.43
   4 -12  -5    2.28    0.48
  -4  12   5    1.27    0.37
  -4  12   5    1.64    0.37
  -4  12   5    3.12    0.85
   3 -12  -5    0.55    0.40
   3 -12  -5    1.05    0.48
   3 -12  -5    0.22    0.34
   3 -12  -5    0.45    0.39
  -3  12   5    1.38    0.47
  -3  12   5    0.61    0.69
  -3  12   5    0.08    0.35
  -3  12   5    0.75    0.43
  -3  12   5    0.34    0.31
   2 -12  -5    3.05    0.40
   2 -12  -5    4.85    0.74
   2 -12  -5    2.90    0.43
   2 -12  -5    4.39    0.64
   2 -12  -5    3.78    0.56
  -2  12   5    4.16    0.64
  -2  12   5    3.36    0.43
  -2  12   5    4.30    0.76
  -2  12   5    3.76    0.52
  -2  12   5    3.21    0.48
   1 -12  -5    0.18    0.40
   1 -12  -5    0.90    0.37
   1 -12  -5    1.54    0.36
   1 -12  -5    0.08    0.33
  -1  12   5    0.51    0.29
  -1  12   5    1.07    0.35
  -1  12   5    0.58    0.38
  -1  12   5    0.57    0.56
  -1  12   5    0.91    0.44
   0 -12  -5    9.43    0.86
   0 -12  -5    8.97    0.84
   0 -12  -5    8.79    0.88
   0 -12  -5   10.25    0.78
   0  12   5   10.80    1.37
   0  12   5    8.84    0.75
   0  12   5    8.54    0.87
   0  12   5    9.92    0.86
   0  12   5    8.34    0.92
  -1 -12  -5    0.62    0.41
  -1 -12  -5    1.02    0.43
  -1 -12  -5    0.33    0.35
  -1 -12  -5    1.67    0.46
   1  12   5    0.21    0.73
   1  12   5    0.45    0.30
   1  12   5    0.48    0.34
   1  12   5    0.90    0.44
   1  12   5    0.07    0.36
  -2 -12  -5    1.43    0.55
  -2 -12  -5    2.17    0.39
   2  12   5    2.20    0.42
   2  12   5    2.46    0.33
   2  12   5    1.93    0.51
   2  12   5    2.31    0.85
   2  12   5    1.99    0.45
  -3 -12  -5    1.00    0.38
  -3 -12  -5    0.83    0.52
   3  12   5    0.93    0.83
   3  12   5    0.99    0.32
   3  12   5    0.47    0.44
   3  12   5    0.42    0.39
   3  12   5    1.31    0.54
  -4 -12  -5    2.99    0.60
  -4 -12  -5    1.96    0.45
   4  12   5    2.08    0.53
   4  12   5    2.06    0.59
   4  12   5    3.00    0.49
   4  12   5    3.03    1.06
   4  12   5    0.98    0.48
   4  12   5    2.37    0.40
  -5 -12  -5    1.89    0.36
  -5 -12  -5    1.21    0.65
  -5 -12  -5    0.48    0.53
   5  12   5    0.65    0.48
   5  12   5    0.56    0.45
   7 -10  -4    0.51    0.32
  -7  10   4    0.74    0.31
  -7  10   4    0.04    0.30
  -7  10   4    0.70    0.53
  -7  10   4    0.59    0.33
  -7  10   4    2.33    0.84
  -7  10   4    0.70    0.34
   6 -10  -4    2.22    0.40
  -6  10   4    3.03    0.80
  -6  10   4    3.02    0.81
  -6  10   4    3.08    0.50
  -6  10   4    2.02    0.32
  -6  10   4    2.38    0.33
  -6  10   4    2.25    0.31
   5 -10  -4   11.97    0.98
   5 -10  -4   11.28    0.88
   5 -10  -4   10.68    0.76
  -5  10   4   11.25    1.34
  -5  10   4   11.81    1.17
  -5  10   4   11.44    0.58
  -5  10   4    9.81    1.23
  -5  10   4   14.54    1.07
  -5  10   4   12.20    0.82
  -5  10   4   11.25    0.72
   4 -10  -4    0.90    0.28
   4 -10  -4    1.22    0.38
   4 -10  -4    1.68    0.32
   4 -10  -4    1.97    0.31
   4 -10  -4    1.76    0.28
  -4  10   4    1.15    0.24
  -4  10   4    1.94    0.53
  -4  10   4    2.04    0.53
  -4  10   4    1.89    0.56
  -4  10   4    2.07    0.42
  -4  10   4    1.60    0.27
   3 -10  -4    0.84    0.30
   3 -10  -4    0.52    0.30
   3 -10  -4    0.64    0.25
   3 -10  -4    0.69    0.25
   3 -10  -4    0.52    0.25
   3 -10  -4    0.71    0.29
  -3  10   4   -0.10    0.23
  -3  10   4    0.70    0.40
  -3  10   4    0.40    0.46
  -3  10   4    0.21    0.29
  -3  10   4    0.34    0.20
  -3  10   4    0.76    0.40
  -3  10   4    0.11    0.24
  -3  10   4    0.57    0.20
  -3  10   4    0.36    0.30
  -3  10   4    0.39    0.21
   2 -10  -4    6.03    0.60
   2 -10  -4    6.61    0.65
   2 -10  -4    7.14    0.52
   2 -10  -4    6.58    0.57
   2 -10  -4    6.88    0.60
   2 -10  -4    7.24    0.58
  -2  10   4    4.52    0.65
  -2  10   4    6.27    0.54
  -2  10   4    6.71    0.51
  -2  10   4    5.93    0.62
  -2  10   4    5.64    0.68
  -2  10   4    6.43    0.69
  -2  10   4    6.54    0.66
   1 -10  -4    5.04    0.49
   1 -10  -4    5.54    0.54
   1 -10  -4    4.47    0.66
   1 -10  -4    3.94    0.46
   1 -10  -4    4.82    0.56
  -1  10   4    4.83    0.53
  -1  10   4    4.79    0.63
  -1  10   4    4.03    0.59
  -1  10   4    4.79    0.64
  -1  10   4    5.52    0.51
  -1  10   4    5.40    0.70
   0 -10  -4   12.71    0.93
   0 -10  -4   12.35    0.60
   0 -10  -4   12.73    0.78
   0 -10  -4   13.59    0.75
   0 -10  -4   13.08    0.80
   0 -10  -4   13.20    0.76
   0  10   4   12.95    0.76
   0  10   4   13.25    0.98
   0  10   4   14.15    0.87
   0  10   4   14.05    0.78
   0  10   4   12.26    0.86
  -1 -10  -4   20.20    0.71
  -1 -10  -4   19.90    1.17
  -1 -10  -4   20.90    1.05
  -1 -10  -4   21.26    1.04
  -1 -10  -4   19.98    0.96
  -1 -10  -4   21.16    1.06
   1  10   4   20.22    1.01
   1  10   4   20.73    1.11
   1  10   4   20.52    1.04
   1  10   4   21.43    1.26
   1  10   4   20.43    0.98
   1  10   4   20.08    0.98
  -2 -10  -4    2.42    0.51
  -2 -10  -4    1.96    0.35
  -2 -10  -4    3.30    0.43
  -2 -10  -4    3.59    0.52
  -2 -10  -4    2.49    0.39
   2  10   4    1.91    0.34
   2  10   4    2.01    0.32
   2  10   4    2.61    0.37
   2  10   4    2.50    0.38
   2  10   4    3.57    0.48
  -3 -10  -4    0.23    0.12
  -3 -10  -4    0.59    0.16
  -3 -10  -4    0.99    0.29
  -3 -10  -4    0.43    0.20
  -3 -10  -4    0.21    0.35
  -3 -10  -4   -0.16    0.50
  -3 -10  -4    0.06    0.29
   3  10   4    0.61    0.52
   3  10   4    0.27    0.27
   3  10   4    0.49    0.27
   3  10   4    1.71    0.47
   3  10   4    0.62    0.30
  -4 -10  -4    1.84    0.29
  -4 -10  -4    1.34    0.21
  -4 -10  -4    1.36    0.22
  -4 -10  -4    1.34    0.38
  -4 -10  -4    0.91    0.39
   4  10   4    1.49    0.30
   4  10   4    1.26    0.27
   4  10   4    1.23    0.33
   4  10   4    1.17    0.28
   4  10   4    1.01    0.41
   4  10   4    2.14    0.65
   4  10   4    1.24    0.34
  -5 -10  -4    0.81    0.22
  -5 -10  -4    1.29    0.27
  -5 -10  -4    0.54    0.24
  -5 -10  -4    0.26    0.44
  -5 -10  -4    1.07    0.23
   5  10   4    0.34    0.37
   5  10   4    0.54    0.76
   5  10   4    0.92    0.28
   5  10   4    0.53    0.48
   5  10   4    0.23    0.32
  -6 -10  -4    7.54    0.92
  -6 -10  -4    5.99    0.74
  -6 -10  -4    5.93    0.63
  -6 -10  -4    6.10    0.59
   6  10   4    5.85    0.72
   6  10   4    5.74    0.75
   6  10   4    7.33    0.90
   6  10   4    6.50    0.97
  -7 -10  -4    6.47    0.72
  -7 -10  -4    5.40    0.82
  -7 -10  -4    5.71    0.68
   7  10   4    4.18    0.69
   7  10   4    3.55    0.43
   7  10   4    4.39    0.78
   9  -8  -3    1.01    0.32
  -9   8   3    0.89    0.38
  -9   8   3    1.76    0.40
  -9   8   3    0.48    0.36
   8  -8  -3    0.91    0.31
  -8   8   3    0.69    0.30
  -8   8   3    1.11    0.71
  -8   8   3    0.37    0.28
  -8   8   3    0.07    0.43
  -8   8   3    0.95    0.27
  -8   8   3    0.38    0.28
  -8   8   3    0.99    0.60
   7  -8  -3    0.52    0.29
  -7   8   3   -0.05    0.37
  -7   8   3    0.11    0.19
  -7   8   3    0.51    0.54
  -7   8   3    0.04    0.24
  -7   8   3   -0.07    0.23
  -7   8   3    0.53    0.48
  -7   8   3    0.28    0.23
  -7   8   3    1.11    0.71
  -7   8   3   -0.13    0.37
   6  -8  -3    7.58    0.80
   6  -8  -3    6.60    0.56
  -6   8   3    7.11    0.89
  -6   8   3    5.73    0.76
  -6   8   3    6.55    0.89
  -6   8   3    7.01    0.50
  -6   8   3    6.94    1.09
  -6   8   3    7.40    0.53
  -6   8   3    6.98    0.57
  -6   8   3    6.58    0.94
   5  -8  -3   10.66    0.76
   5  -8  -3    9.52    0.64
  -5   8   3   11.33    0.58
  -5   8   3   11.42    1.06
  -5   8   3   10.76    0.67
  -5   8   3    9.54    0.85
  -5   8   3   10.80    0.94
  -5   8   3   11.15    0.64
  -5   8   3   13.37    0.85
  -5   8   3   10.73    0.83
  -5   8   3   10.91    0.92
  -5   8   3   10.67    0.58
   4  -8  -3    3.36    0.36
   4  -8  -3    2.67    0.44
   4  -8  -3    3.07    0.53
   4  -8  -3    3.19    0.32
  -4   8   3    2.53    0.38
  -4   8   3    3.90    0.55
  -4   8   3    3.74    0.35
  -4   8   3    3.08    0.52
  -4   8   3    3.91    0.61
  -4   8   3    2.85    0.47
  -4   8   3    3.11    0.29
   3  -8  -3    9.54    0.56
   3  -8  -3    9.71    0.65
  -3   8   3    8.33    0.74
  -3   8   3    9.69    0.36
  -3   8   3    9.57    0.74
  -3   8   3    9.54    0.42
  -3   8   3    9.68    0.82
  -3   8   3   10.12    0.75
  -3   8   3    8.65    0.42
  -3   8   3    9.40    0.59
  -3   8   3    9.67    0.76
  -3   8   3    9.31    0.68
  -3   8   3    9.02    0.51
   2  -8  -3    1.57    0.27
   2  -8  -3    1.22    0.24
   2  -8  -3    1.14    0.22
   2  -8  -3    1.13    0.22
  -2   8   3    1.75    0.22
  -2   8   3    1.27    0.25
  -2   8   3    1.06    0.28
  -2   8   3    2.11    0.29
  -2   8   3    1.35    0.30
  -2   8   3    1.44    0.27
  -2   8   3    0.90    0.24
  -2   8   3    1.54    0.25
   1  -8  -3    7.81    0.50
   1  -8  -3    7.58    0.48
   1  -8  -3    7.54    0.53
   1  -8  -3    7.76    0.57
   1  -8  -3    6.84    0.53
   1  -8  -3    7.23    0.52
   1  -8  -3    7.25    0.70
  -1   8   3    6.45    0.53
  -1   8   3    7.82    0.47
  -1   8   3    7.44    0.56
  -1   8   3    5.62    0.46
  -1   8   3    7.53    0.58
  -1   8   3    7.79    0.60
   0  -8  -3   15.76    0.96
   0  -8  -3   17.44    0.89
   0  -8  -3   17.50    0.69
   0  -8  -3   17.67    0.82
   0  -8  -3   17.17    0.92
   0  -8  -3   17.68    0.80
   0   8   3   17.87    0.87
   0   8   3   19.45    1.00
   0   8   3   18.15    0.94
   0   8   3   18.57    0.84
   0   8   3   18.22    0.87
   0   8   3   18.44    0.83
  -1  -8  -3    3.71    0.45
  -1  -8  -3    4.25    0.60
  -1  -8  -3    3.29    0.45
  -1  -8  -3    3.82    0.39
  -1  -8  -3    3.56    0.37
  -1  -8  -3    3.69    0.28
  -1  -8  -3    3.62    0.57
   1   8   3    3.12    0.53
   1   8   3    3.85    0.42
   1   8   3    3.79    0.42
   1   8   3    4.50    0.47
   1   8   3    3.58    0.44
  -2  -8  -3   52.67    2.01
  -2  -8  -3   55.71    1.93
  -2  -8  -3   53.95    2.01
  -2  -8  -3   53.41    1.83
  -2  -8  -3   54.65    1.72
  -2  -8  -3   54.19    1.73
  -2  -8  -3   52.66    1.48
  -2  -8  -3   54.50    1.88
  -2  -8  -3   53.82    1.55
  -2  -8  -3   53.75    1.45
   2   8   3   52.85    1.72
   2   8   3   55.50    2.00
   2   8   3   52.52    1.91
   2   8   3   53.28    1.79
   2   8   3   52.63    1.97
  -3  -8  -3   39.81    1.55
  -3  -8  -3   41.19    1.68
  -3  -8  -3   40.89    1.57
  -3  -8  -3   38.28    1.35
  -3  -8  -3   41.77    1.41
  -3  -8  -3   40.70    1.74
  -3  -8  -3   39.72    1.23
   3   8   3   38.56    1.59
   3   8   3   38.59    1.58
   3   8   3   40.18    1.43
   3   8   3   42.22    1.69
   3   8   3   40.55    1.40
  -4  -8  -3   32.59    1.11
  -4  -8  -3   31.97    1.18
  -4  -8  -3   32.33    1.14
  -4  -8  -3   32.55    1.22
  -4  -8  -3   32.78    1.40
  -4  -8  -3   31.62    1.45
  -4  -8  -3   30.81    1.35
  -4  -8  -3   31.52    1.59
   4   8   3   30.39    1.25
   4   8   3   31.43    1.44
   4   8   3   31.25    1.30
   4   8   3   32.03    1.36
   4   8   3   31.80    1.54
   4   8   3   31.92    1.30
  -5  -8  -3   33.13    1.31
  -5  -8  -3   33.77    1.15
  -5  -8  -3   32.81    1.71
  -5  -8  -3   31.10    1.16
  -5  -8  -3   33.10    1.43
  -5  -8  -3   33.57    1.28
  -5  -8  -3   29.91    1.43
   5   8   3   32.08    1.33
   5   8   3   32.26    1.62
   5   8   3   28.99    1.42
   5   8   3   31.93    1.29
   5   8   3   30.97    1.32
   5   8   3   32.57    1.48
  -6  -8  -3    9.58    0.61
  -6  -8  -3    9.30    1.14
  -6  -8  -3    9.07    0.90
  -6  -8  -3    8.88    0.52
  -6  -8  -3   10.29    0.81
  -6  -8  -3    8.28    0.62
  -6  -8  -3    9.28    0.86
   6   8   3    8.36    0.84
   6   8   3    8.80    0.76
   6   8   3    9.31    1.10
   6   8   3    8.79    0.66
   6   8   3    7.22    0.82
   6   8   3    8.34    0.74
  -7  -8  -3   12.06    0.75
  -7  -8  -3    9.53    1.05
  -7  -8  -3   10.96    1.48
  -7  -8  -3   10.38    0.74
  -7  -8  -3   11.82    0.59
  -7  -8  -3   11.33    0.93
   7   8   3   13.17    0.98
   7   8   3   13.01    1.12
   7   8   3   12.14    0.86
   7   8   3   14.30    1.02
  -8  -8  -3   -0.03    0.29
  -8  -8  -3   -0.22    0.31
  -8  -8  -3   -0.29    0.50
  -8  -8  -3    1.48    0.61
   8   8   3   -0.17    0.58
   8   8   3    0.61    0.53
  -9  -8  -3    1.20    0.36
  -9  -8  -3    1.34    0.62
  -9  -8  -3    1.70    0.40
   9   8   3    1.18    0.63
   9   8   3    1.67    0.74
  10  -6  -2    4.93    0.57
  10  -6  -2    4.54    0.65
 -10   6   2    3.47    0.50
 -10   6   2    4.69    0.79
 -10   6   2    5.98    0.80
 -10   6   2    4.79    0.72
   9  -6  -2    9.93    1.11
   9  -6  -2    9.70    0.69
  -9   6   2   12.16    0.82
  -9   6   2   10.48    0.72
  -9   6   2    9.68    1.01
  -9   6   2    9.97    0.85
  -9   6   2   10.67    0.77
  -9   6   2    9.93    1.11
   8  -6  -2    5.02    0.58
   8  -6  -2    5.38    0.54
  -8   6   2    5.95    0.60
  -8   6   2    4.75    0.87
  -8   6   2    6.91    0.63
  -8   6   2    6.01    1.02
  -8   6   2    5.48    0.55
  -8   6   2    6.30    1.09
  -8   6   2    5.22    0.50
  -8   6   2    5.44    0.58
  -8   6   2    5.92    0.77
   7  -6  -2    2.01    0.38
   7  -6  -2    1.64    0.31
  -7   6   2    2.13    0.49
  -7   6   2    2.82    0.50
  -7   6   2    1.69    0.22
  -7   6   2    2.91    0.42
  -7   6   2    2.04    0.36
  -7   6   2    2.08    0.34
  -7   6   2    2.98    0.36
  -7   6   2    2.74    0.44
  -7   6   2    1.62    0.56
   6  -6  -2    4.34    0.60
   6  -6  -2    4.44    0.55
  -6   6   2    5.36    0.52
  -6   6   2    5.92    0.46
  -6   6   2    5.64    0.45
  -6   6   2    5.34    0.58
  -6   6   2    4.98    0.79
  -6   6   2    5.59    0.68
  -6   6   2    5.55    0.45
  -6   6   2    4.57    0.67
  -6   6   2    5.96    0.40
  -6   6   2    5.40    0.65
   5  -6  -2   13.12    0.84
  -5   6   2   14.04    0.77
  -5   6   2   15.11    0.70
  -5   6   2   14.28    0.70
  -5   6   2   13.53    0.64
  -5   6   2   13.28    0.58
  -5   6   2   13.26    0.86
  -5   6   2   13.20    0.97
  -5   6   2   13.62    0.85
  -5   6   2   13.21    0.77
   4  -6  -2    8.22    0.61
   4  -6  -2    7.86    0.34
   4  -6  -2    8.37    0.56
   4  -6  -2    7.57    0.37
  -4   6   2    8.37    0.44
  -4   6   2    8.15    0.43
  -4   6   2    7.99    0.66
  -4   6   2    9.14    0.66
  -4   6   2    8.87    0.59
  -4   6   2    8.47    0.59
   3  -6  -2    6.02    0.46
   3  -6  -2    5.50    0.35
   3  -6  -2    5.82    0.47
   3  -6  -2    5.93    0.38
   3  -6  -2    5.49    0.52
   3  -6  -2    5.46    0.32
  -3   6   2    5.48    0.47
  -3   6   2    5.11    0.55
  -3   6   2    6.02    0.48
  -3   6   2    5.60    0.52
  -3   6   2    5.84    0.26
  -3   6   2    5.71    0.29
  -3   6   2    6.62    0.50
  -3   6   2    5.75    0.39
  -3   6   2    5.39    0.34
  -3   6   2    6.04    0.26
  -3   6   2    5.85    0.54
   2  -6  -2    3.71    0.43
   2  -6  -2    3.44    0.36
   2  -6  -2    3.63    0.31
   2  -6  -2    3.74    0.33
   2  -6  -2    3.30    0.28
   2  -6  -2    3.73    0.32
  -2   6   2    3.44    0.37
  -2   6   2    3.82    0.18
  -2   6   2    3.58    0.43
  -2   6   2    4.09    0.29
  -2   6   2    4.38    0.41
  -2   6   2    3.31    0.30
  -2   6   2    3.69    0.43
  -2   6   2    3.75    0.27
   1  -6  -2   18.81    0.80
   1  -6  -2   19.52    0.79
   1  -6  -2   18.61    0.74
   1  -6  -2   19.73    0.73
   1  -6  -2   19.51    0.82
   1  -6  -2   18.41    0.92
   1  -6  -2   18.90    0.83
  -1   6   2   19.75    0.76
  -1   6   2   19.25    0.89
  -1   6   2   19.85    0.75
  -1   6   2   20.05    0.91
  -1   6   2   18.80    0.76
  -1   6   2   18.33    0.82
  -1   6   2   19.30    0.78
   0  -6  -2   14.61    0.64
   0  -6  -2   14.21    0.64
   0  -6  -2   15.34    0.75
   0  -6  -2   14.86    0.81
   0  -6  -2   14.20    0.59
   0  -6  -2   14.17    0.66
   0  -6  -2   14.60    0.71
   0   6   2   14.07    0.76
   0   6   2   14.96    0.67
   0   6   2   14.58    0.68
   0   6   2   14.20    0.69
   0   6   2   14.73    0.63
   0   6   2   13.58    0.62
  -1  -6  -2   25.27    0.85
  -1  -6  -2   26.31    1.10
  -1  -6  -2   25.03    0.92
  -1  -6  -2   24.85    1.27
  -1  -6  -2   25.34    0.72
  -1  -6  -2   24.86    0.69
  -1  -6  -2   26.06    1.00
  -1  -6  -2   25.52    0.94
  -1  -6  -2   26.75    1.00
  -1  -6  -2   27.10    1.06
   1   6   2   26.62    0.96
   1   6   2   26.12    1.07
   1   6   2   26.47    1.06
   1   6   2   25.87    1.09
   1   6   2   26.96    0.98
   1   6   2   24.92    0.93
  -2  -6  -2    0.52    0.21
  -2  -6  -2    0.62    0.15
  -2  -6  -2    1.08    0.15
  -2  -6  -2    0.67    0.13
  -2  -6  -2    0.84    0.21
  -2  -6  -2    0.70    0.15
   2   6   2    0.60    0.14
   2   6   2    0.70    0.16
   2   6   2    0.67    0.20
   2   6   2    0.65    0.16
   2   6   2    0.85    0.17
   2   6   2    0.72    0.22
  -3  -6  -2   23.25    1.02
  -3  -6  -2   23.32    0.83
  -3  -6  -2   23.32    1.15
  -3  -6  -2   21.65    0.88
  -3  -6  -2   23.08    1.02
  -3  -6  -2   22.38    1.03
  -3  -6  -2   22.65    0.81
   3   6   2   22.27    0.92
   3   6   2   23.01    0.96
   3   6   2   25.57    1.12
   3   6   2   23.67    0.87
   3   6   2   22.77    1.01
   3   6   2   23.79    1.11
  -4  -6  -2   45.55    1.52
  -4  -6  -2   44.17    1.63
  -4  -6  -2   45.77    1.66
  -4  -6  -2   45.25    1.69
  -4  -6  -2   48.66    1.86
  -4  -6  -2   45.98    1.36
   4   6   2   44.82    1.76
   4   6   2   45.51    1.74
   4   6   2   46.09    1.64
   4   6   2   45.04    1.59
   4   6   2   45.55    1.54
  -5  -6  -2   24.10    0.81
  -5  -6  -2   23.52    0.98
  -5  -6  -2   24.44    1.10
  -5  -6  -2   23.07    1.30
  -5  -6  -2   22.67    1.11
  -5  -6  -2   22.96    1.11
  -5  -6  -2   24.96    1.11
   5   6   2   24.20    1.28
   5   6   2   25.74    1.15
   5   6   2   25.49    1.22
   5   6   2   25.26    1.10
   5   6   2   24.76    1.02
   5   6   2   24.05    1.04
  -6  -6  -2   14.10    1.06
  -6  -6  -2   13.66    0.53
  -6  -6  -2   12.88    0.95
  -6  -6  -2   14.70    0.82
  -6  -6  -2   13.07    0.73
  -6  -6  -2   14.33    0.91
  -6  -6  -2   14.70    0.83
  -6  -6  -2   13.13    0.73
   6   6   2   14.29    0.76
   6   6   2   14.37    1.01
   6   6   2   13.57    0.72
   6   6   2   13.06    0.83
   6   6   2   14.38    0.78
   6   6   2   14.35    0.88
  -7  -6  -2   13.30    1.19
  -7  -6  -2   12.46    0.74
  -7  -6  -2   12.27    0.91
  -7  -6  -2   11.96    0.95
  -7  -6  -2   12.00    0.73
  -7  -6  -2   12.38    0.88
  -7  -6  -2   12.74    0.47
   7   6   2   12.68    1.10
   7   6   2   11.61    0.74
   7   6   2   13.86    0.95
   7   6   2   12.24    0.69
   7   6   2   11.95    0.87
   7   6   2   12.76    0.90
  -8  -6  -2   37.03    1.78
  -8  -6  -2   34.16    2.05
  -8  -6  -2   34.85    1.45
  -8  -6  -2   36.04    1.47
  -8  -6  -2   35.54    1.58
   8   6   2   33.72    1.63
   8   6   2   32.97    1.24
   8   6   2   34.39    1.37
   8   6   2   33.87    1.62
  -9  -6  -2    3.45    0.93
  -9  -6  -2    2.12    0.36
  -9  -6  -2    2.92    0.70
  -9  -6  -2    3.43    0.52
  -9  -6  -2    2.13    0.34
   9   6   2    2.44    0.40
   9   6   2    2.98    0.52
   9   6   2    3.00    0.58
 -10  -6  -2    1.97    0.38
 -10  -6  -2    1.52    1.17
 -10  -6  -2    2.23    0.43
 -10  -6  -2    1.63    0.55
  10   6   2    1.90    0.65
  10   6   2    1.00    0.73
  10  -4  -1    0.33    0.52
  10  -4  -1    0.18    0.41
 -10   4   1    0.22    0.27
 -10   4   1    0.47    0.35
 -10   4   1    0.14    0.43
 -10   4   1    0.06    0.41
 -10   4   1    0.23    0.30
   9  -4  -1    4.93    0.55
   9  -4  -1    4.81    0.59
   9  -4  -1    4.67    0.75
   9  -4  -1    5.86    0.67
  -9   4   1    6.62    0.74
  -9   4   1    4.02    0.71
  -9   4   1    5.92    0.65
  -9   4   1    4.11    0.77
  -9   4   1    6.04    0.62
   8  -4  -1    4.67    0.47
   8  -4  -1    4.69    0.46
   8  -4  -1    5.23    0.54
   8  -4  -1    3.77    0.47
  -8   4   1    4.49    0.48
  -8   4   1    3.35    0.55
  -8   4   1    4.91    0.53
  -8   4   1    4.23    0.59
  -8   4   1    5.24    0.84
  -8   4   1    5.77    0.97
  -8   4   1    3.98    0.46
  -8   4   1    4.95    0.68
  -8   4   1    4.28    0.50
   7  -4  -1    3.21    0.37
   7  -4  -1    3.48    0.38
   7  -4  -1    3.98    0.46
   7  -4  -1    4.87    0.62
   7  -4  -1    4.05    0.58
  -7   4   1    2.97    0.50
  -7   4   1    3.78    0.47
  -7   4   1    4.43    0.51
  -7   4   1    3.52    0.38
  -7   4   1    4.35    0.77
  -7   4   1    3.76    0.62
   6  -4  -1    5.45    0.36
   6  -4  -1    5.02    0.46
   6  -4  -1    4.56    0.50
   6  -4  -1    4.65    0.33
   6  -4  -1    4.38    0.53
  -6   4   1    4.99    0.45
  -6   4   1    5.02    0.62
  -6   4   1    5.15    0.34
  -6   4   1    4.89    0.61
  -6   4   1    5.29    0.47
  -6   4   1    4.94    0.72
  -6   4   1    5.05    0.40
  -6   4   1    4.81    0.39
  -6   4   1    5.25    0.55
   5  -4  -1    3.01    0.24
   5  -4  -1    3.20    0.36
   5  -4  -1    3.41    0.45
   5  -4  -1    3.38    0.26
  -5   4   1    2.73    0.47
  -5   4   1    3.74    0.33
  -5   4   1    3.24    0.53
  -5   4   1    3.13    0.41
  -5   4   1    3.04    0.24
  -5   4   1    2.80    0.32
  -5   4   1    3.50    0.31
  -5   4   1    3.91    0.40
  -5   4   1    2.70    0.46
   4  -4  -1   52.71    1.91
   4  -4  -1   50.68    1.37
   4  -4  -1   53.87    1.39
   4  -4  -1   55.40    1.74
  -4   4   1   55.34    1.66
  -4   4   1   53.29    1.77
  -4   4   1   54.37    1.68
  -4   4   1   54.82    1.46
  -4   4   1   50.96    1.92
  -4   4   1   53.93    1.60
  -4   4   1   53.97    1.67
  -4   4   1   54.17    1.78
  -4   4   1   54.70    1.72
   3  -4  -1   20.87    0.66
   3  -4  -1   20.40    0.85
   3  -4  -1   21.20    0.94
   3  -4  -1   21.39    0.89
   3  -4  -1   20.95    0.64
   3  -4  -1   21.62    0.82
  -3   4   1   21.09    0.98
  -3   4   1   22.02    0.59
  -3   4   1   21.35    0.68
  -3   4   1   20.34    0.87
  -3   4   1   21.53    0.79
  -3   4   1   20.74    0.89
  -3   4   1   21.03    0.84
  -3   4   1   21.36    0.86
  -3   4   1   21.37    0.87
   2  -4  -1    3.97    0.24
   2  -4  -1    3.78    0.32
   2  -4  -1    3.62    0.26
   2  -4  -1    3.98    0.32
   2  -4  -1    4.06    0.35
  -2   4   1    4.09    0.40
  -2   4   1    4.11    0.22
  -2   4   1    3.92    0.37
  -2   4   1    3.68    0.31
  -2   4   1    4.11    0.35
  -2   4   1    4.23    0.29
  -2   4   1    3.75    0.23
  -2   4   1    3.48    0.32
   1  -4  -1   49.25    1.48
   1  -4  -1   49.39    1.33
   1  -4  -1   52.18    1.52
   1  -4  -1   48.10    1.41
   1  -4  -1   47.28    1.36
  -1   4   1   51.33    1.48
  -1   4   1   49.10    1.25
  -1   4   1   49.73    1.42
  -1   4   1   50.04    1.53
  -1   4   1   50.41    1.35
  -1   4   1   51.52    1.61
  -1   4   1   49.70    1.53
   0  -4  -1   71.25    1.90
   0  -4  -1   72.80    2.04
   0  -4  -1   73.75    2.04
   0  -4  -1   74.49    2.16
   0  -4  -1   71.76    1.99
   0  -4  -1   72.83    1.96
   0  -4  -1   72.36    1.97
   0   4   1   71.22    1.92
   0   4   1   73.85    2.15
   0   4   1   72.64    1.95
   0   4   1   71.56    1.90
   0   4   1   74.56    2.03
   0   4   1   73.52    1.97
  -1  -4  -1   52.83    1.57
  -1  -4  -1   49.95    1.49
  -1  -4  -1   50.44    1.62
  -1  -4  -1   54.56    1.66
  -1  -4  -1   52.61    1.36
  -1  -4  -1   51.97    1.47
  -1  -4  -1   54.10    1.47
   1   4   1   52.00    1.58
   1   4   1   48.98    1.52
   1   4   1   50.60    1.41
   1   4   1   51.12    1.59
   1   4   1   48.71    1.41
   1   4   1   51.09    1.46
  -2  -4  -1   26.78    0.83
  -2  -4  -1   26.45    1.00
  -2  -4  -1   26.36    0.99
  -2  -4  -1   27.60    1.09
  -2  -4  -1   25.98    0.89
   2   4   1   27.19    0.86
   2   4   1   25.11    1.00
   2   4   1   25.77    0.88
   2   4   1   26.13    0.98
   2   4   1   25.99    1.02
   2   4   1   26.41    0.93
  -3  -4  -1    9.34    0.56
  -3  -4  -1    9.41    0.56
  -3  -4  -1    9.39    0.54
  -3  -4  -1   10.03    0.38
  -3  -4  -1    9.15    0.63
  -3  -4  -1    9.48    0.48
   3   4   1    9.27    0.39
   3   4   1    9.35    0.57
   3   4   1    9.30    0.52
   3   4   1    8.78    0.49
   3   4   1    9.04    0.59
   3   4   1    9.16    0.48
  -4  -4  -1   13.19    0.71
  -4  -4  -1   14.05    0.74
  -4  -4  -1   15.03    0.66
  -4  -4  -1   13.75    0.85
  -4  -4  -1   14.74    0.73
  -4  -4  -1   14.45    0.48
   4   4   1   13.78    0.67
   4   4   1   13.66    0.70
   4   4   1   14.46    0.80
   4   4   1   14.14    0.69
   4   4   1   14.25    0.65
   4   4   1   13.35    0.74
  -5  -4  -1   19.07    0.97
  -5  -4  -1   19.02    0.83
  -5  -4  -1   18.97    0.93
  -5  -4  -1   19.23    0.92
  -5  -4  -1   19.52    0.82
  -5  -4  -1   18.85    1.04
  -5  -4  -1   19.21    0.58
   5   4   1   19.14    0.93
   5   4   1   19.43    1.02
   5   4   1   19.08    0.94
   5   4   1   18.39    0.78
   5   4   1   18.93    0.89
   5   4   1   18.91    0.78
  -6  -4  -1   48.01    1.74
  -6  -4  -1   46.86    1.88
  -6  -4  -1   47.39    1.63
  -6  -4  -1   48.69    1.76
  -6  -4  -1   48.31    1.90
  -6  -4  -1   48.65    1.59
   6   4   1   49.11    1.70
   6   4   1   49.88    1.55
   6   4   1   47.57    1.82
   6   4   1   45.50    1.82
   6   4   1   48.74    1.85
  -7  -4  -1   29.45    1.34
  -7  -4  -1   29.80    1.47
  -7  -4  -1   29.53    1.22
  -7  -4  -1   29.36    1.29
  -7  -4  -1   29.60    1.52
   7   4   1   27.01    1.41
   7   4   1   30.21    1.38
   7   4   1   29.50    1.04
   7   4   1   33.92    1.40
   7   4   1   30.18    1.14
   7   4   1   30.48    1.38
  -8  -4  -1   14.02    0.82
  -8  -4  -1   15.31    0.86
  -8  -4  -1   14.60    1.21
  -8  -4  -1   13.57    1.12
  -8  -4  -1   14.96    0.89
  -8  -4  -1   15.34    1.03
   8   4   1   15.16    0.98
   8   4   1   13.66    0.99
   8   4   1   15.47    0.99
   8   4   1   13.24    1.08
   8   4   1   14.94    0.80
  -9  -4  -1    2.10    0.69
  -9  -4  -1    1.03    0.24
  -9  -4  -1    1.14    0.37
  -9  -4  -1    1.37    0.62
  -9  -4  -1    1.54    0.31
   9   4   1    0.94    0.27
   9   4   1    0.58    0.45
   9   4   1    1.56    0.38
 -10  -4  -1    6.08    0.84
 -10  -4  -1    5.96    0.80
 -10  -4  -1    5.45    0.72
 -10  -4  -1    6.68    1.09
  10   4   1    6.22    1.07
  10   4   1    6.42    0.86
  10   4   1    5.56    0.71
  10   4   1    4.94    0.75
  11  -2   0    1.85    0.65
 -11   2   0    2.08    0.34
 -11   2   0    2.07    0.38
 -11   2   0    1.27    0.44
 -11   2   0    2.44    0.34
  10  -2   0   20.22    1.05
  10  -2   0   19.92    1.11
  10  -2   0   19.94    1.32
  10  -2   0   22.67    1.19
  10  -2   0   19.81    0.94
 -10   2   0   19.55    1.04
 -10   2   0   21.80    1.15
 -10   2   0   21.22    1.14
 -10   2   0   19.71    1.22
 -10   2   0   22.72    0.94
 -10   2   0   21.99    0.98
   9  -2   0    1.05    0.25
   9  -2   0    0.82    0.29
   9  -2   0    1.29    0.38
   9  -2   0    0.78    0.26
   9  -2   0    1.41    0.41
  -9   2   0    1.01    0.20
  -9   2   0    1.34    0.26
  -9   2   0    1.24    0.47
  -9   2   0    1.39    0.28
  -9   2   0    1.36    0.60
  -9   2   0    1.00    0.34
  -9   2   0    1.16    0.32
   8  -2   0    8.46    0.52
   8  -2   0    9.40    0.61
   8  -2   0    9.14    0.62
   8  -2   0    7.96    0.65
   8  -2   0    7.88    0.75
  -8   2   0    8.34    0.50
  -8   2   0    7.74    1.01
  -8   2   0    8.70    0.63
  -8   2   0    8.00    0.61
  -8   2   0    8.83    0.54
  -8   2   0    8.83    0.62
  -8   2   0    7.93    0.84
   7  -2   0   19.62    0.86
   7  -2   0   19.73    0.82
   7  -2   0   21.03    0.92
   7  -2   0   19.56    1.04
  -7   2   0   19.10    0.85
  -7   2   0   20.50    1.11
  -7   2   0   21.05    0.82
  -7   2   0   19.49    1.13
  -7   2   0   19.62    0.84
  -7   2   0   19.02    0.90
  -7   2   0   19.41    0.87
  -7   2   0   20.36    0.77
  -7   2   0   20.02    1.25
   6  -2   0    8.74    0.51
   6  -2   0    8.40    0.66
   6  -2   0    9.25    0.53
   6  -2   0    9.64    0.65
   6  -2   0    9.22    0.48
   6  -2   0    8.62    0.55
  -6   2   0    9.85    0.53
  -6   2   0    8.96    0.69
  -6   2   0    9.02    0.55
  -6   2   0   10.89    0.54
  -6   2   0    9.12    0.53
  -6   2   0   10.15    0.81
  -6   2   0    8.76    0.51
  -6   2   0    8.86    0.72
  -6   2   0    9.32    0.56
   5  -2   0    0.42    0.13
   5  -2   0    0.28    0.16
   5  -2   0    0.55    0.18
   5  -2   0    0.31    0.14
   5  -2   0    0.56    0.18
   5  -2   0    0.29    0.13
  -5   2   0    0.49    0.11
  -5   2   0    0.58    0.18
  -5   2   0    0.70    0.16
  -5   2   0    0.56    0.28
  -5   2   0    0.81    0.22
  -5   2   0    0.56    0.18
  -5   2   0    0.64    0.14
   4  -2   0   13.80    0.67
   4  -2   0   13.28    0.58
   4  -2   0   13.41    0.74
   4  -2   0   14.30    0.61
  -4   2   0   14.54    0.82
  -4   2   0   14.52    0.58
  -4   2   0   13.96    0.53
  -4   2   0   13.74    0.73
  -4   2   0   13.85    0.53
  -4   2   0   13.72    0.60
  -4   2   0   14.96    0.52
  -4   2   0   15.17    0.75
  -4   2   0   14.62    0.63
   3  -2   0   77.48    1.99
   3  -2   0   76.00    2.13
   3  -2   0   78.50    1.96
   3  -2   0   72.77    2.29
  -3   2   0   78.04    1.99
  -3   2   0   74.25    2.30
  -3   2   0   78.71    2.06
  -3   2   0   76.97    1.93
  -3   2   0   76.64    2.08
  -3   2   0   72.65    2.13
  -3   2   0   77.51    2.08
   2  -2   0   34.02    1.06
   2  -2   0   34.98    1.03
   2  -2   0   35.90    1.13
   2  -2   0   36.56    1.08
   2  -2   0   37.69    1.22
   2  -2   0   36.06    0.98
  -2   2   0   36.55    0.90
  -2   2   0   37.37    1.04
  -2   2   0   35.40    1.21
  -2   2   0   37.19    1.08
  -2   2   0   38.26    0.98
  -2   2   0   33.61    0.95
  -2   2   0   36.21    1.13
  -2   2   0   34.85    1.06
  -2   2   0   34.61    1.08
   1  -2   0  386.84    9.40
   1  -2   0  352.61    8.58
   1  -2   0  362.02    8.81
   1  -2   0  367.20    8.72
   1  -2   0  367.76    8.97
   1  -2   0  363.87    8.57
   1  -2   0  360.93    8.39
  -1   2   0  381.89    9.16
  -1   2   0  359.72    8.44
  -1   2   0  355.59    8.28
  -1   2   0  371.01    8.41
  -1   2   0  358.48    8.19
  -1   2   0  305.36    8.20
  -1   2   0  360.97    8.71
  -1   2   0  346.07    8.39
   0  -2   0    9.69    0.35
   0  -2   0   10.02    0.43
   0  -2   0    9.26    0.42
   0  -2   0    9.50    0.37
   0  -2   0    8.99    0.28
   0  -2   0    9.43    0.39
   0   2   0    9.16    0.40
   0   2   0    9.45    0.34
   0   2   0    8.45    0.36
   0   2   0    9.14    0.36
   0   2   0    9.29    0.40
   0   2   0    9.03    0.40
   0   2   0    8.78    0.38
   0   2   0    8.78    0.27
  -1  -2   0  162.18    4.05
  -1  -2   0  176.35    4.37
  -1  -2   0  178.88    4.01
  -1  -2   0  164.95    4.11
  -1  -2   0  160.59    4.13
  -1  -2   0  163.70    4.17
  -1  -2   0  181.09    4.02
   1   2   0  159.98    3.87
   1   2   0  166.44    4.01
   1   2   0  166.40    3.87
   1   2   0  159.92    3.92
   1   2   0  165.10    4.22
   1   2   0  165.68    4.06
  -2  -2   0   80.34    2.13
  -2  -2   0   84.33    2.17
  -2  -2   0   85.34    1.98
  -2  -2   0   84.11    2.22
  -2  -2   0   79.39    2.26
  -2  -2   0   83.57    2.24
  -2  -2   0   79.69    2.12
   2   2   0   81.25    2.15
   2   2   0   77.70    1.89
   2   2   0   77.26    2.17
   2   2   0   79.02    2.10
   2   2   0   78.46    2.04
  -3  -2   0    9.73    0.57
  -3  -2   0   10.12    0.53
  -3  -2   0   10.15    0.50
  -3  -2   0   10.91    0.46
  -3  -2   0   10.08    0.46
   3   2   0    9.84    0.41
   3   2   0    9.68    0.52
   3   2   0    9.46    0.48
   3   2   0    9.70    0.51
   3   2   0    9.78    0.43
  -4  -2   0    3.52    0.41
  -4  -2   0    3.97    0.30
  -4  -2   0    3.72    0.40
  -4  -2   0    4.08    0.39
  -4  -2   0    4.44    0.33
   4   2   0    3.79    0.29
   4   2   0    3.89    0.36
   4   2   0    3.87    0.34
   4   2   0    4.32    0.28
   4   2   0    4.14    0.39
   4   2   0    4.02    0.40
  -5  -2   0   41.50    1.61
  -5  -2   0   40.50    1.24
  -5  -2   0   41.68    1.43
  -5  -2   0   42.06    1.43
  -5  -2   0   41.82    1.22
  -5  -2   0   42.47    1.53
  -5  -2   0   41.82    1.39
   5   2   0   40.66    1.22
   5   2   0   39.93    1.38
   5   2   0   41.64    1.48
   5   2   0   38.95    1.44
   5   2   0   40.15    1.19
   5   2   0   41.74    1.51
  -6  -2   0   26.20    1.16
  -6  -2   0   23.20    0.83
  -6  -2   0   23.68    1.06
  -6  -2   0   24.03    0.99
  -6  -2   0   24.13    1.01
  -6  -2   0   24.27    1.37
   6   2   0   23.60    1.11
   6   2   0   23.71    0.87
   6   2   0   23.45    1.11
   6   2   0   23.42    1.04
   6   2   0   22.62    1.02
  -7  -2   0    3.59    0.44
  -7  -2   0    4.26    0.61
  -7  -2   0    4.45    0.54
  -7  -2   0    3.51    0.30
  -7  -2   0    3.99    0.64
   7   2   0    4.35    0.42
   7   2   0    4.33    0.58
   7   2   0    3.76    0.50
   7   2   0    3.23    0.49
   7   2   0    4.54    0.41
  -8  -2   0   12.11    0.77
  -8  -2   0   11.32    1.08
  -8  -2   0   11.77    0.87
  -8  -2   0   11.74    0.72
  -8  -2   0   13.09    0.75
  -8  -2   0   12.42    0.59
  -8  -2   0   13.22    1.04
   8   2   0   12.77    0.85
   8   2   0   14.68    0.95
   8   2   0   12.36    0.87
   8   2   0   13.76    0.88
   8   2   0   12.48    0.74
  -9  -2   0    0.34    0.25
  -9  -2   0    0.81    0.25
  -9  -2   0    0.87    0.40
  -9  -2   0    0.93    0.31
  -9  -2   0    0.80    0.54
  -9  -2   0    0.98    0.52
   9   2   0    1.37    0.29
   9   2   0    0.56    0.32
   9   2   0    1.09    0.39
   9   2   0    1.01    0.26
   9   2   0    0.16    0.47
   9   2   0    0.87    0.39
 -10  -2   0   23.33    1.18
 -10  -2   0   21.35    1.17
 -10  -2   0   20.06    1.70
 -10  -2   0   22.91    1.21
  10   2   0   22.96    1.35
  10   2   0   24.77    1.12
  10   2   0   21.88    1.05
  10   2   0   22.01    1.41
 -11  -2   0    6.33    0.84
 -11  -2   0    7.19    0.95
  11   2   0    8.13    1.17
  11   2   0    8.26    0.86
  11   2   0    7.86    1.18
  11   0   1    7.15    0.74
  11   0   1    6.38    0.95
  11   0   1    5.61    0.68
 -11   0  -1    7.06    0.69
 -11   0  -1    5.52    0.87
 -11   0  -1    7.88    0.80
 -11   0  -1    6.39    0.79
  10   0   1    5.75    0.54
  10   0   1    4.68    0.82
  10   0   1    5.61    0.91
  10   0   1    4.31    0.72
 -10   0  -1    3.81    0.56
 -10   0  -1    5.90    0.64
 -10   0  -1    4.87    0.64
 -10   0  -1    4.72    0.73
 -10   0  -1    4.95    0.56
 -10   0  -1    5.89    0.60
   9   0   1    7.29    0.66
   9   0   1    9.74    0.55
   9   0   1    9.36    0.89
   9   0   1    9.80    0.85
   9   0   1    6.78    0.82
   9   0   1    8.73    0.73
  -9   0  -1    9.05    0.81
  -9   0  -1    6.43    1.10
  -9   0  -1    8.39    0.60
  -9   0  -1    8.29    0.64
  -9   0  -1    7.55    0.58
  -9   0  -1    8.10    0.88
  -9   0  -1    7.90    0.57
   8   0   1   11.55    0.84
   8   0   1   11.27    0.72
   8   0   1   10.71    0.66
   8   0   1   11.51    0.82
   8   0   1   12.94    0.86
   8   0   1   11.95    0.61
  -8   0  -1   12.12    0.85
  -8   0  -1   11.27    1.10
  -8   0  -1   12.05    0.64
  -8   0  -1   11.74    0.71
  -8   0  -1   11.55    0.78
   7   0   1    9.94    0.71
   7   0   1    9.02    0.71
   7   0   1    9.82    0.52
   7   0   1    8.63    0.59
   7   0   1    9.64    0.70
   7   0   1    9.92    0.64
  -7   0  -1    8.81    0.50
  -7   0  -1    8.53    0.64
  -7   0  -1    9.69    0.59
  -7   0  -1    8.93    0.63
  -7   0  -1    9.25    0.86
   6   0   1    1.93    0.32
   6   0   1    2.31    0.35
   6   0   1    2.42    0.31
   6   0   1    2.39    0.23
   6   0   1    2.37    0.39
  -6   0  -1    2.04    0.27
  -6   0  -1    1.57    0.29
  -6   0  -1    1.82    0.24
  -6   0  -1    1.93    0.33
  -6   0  -1    1.79    0.38
   5   0   1   72.99    1.98
   5   0   1   70.66    2.26
   5   0   1   73.14    2.15
   5   0   1   74.04    1.98
   5   0   1   71.93    2.11
   5   0   1   70.38    2.13
   5   0   1   70.04    2.34
  -5   0  -1   77.04    2.01
  -5   0  -1   74.64    2.42
  -5   0  -1   73.05    2.14
  -5   0  -1   71.30    2.13
  -5   0  -1   73.25    2.11
  -5   0  -1   72.65    2.02
   4   0   1    9.52    0.47
   4   0   1    8.87    0.47
   4   0   1    9.15    0.51
   4   0   1    9.60    0.58
   4   0   1    8.75    0.50
   4   0   1    8.90    0.37
   4   0   1    8.85    0.54
  -4   0  -1    9.97    0.45
  -4   0  -1   10.19    0.50
  -4   0  -1    9.98    0.47
  -4   0  -1    9.75    0.48
  -4   0  -1   10.41    0.65
  -4   0  -1    9.77    0.52
   3   0   1    4.46    0.34
   3   0   1    4.27    0.32
   3   0   1    4.28    0.21
   3   0   1    4.54    0.36
   3   0   1    4.52    0.29
   3   0   1    4.41    0.30
   3   0   1    4.48    0.33
  -3   0  -1    4.46    0.40
  -3   0  -1    4.69    0.29
  -3   0  -1    4.58    0.29
  -3   0  -1    4.36    0.29
  -3   0  -1    4.83    0.31
  -3   0  -1    4.43    0.33
   2   0   1   13.97    0.42
   2   0   1   13.87    0.51
   2   0   1   13.58    0.53
   2   0   1   14.19    0.58
   2   0   1   13.32    0.49
   2   0   1   14.10    0.44
   2   0   1   11.92    0.39
   2   0   1   13.77    0.52
  -2   0  -1   13.75    0.59
  -2   0  -1   14.29    0.53
  -2   0  -1   13.71    0.52
  -2   0  -1   14.63    0.46
  -2   0  -1   13.70    0.51
  -2   0  -1   13.62    0.49
   1   0   1   51.38    1.36
   1   0   1   52.51    1.29
   1   0   1   52.05    1.37
   1   0   1   55.74    1.44
   1   0   1   51.18    1.37
  -1   0  -1   56.94    1.51
  -1   0  -1   51.84    1.42
  -1   0  -1   55.72    1.44
  -1   0  -1   58.02    1.31
  -1   0   1    6.42    0.25
  -1   0   1    6.92    0.32
  -1   0   1    6.46    0.26
  -1   0   1    6.70    0.30
  -1   0   1    5.98    0.27
  -1   0   1    7.09    0.29
   1   0  -1    7.83    0.31
   1   0  -1    6.95    0.31
   1   0  -1    6.93    0.28
   1   0  -1    7.97    0.33
   1   0  -1    7.44    0.28
   1   0  -1    7.03    0.29
  -2   0   1   55.20    1.40
  -2   0   1   61.82    1.62
  -2   0   1   61.36    1.54
  -2   0   1   57.08    1.56
  -2   0   1   55.82    1.64
  -2   0   1   59.44    1.57
  -2   0   1   61.16    1.54
   2   0  -1   57.52    1.62
   2   0  -1   57.62    1.52
   2   0  -1   58.51    1.53
   2   0  -1   59.17    1.63
   2   0  -1   55.79    1.36
   2   0  -1   60.30    1.56
  -3   0   1   89.14    2.32
  -3   0   1   86.43    2.14
  -3   0   1   97.00    2.45
  -3   0   1   93.15    2.32
  -3   0   1   86.51    2.32
  -3   0   1   85.58    2.34
  -3   0   1   90.53    2.13
   3   0  -1   88.79    2.42
   3   0  -1   88.92    2.33
   3   0  -1   90.27    2.47
   3   0  -1   87.73    2.11
   3   0  -1   89.01    2.32
  -4   0   1    2.92    0.24
  -4   0   1    2.65    0.16
  -4   0   1    2.94    0.31
  -4   0   1    2.83    0.25
  -4   0   1    2.23    0.40
  -4   0   1    3.08    0.38
  -4   0   1    2.80    0.26
   4   0  -1    2.39    0.23
   4   0  -1    2.75    0.32
   4   0  -1    2.40    0.27
   4   0  -1    3.09    0.28
   4   0  -1    2.66    0.22
   4   0  -1    2.85    0.30
  -5   0   1   15.05    0.73
  -5   0   1   15.72    0.68
  -5   0   1   15.25    0.86
  -5   0   1   14.24    0.70
  -5   0   1   14.55    0.49
  -5   0   1   14.57    0.54
  -5   0   1   14.94    0.92
  -5   0   1   15.85    0.65
   5   0  -1   14.76    0.67
   5   0  -1   14.90    0.82
   5   0  -1   14.87    0.70
   5   0  -1   14.65    0.67
   5   0  -1   13.87    0.70
   5   0  -1   14.17    0.55
  -6   0   1   18.44    0.88
  -6   0   1   18.50    0.60
  -6   0   1   18.33    0.81
  -6   0   1   18.61    0.86
  -6   0   1   18.92    0.78
  -6   0   1   19.01    1.10
  -6   0   1   18.73    0.87
  -6   0   1   19.00    1.05
  -6   0   1   19.12    0.67
   6   0  -1   18.30    0.70
   6   0  -1   19.24    0.82
   6   0  -1   17.65    0.94
   6   0  -1   18.38    0.83
   6   0  -1   18.22    0.87
  -7   0   1    8.34    0.60
  -7   0   1    8.04    0.54
  -7   0   1    8.69    0.66
  -7   0   1    8.70    0.68
  -7   0   1    8.69    0.44
  -7   0   1    9.36    0.83
  -7   0   1    7.97    0.84
  -7   0   1    7.92    0.38
   7   0  -1    9.74    0.61
   7   0  -1    8.68    0.67
   7   0  -1    8.86    0.55
   7   0  -1    8.96    0.52
   7   0  -1    8.40    0.63
   7   0  -1    9.03    0.73
  -8   0   1    6.40    0.70
  -8   0   1    6.40    0.40
  -8   0   1    6.27    0.91
  -8   0   1    6.33    0.65
  -8   0   1    6.31    0.36
  -8   0   1    6.50    0.55
  -8   0   1    6.71    0.53
   8   0  -1    7.86    0.72
   8   0  -1    7.00    0.50
   8   0  -1    6.56    0.65
   8   0  -1    7.13    0.58
   8   0  -1    7.52    0.55
   8   0  -1    6.97    0.66
  -9   0   1   11.46    0.66
  -9   0   1   10.02    0.76
  -9   0   1   10.40    0.73
  -9   0   1    9.93    0.47
  -9   0   1    8.85    0.89
  -9   0   1   10.73    0.93
  -9   0   1   10.09    0.55
  -9   0   1    9.07    1.18
   9   0  -1    8.02    0.82
   9   0  -1   10.07    0.78
   9   0  -1   10.11    0.88
   9   0  -1   10.41    0.70
 -10   0   1    0.53    0.30
 -10   0   1    0.49    0.54
 -10   0   1    0.30    0.26
 -10   0   1   -0.28    0.31
 -10   0   1    0.39    0.45
 -10   0   1    0.13    0.20
  10   0  -1   -0.27    0.46
  10   0  -1    0.46    0.42
  10   0  -1    0.45    0.27
  10   0  -1   -0.20    0.35
 -11   0   1   15.64    0.83
 -11   0   1   14.25    1.00
 -11   0   1   11.45    1.03
 -11   0   1   14.35    0.95
  11   0  -1   15.69    1.34
  11   0  -1   15.45    1.02
  11   2   2    1.09    0.44
  11   2   2    1.98    0.64
  11   2   2    1.97    0.42
  11   2   2    1.99    0.61
 -11  -2  -2    2.31    0.36
 -11  -2  -2    2.74    0.47
  10   2   2   13.41    1.11
  10   2   2   13.21    0.73
  10   2   2   12.55    1.05
  10   2   2   11.32    0.90
 -10  -2  -2    9.74    1.09
 -10  -2  -2   11.73    0.75
 -10  -2  -2   15.80    1.42
 -10  -2  -2   11.84    0.83
 -10  -2  -2   11.63    0.68
 -10  -2  -2   15.03    0.90
   9   2   2    1.04    0.32
   9   2   2    0.90    0.35
   9   2   2    1.08    0.38
   9   2   2    0.88    0.48
   9   2   2    0.77    0.40
   9   2   2    1.60    0.25
  -9  -2  -2    0.58    0.20
  -9  -2  -2    1.32    0.52
  -9  -2  -2    1.79    0.56
  -9  -2  -2    0.92    0.31
  -9  -2  -2    0.70    0.33
   8   2   2    6.33    0.67
   8   2   2    5.68    0.57
   8   2   2    5.84    0.69
   8   2   2    5.72    0.73
   8   2   2    6.35    0.63
   8   2   2    7.04    0.46
  -8  -2  -2    5.73    0.57
  -8  -2  -2    6.20    0.77
  -8  -2  -2    5.55    0.44
  -8  -2  -2    5.34    0.47
  -8  -2  -2    4.76    0.83
  -8  -2  -2    6.37    0.62
   7   2   2   22.70    0.97
   7   2   2   23.73    0.91
   7   2   2   22.98    1.18
   7   2   2   22.18    1.05
  -7  -2  -2   20.26    0.86
  -7  -2  -2   22.13    1.20
  -7  -2  -2   21.11    0.99
  -7  -2  -2   21.70    1.15
  -7  -2  -2   22.64    0.97
   6   2   2    6.21    0.52
   6   2   2    5.52    0.57
   6   2   2    6.15    0.50
   6   2   2    5.98    0.47
   6   2   2    6.42    0.56
  -6  -2  -2    5.72    0.58
  -6  -2  -2    5.57    0.38
  -6  -2  -2    5.29    0.59
  -6  -2  -2    4.96    0.46
  -6  -2  -2    5.49    0.47
  -6  -2  -2    5.93    0.45
   5   2   2    1.84    0.31
   5   2   2    1.71    0.28
   5   2   2    1.84    0.24
   5   2   2    1.78    0.30
  -5  -2  -2    1.87    0.26
  -5  -2  -2    2.04    0.23
  -5  -2  -2    2.11    0.32
  -5  -2  -2    1.48    0.29
  -5  -2  -2    1.90    0.25
  -5  -2  -2    2.61    0.42
   4   2   2    9.33    0.55
   4   2   2    9.40    0.52
   4   2   2    9.62    0.59
   4   2   2    9.17    0.47
   4   2   2    9.17    0.38
   4   2   2    9.50    0.54
   4   2   2    9.37    0.50
  -4  -2  -2    9.91    0.61
  -4  -2  -2    9.58    0.48
  -4  -2  -2    9.40    0.53
  -4  -2  -2    9.45    0.46
  -4  -2  -2   10.79    0.62
  -4  -2  -2    9.37    0.52
   3   2   2  395.69    9.42
   3   2   2  397.49    9.25
   3   2   2  385.99    9.06
   3   2   2  387.26    9.67
   3   2   2  393.01    8.99
   3   2   2  393.67    9.82
   3   2   2  386.74    9.42
  -3  -2  -2  424.69   10.05
  -3  -2  -2  420.82    9.41
  -3  -2  -2  378.23    9.73
  -3  -2  -2  399.33    9.58
  -3  -2  -2  413.90    9.76
  -3  -2  -2  404.43    9.32
   2   2   2  160.23    4.18
   2   2   2  159.73    4.02
   2   2   2  162.91    3.95
   2   2   2  176.90    4.02
   2   2   2  163.99    4.19
   2   2   2  178.54    4.21
  -2  -2  -2  169.05    4.25
  -2  -2  -2  169.65    4.06
  -2  -2  -2  157.52    4.23
  -2  -2  -2  168.05    4.08
  -2  -2  -2  189.26    4.28
  -2  -2  -2  165.49    4.00
   1   2   2  213.89    5.20
   1   2   2  201.96    5.01
   1   2   2  206.89    4.95
   1   2   2  214.11    5.20
   1   2   2  216.81    5.02
   1   2   2  236.05    5.21
  -1  -2  -2  216.86    4.95
  -1  -2  -2  219.94    5.19
  -1  -2  -2  209.76    4.99
  -1  -2  -2  207.18    5.00
  -1  -2  -2  212.60    5.09
  -1  -2  -2  225.17    5.20
  -1  -2  -2  209.42    5.22
   0   2   2  526.22   11.47
   0   2   2  463.52   11.35
   0   2   2  475.95   12.19
   0   2   2  485.91   11.41
   0   2   2  483.42   11.38
   0   2   2  459.58   11.73
   0  -2  -2  475.72   11.33
   0  -2  -2  458.48   11.75
   0  -2  -2  501.54   11.40
   0  -2  -2  469.85   11.41
   0  -2  -2  507.98   11.54
  -1   2   2  256.71    5.83
  -1   2   2  247.27    5.89
  -1   2   2  266.83    5.97
  -1   2   2  258.95    6.29
  -1   2   2  243.73    6.08
  -1   2   2  256.32    5.95
  -1   2   2  235.64    5.97
   1  -2  -2  253.31    5.99
   1  -2  -2  280.74    6.14
   1  -2  -2  255.02    6.07
   1  -2  -2  263.65    6.47
   1  -2  -2  251.48    6.25
   1  -2  -2  254.73    6.10
  -2   2   2   59.31    1.63
  -2   2   2   60.70    1.56
  -2   2   2   59.14    1.59
  -2   2   2   62.68    1.83
  -2   2   2   63.02    1.67
  -2   2   2   60.41    1.78
  -2   2   2   58.86    1.75
  -2   2   2   61.68    1.50
   2  -2  -2   59.33    1.51
   2  -2  -2   63.46    1.50
   2  -2  -2   66.35    1.64
   2  -2  -2   60.76    1.77
   2  -2  -2   64.09    1.69
   2  -2  -2   60.69    1.60
   2  -2  -2   60.00    1.76
  -3   2   2   11.10    0.39
  -3   2   2   10.55    0.52
  -3   2   2   11.08    0.64
  -3   2   2   10.78    0.61
  -3   2   2   11.23    0.46
  -3   2   2   11.00    0.46
  -3   2   2   11.36    0.34
  -3   2   2   10.66    0.56
  -3   2   2   12.17    0.51
   3  -2  -2   11.48    0.59
   3  -2  -2   11.49    0.55
   3  -2  -2   11.10    0.48
   3  -2  -2   11.76    0.45
   3  -2  -2   11.45    0.39
  -4   2   2   15.36    0.62
  -4   2   2   15.11    0.66
  -4   2   2   14.89    0.85
  -4   2   2   14.50    0.70
  -4   2   2   15.20    0.58
  -4   2   2   15.26    0.79
  -4   2   2   15.97    0.52
  -4   2   2   14.36    0.50
  -4   2   2   14.96    0.72
   4  -2  -2   14.45    0.73
   4  -2  -2   14.26    0.52
   4  -2  -2   16.40    0.72
   4  -2  -2   14.70    0.64
   4  -2  -2   14.31    0.52
  -5   2   2   22.26    0.97
  -5   2   2   23.16    0.74
  -5   2   2   21.57    0.78
  -5   2   2   23.00    0.88
  -5   2   2   23.33    1.18
  -5   2   2   22.33    1.08
  -5   2   2   23.32    0.94
  -5   2   2   24.12    0.73
  -5   2   2   21.22    0.75
   5  -2  -2   23.12    0.77
   5  -2  -2   22.83    0.80
   5  -2  -2   24.02    0.95
   5  -2  -2   24.26    1.07
  -6   2   2   17.37    0.81
  -6   2   2   17.41    0.63
  -6   2   2   16.11    0.75
  -6   2   2   16.82    0.87
  -6   2   2   15.70    0.66
  -6   2   2   16.37    1.00
  -6   2   2   17.02    0.62
  -6   2   2   17.36    1.10
   6  -2  -2   15.66    0.69
   6  -2  -2   15.92    0.90
   6  -2  -2   16.01    0.81
   6  -2  -2   16.13    0.68
   6  -2  -2   16.28    0.79
   6  -2  -2   15.48    0.63
  -7   2   2    1.00    0.15
  -7   2   2    1.03    0.19
  -7   2   2    0.77    0.37
  -7   2   2    1.16    0.19
  -7   2   2    1.00    0.17
  -7   2   2    0.71    0.33
   7  -2  -2    0.96    0.21
   7  -2  -2    1.21    0.24
   7  -2  -2    0.91    0.18
   7  -2  -2    0.78    0.25
  -8   2   2    2.86    0.47
  -8   2   2    2.53    0.47
  -8   2   2    3.26    0.33
  -8   2   2    3.24    0.34
  -8   2   2    1.71    0.56
  -8   2   2    3.06    0.39
  -8   2   2    2.84    0.41
   8  -2  -2    3.85    0.57
   8  -2  -2    2.26    0.32
   8  -2  -2    3.15    0.46
   8  -2  -2    3.39    0.41
   8  -2  -2    3.40    0.43
   8  -2  -2    3.66    0.51
  -9   2   2   21.51    0.91
  -9   2   2   21.37    1.40
  -9   2   2   21.87    1.12
  -9   2   2   24.18    0.90
  -9   2   2   24.44    0.88
  -9   2   2   21.34    1.05
  -9   2   2   22.49    1.57
  -9   2   2   21.50    1.23
   9  -2  -2   23.83    1.09
   9  -2  -2   22.44    0.95
   9  -2  -2   22.74    1.11
   9  -2  -2   22.99    1.03
   9  -2  -2   24.11    1.24
   9  -2  -2   23.05    1.32
 -10   2   2    4.16    0.61
 -10   2   2    4.25    0.62
 -10   2   2    5.05    0.70
 -10   2   2    3.20    0.50
 -10   2   2    5.45    0.51
  10  -2  -2    2.93    0.48
  10  -2  -2    3.29    0.51
  10  -2  -2    2.98    0.38
  10  -2  -2    3.06    0.50
  10  -2  -2    2.56    0.41
 -11   2   2    1.61    0.37
 -11   2   2    2.82    0.48
 -11   2   2    2.74    0.36
 -11   2   2    2.16    0.32
  11  -2  -2    1.87    0.47
  11  -2  -2    1.95    0.64
  11  -2  -2    2.64    0.45
  11   4   3    5.00    0.83
  10   4   3   15.57    1.24
  10   4   3   13.79    0.84
  10   4   3   13.80    1.01
  10   4   3   16.78    1.18
 -10  -4  -3   13.88    1.02
 -10  -4  -3   13.63    1.00
 -10  -4  -3   14.09    1.64
 -10  -4  -3   15.10    0.64
   9   4   3    3.83    0.48
   9   4   3    4.36    0.68
   9   4   3    5.37    0.55
  -9  -4  -3    4.85    0.59
  -9  -4  -3    5.60    0.71
  -9  -4  -3    6.06    0.52
  -9  -4  -3    5.32    0.38
  -9  -4  -3    4.55    0.68
  -9  -4  -3    3.94    0.75
   8   4   3    6.25    0.68
   8   4   3    4.74    0.73
   8   4   3    6.44    0.57
   8   4   3    6.12    0.74
   8   4   3    5.95    0.88
  -8  -4  -3    5.75    0.37
  -8  -4  -3    5.77    0.82
  -8  -4  -3    5.62    0.69
  -8  -4  -3    5.28    0.51
  -8  -4  -3    6.13    0.91
  -8  -4  -3    5.57    0.45
  -8  -4  -3    6.76    0.65
   7   4   3   19.39    0.94
   7   4   3   19.14    1.19
   7   4   3   20.90    1.10
   7   4   3   19.80    1.04
   7   4   3   19.56    0.73
   7   4   3   19.54    1.08
  -7  -4  -3   18.72    1.08
  -7  -4  -3   18.61    1.16
  -7  -4  -3   18.06    0.81
  -7  -4  -3   19.43    0.71
  -7  -4  -3   17.37    0.97
  -7  -4  -3   19.22    0.90
   6   4   3   11.63    0.80
   6   4   3   11.80    0.72
   6   4   3   11.85    0.66
   6   4   3   10.92    0.64
   6   4   3   11.71    0.85
   6   4   3   12.86    0.82
   6   4   3   11.81    0.55
  -6  -4  -3   11.62    0.65
  -6  -4  -3   11.91    0.79
  -6  -4  -3   11.03    0.73
  -6  -4  -3   11.25    0.61
  -6  -4  -3   11.75    0.51
  -6  -4  -3   13.40    0.74
   5   4   3    8.89    0.47
   5   4   3    8.71    0.62
   5   4   3    8.70    0.55
   5   4   3    8.64    0.70
  -5  -4  -3    8.95    0.59
  -5  -4  -3    9.33    0.42
  -5  -4  -3    9.08    0.52
  -5  -4  -3    9.23    0.60
  -5  -4  -3    9.49    0.74
  -5  -4  -3    9.07    0.62
  -5  -4  -3    8.60    0.49
   4   4   3   13.34    0.64
   4   4   3   12.68    0.63
   4   4   3   13.31    0.74
   4   4   3   13.39    0.64
   4   4   3   12.30    0.74
   4   4   3   13.18    0.61
  -4  -4  -3   11.64    0.66
  -4  -4  -3   12.36    0.78
  -4  -4  -3   12.97    0.53
  -4  -4  -3   13.23    0.63
  -4  -4  -3   12.26    0.57
  -4  -4  -3   12.64    0.68
   3   4   3   39.94    1.30
   3   4   3   41.26    1.32
   3   4   3   40.02    1.25
   3   4   3   39.18    1.23
   3   4   3   38.15    1.41
   3   4   3   38.58    1.42
  -3  -4  -3   38.81    1.19
  -3  -4  -3   38.77    1.18
  -3  -4  -3   38.23    1.37
  -3  -4  -3   40.59    1.20
  -3  -4  -3   39.05    1.44
   2   4   3   66.68    1.98
   2   4   3   63.09    1.77
   2   4   3   63.27    1.97
   2   4   3   62.71    1.72
   2   4   3   64.03    1.83
   2   4   3   67.86    1.96
  -2  -4  -3   65.06    2.00
  -2  -4  -3   65.67    1.74
  -2  -4  -3   66.55    1.97
  -2  -4  -3   64.81    1.78
  -2  -4  -3   64.14    1.66
   1   4   3   33.00    1.06
   1   4   3   33.04    1.15
   1   4   3   34.97    1.16
   1   4   3   31.83    0.94
   1   4   3   35.42    1.10
   1   4   3   34.45    1.17
  -1  -4  -3   37.71    1.23
  -1  -4  -3   36.61    1.19
  -1  -4  -3   33.96    0.98
  -1  -4  -3   36.88    1.11
  -1  -4  -3   33.45    1.12
   0   4   3    5.22    0.36
   0   4   3    4.71    0.34
   0   4   3    5.16    0.25
   0   4   3    5.23    0.32
   0   4   3    4.76    0.24
   0   4   3    5.12    0.35
   0   4   3    4.83    0.31
   0   4   3    4.74    0.23
   0  -4  -3    4.97    0.31
   0  -4  -3    4.93    0.32
   0  -4  -3    4.72    0.27
   0  -4  -3    5.00    0.36
   0  -4  -3    5.38    0.38
   0  -4  -3    5.72    0.32
  -1   4   3  431.01   10.64
  -1   4   3  407.48    9.80
  -1   4   3  427.10   10.25
  -1   4   3  411.03   10.01
  -1   4   3  412.50   10.42
  -1   4   3  433.43    9.80
  -1   4   3  414.82    9.91
  -1   4   3  415.53    9.67
  -1   4   3  413.44    9.85
   1  -4  -3  415.78    9.71
   1  -4  -3  403.79   10.02
   1  -4  -3  426.83    9.73
   1  -4  -3  404.02    9.56
   1  -4  -3  432.56    9.84
   1  -4  -3  405.28    9.75
  -2   4   3  244.76    6.03
  -2   4   3  247.25    6.10
  -2   4   3  247.73    6.19
  -2   4   3  250.28    6.41
  -2   4   3  244.94    5.78
  -2   4   3  254.31    6.49
  -2   4   3  256.20    6.39
  -2   4   3  242.76    6.05
  -2   4   3  253.62    5.92
   2  -4  -3  246.58    6.00
   2  -4  -3  237.72    5.75
   2  -4  -3  252.72    6.00
   2  -4  -3  250.09    5.77
   2  -4  -3  246.96    5.97
   2  -4  -3  239.03    5.80
  -3   4   3   90.52    2.60
  -3   4   3   90.38    2.50
  -3   4   3   93.10    2.35
  -3   4   3   90.01    2.64
  -3   4   3   91.36    2.39
  -3   4   3   92.14    2.74
  -3   4   3   87.50    2.44
  -3   4   3   89.89    2.65
   3  -4  -3   90.78    2.66
   3  -4  -3   91.47    2.54
   3  -4  -3   94.37    2.51
  -4   4   3   49.86    1.61
  -4   4   3   48.56    1.55
  -4   4   3   47.95    1.38
  -4   4   3   48.53    1.46
  -4   4   3   47.59    1.48
  -4   4   3   47.45    1.79
  -4   4   3   49.22    1.44
  -4   4   3   47.82    1.65
  -4   4   3   45.54    1.69
   4  -4  -3   47.33    1.65
   4  -4  -3   46.74    1.59
   4  -4  -3   46.01    1.45
  -5   4   3   36.41    1.52
  -5   4   3   37.29    1.32
  -5   4   3   37.02    1.60
  -5   4   3   37.23    1.26
  -5   4   3   38.33    1.24
  -5   4   3   38.90    1.28
  -5   4   3   36.48    1.26
  -5   4   3   37.60    1.42
  -5   4   3   38.76    1.44
  -5   4   3   38.09    1.16
   5  -4  -3   39.45    1.52
   5  -4  -3   37.85    1.40
  -6   4   3   55.87    1.77
  -6   4   3   55.60    1.94
  -6   4   3   54.35    2.09
  -6   4   3   54.35    1.72
  -6   4   3   54.26    1.71
  -6   4   3   58.73    1.62
  -6   4   3   55.62    2.20
  -6   4   3   56.73    1.96
  -6   4   3   54.79    1.86
   6  -4  -3   55.93    2.02
   6  -4  -3   53.97    1.88
  -7   4   3   31.29    1.20
  -7   4   3   31.73    1.11
  -7   4   3   31.96    1.41
  -7   4   3   32.50    1.40
  -7   4   3   30.21    1.18
  -7   4   3   29.55    1.65
  -7   4   3   30.54    1.30
  -7   4   3   31.35    1.58
  -7   4   3   34.85    1.09
   7  -4  -3   34.34    1.00
   7  -4  -3   30.42    0.95
   7  -4  -3   33.69    1.32
   7  -4  -3   31.26    1.45
  -8   4   3    7.61    0.51
  -8   4   3    7.12    1.11
  -8   4   3    7.11    0.60
  -8   4   3    7.82    0.83
  -8   4   3    8.42    0.59
  -8   4   3    8.13    1.00
  -8   4   3    8.14    0.90
  -8   4   3    7.99    0.63
   8  -4  -3    6.81    0.75
   8  -4  -3    8.04    0.72
   8  -4  -3    8.02    0.51
   8  -4  -3    7.17    0.49
  -9   4   3    1.75    0.60
  -9   4   3    1.43    0.23
  -9   4   3    0.68    0.31
  -9   4   3    1.29    0.25
  -9   4   3    0.79    0.29
   9  -4  -3    1.91    0.43
   9  -4  -3    1.24    0.27
   9  -4  -3    1.33    0.30
   9  -4  -3    1.08    0.33
   9  -4  -3    1.30    0.33
 -10   4   3    6.50    0.84
 -10   4   3    6.26    0.71
 -10   4   3    6.68    1.14
 -10   4   3    5.79    0.79
 -10   4   3    6.60    0.60
  10  -4  -3    4.83    0.71
  10  -4  -3    7.13    0.77
  10  -4  -3    6.57    1.02
  10  -4  -3    5.76    0.61
  10   6   4    2.38    0.66
  10   6   4    4.14    0.71
 -10  -6  -4    3.42    1.10
 -10  -6  -4    3.52    0.57
 -10  -6  -4    2.54    0.35
 -10  -6  -4    2.26    0.86
   9   6   4   24.52    1.48
   9   6   4   23.86    0.95
   9   6   4   24.35    1.45
  -9  -6  -4   24.13    1.33
  -9  -6  -4   25.17    0.89
  -9  -6  -4   25.55    1.97
  -9  -6  -4   22.52    1.15
  -9  -6  -4   25.58    1.56
   8   6   4    5.12    0.78
   8   6   4    2.79    0.39
   8   6   4    2.70    0.46
   8   6   4    3.31    0.43
  -8  -6  -4    4.68    0.38
  -8  -6  -4    3.74    0.55
  -8  -6  -4    3.31    0.56
  -8  -6  -4    4.78    0.55
  -8  -6  -4    3.21    0.39
  -8  -6  -4    4.16    0.82
   7   6   4    2.76    0.62
   7   6   4    2.58    0.40
   7   6   4    2.46    0.36
   7   6   4    2.26    0.35
   7   6   4    2.80    0.44
   7   6   4    2.89    0.42
   7   6   4    3.86    0.61
  -7  -6  -4    2.49    0.41
  -7  -6  -4    3.06    0.40
  -7  -6  -4    2.76    0.62
  -7  -6  -4    3.55    0.32
  -7  -6  -4    3.06    0.42
   6   6   4    9.00    0.88
   6   6   4    6.56    0.59
   6   6   4    7.17    0.63
   6   6   4    6.64    0.53
   6   6   4    7.06    0.54
  -6  -6  -4    7.41    0.63
  -6  -6  -4    7.06    0.83
  -6  -6  -4    6.89    0.40
  -6  -6  -4    7.23    0.58
  -6  -6  -4    6.58    0.66
   5   6   4    7.61    0.65
   5   6   4    7.73    0.57
   5   6   4    7.38    0.80
   5   6   4    7.51    0.52
   5   6   4    7.32    0.56
   5   6   4    8.09    0.60
  -5  -6  -4    9.12    0.64
  -5  -6  -4    9.11    0.68
  -5  -6  -4    8.73    0.47
  -5  -6  -4    8.31    0.52
  -5  -6  -4    7.64    0.54
  -5  -6  -4    7.78    0.84
   4   6   4    2.60    0.42
   4   6   4    2.35    0.41
   4   6   4    2.08    0.34
   4   6   4    2.80    0.31
  -4  -6  -4    2.72    0.39
  -4  -6  -4    2.54    0.29
  -4  -6  -4    2.65    0.30
  -4  -6  -4    1.81    0.37
  -4  -6  -4    2.37    0.26
  -4  -6  -4    2.79    0.46
   3   6   4    5.79    0.45
   3   6   4    5.35    0.41
   3   6   4    5.99    0.43
   3   6   4    5.26    0.48
   3   6   4    5.43    0.46
   3   6   4    5.60    0.60
  -3  -6  -4    5.86    0.45
  -3  -6  -4    5.34    0.46
  -3  -6  -4    6.01    0.51
  -3  -6  -4    5.32    0.36
  -3  -6  -4    5.85    0.61
  -3  -6  -4    5.61    0.36
   2   6   4   32.13    1.29
   2   6   4   31.71    1.16
   2   6   4   31.46    1.23
   2   6   4   31.09    1.02
   2   6   4   30.44    1.24
  -2  -6  -4   30.51    1.04
  -2  -6  -4   33.25    1.11
  -2  -6  -4   30.99    1.00
  -2  -6  -4   31.19    1.19
  -2  -6  -4   32.02    1.21
   1   6   4   -0.03    0.09
   1   6   4    0.26    0.14
   1   6   4    0.21    0.18
   1   6   4   -0.06    0.14
   1   6   4   -0.20    0.11
   1   6   4   -0.03    0.10
  -1  -6  -4    0.30    0.14
  -1  -6  -4    0.11    0.07
  -1  -6  -4   -0.06    0.13
  -1  -6  -4    0.04    0.08
  -1  -6  -4   -0.05    0.09
  -1  -6  -4    0.15    0.11
  -1  -6  -4    0.09    0.19
   0   6   4   17.54    0.78
   0   6   4   17.12    0.58
   0   6   4   18.04    0.76
   0   6   4   16.90    0.59
   0   6   4   17.35    0.79
   0   6   4   18.44    0.87
   0   6   4   18.60    0.77
   0  -6  -4   18.50    0.80
   0  -6  -4   18.00    0.60
   0  -6  -4   18.64    0.83
   0  -6  -4   19.04    0.77
   0  -6  -4   18.48    0.79
   0  -6  -4   18.90    0.76
  -1   6   4    2.33    0.31
  -1   6   4    2.08    0.28
  -1   6   4    2.60    0.31
  -1   6   4    2.23    0.25
  -1   6   4    2.31    0.22
  -1   6   4    2.30    0.18
  -1   6   4    2.22    0.25
  -1   6   4    2.48    0.30
  -1   6   4    2.37    0.40
   1  -6  -4    2.37    0.31
   1  -6  -4    1.90    0.27
   1  -6  -4    2.37    0.27
   1  -6  -4    2.32    0.23
   1  -6  -4    2.04    0.19
  -2   6   4   50.37    1.55
  -2   6   4   49.37    1.71
  -2   6   4   50.78    1.39
  -2   6   4   50.14    1.40
  -2   6   4   49.45    1.65
  -2   6   4   51.14    1.67
  -2   6   4   49.93    1.73
  -2   6   4   50.73    1.43
   2  -6  -4   50.65    1.62
   2  -6  -4   51.56    1.47
   2  -6  -4   50.21    1.62
   2  -6  -4   51.26    1.56
  -3   6   4   17.76    0.94
  -3   6   4   17.58    0.91
  -3   6   4   17.50    0.67
  -3   6   4   17.72    0.81
  -3   6   4   17.80    0.87
  -3   6   4   17.25    0.90
  -3   6   4   17.24    0.84
  -3   6   4   18.42    0.67
  -3   6   4   17.69    0.76
   3  -6  -4   18.10    0.81
   3  -6  -4   17.60    0.81
   3  -6  -4   16.81    0.55
   3  -6  -4   18.23    0.58
  -4   6   4    5.08    0.57
  -4   6   4    6.67    0.44
  -4   6   4    5.61    0.45
  -4   6   4    6.83    0.39
  -4   6   4    5.73    0.54
  -4   6   4    6.15    0.40
  -4   6   4    5.97    0.61
  -4   6   4    6.70    0.63
  -4   6   4    5.93    0.38
  -4   6   4    5.98    0.51
   4  -6  -4    5.83    0.43
   4  -6  -4    5.71    0.46
  -5   6   4    1.22    0.38
  -5   6   4    1.00    0.27
  -5   6   4    1.19    0.19
  -5   6   4    0.97    0.15
  -5   6   4    1.39    0.34
  -5   6   4    1.91    0.33
  -5   6   4    1.21    0.27
  -5   6   4    0.96    0.32
  -5   6   4    1.02    0.16
  -6   6   4   22.07    1.10
  -6   6   4   21.21    0.94
  -6   6   4   21.00    1.34
  -6   6   4   21.17    0.94
  -6   6   4   20.92    1.14
  -6   6   4   20.95    0.91
  -6   6   4   20.03    0.97
  -6   6   4   19.93    1.23
  -6   6   4   22.05    0.91
  -6   6   4   22.01    0.85
  -7   6   4    0.02    0.18
  -7   6   4   -0.06    0.38
  -7   6   4    0.20    0.16
  -7   6   4    0.40    0.52
  -7   6   4    0.18    0.44
  -7   6   4    0.13    0.17
  -7   6   4    0.14    0.25
  -7   6   4    0.01    0.19
  -7   6   4   -0.08    0.33
   7  -6  -4   -0.53    0.29
  -8   6   4    3.42    0.64
  -8   6   4    1.58    0.22
  -8   6   4    2.27    0.29
  -8   6   4    2.36    0.29
  -8   6   4    2.42    0.32
  -8   6   4    1.51    0.62
  -8   6   4    2.79    0.55
  -8   6   4    2.09    0.42
  -8   6   4    2.89    0.50
   8  -6  -4    2.42    0.33
   8  -6  -4    2.42    0.46
  -9   6   4    0.72    0.46
  -9   6   4    1.10    0.33
  -9   6   4    1.33    0.30
  -9   6   4    1.50    0.61
  -9   6   4    1.30    0.29
  -9   6   4    1.44    0.35
  -9   6   4    1.67    0.29
   9  -6  -4    1.17    0.52
   9  -6  -4    1.61    0.33
 -10   6   4    5.54    0.79
 -10   6   4    5.11    0.88
 -10   6   4    4.95    0.80
  10  -6  -4    5.10    0.72
  10  -6  -4    4.79    0.64
   9   8   5    3.30    0.74
   9   8   5    4.49    0.67
   9   8   5    4.32    0.71
  -9  -8  -5    2.86    0.36
   8   8   5    6.00    0.77
   8   8   5    8.15    0.95
   8   8   5    6.70    0.68
   8   8   5    8.09    0.73
  -8  -8  -5    7.03    0.56
  -8  -8  -5    4.66    0.68
  -8  -8  -5    8.77    0.95
  -8  -8  -5    6.60    0.95
   7   8   5   16.67    0.94
   7   8   5   16.81    1.53
   7   8   5   16.13    1.17
   7   8   5   15.85    0.95
   7   8   5   15.59    1.12
  -7  -8  -5   17.09    0.96
  -7  -8  -5   16.63    1.06
  -7  -8  -5   17.66    0.81
  -7  -8  -5   16.58    0.89
  -7  -8  -5   16.67    1.56
   6   8   5    0.21    0.57
   6   8   5   -0.30    0.24
   6   8   5   -0.11    0.25
   6   8   5    0.08    0.38
   6   8   5    0.11    0.26
   6   8   5    0.04    0.23
  -6  -8  -5   -0.03    0.17
  -6  -8  -5    0.08    0.38
  -6  -8  -5   -0.18    0.19
  -6  -8  -5   -0.10    0.52
  -6  -8  -5   -0.01    0.26
  -6  -8  -5    0.13    0.32
   5   8   5   14.14    1.18
   5   8   5   15.36    0.87
   5   8   5   15.46    0.84
   5   8   5   14.06    0.81
   5   8   5   12.70    0.95
   5   8   5   14.30    0.80
  -5  -8  -5   14.97    0.99
  -5  -8  -5   15.18    0.71
  -5  -8  -5   15.48    0.95
  -5  -8  -5   14.23    0.59
  -5  -8  -5   14.51    1.16
  -5  -8  -5   15.09    0.87
  -5  -8  -5   14.55    0.74
   4   8   5    9.84    0.65
   4   8   5   10.16    0.73
   4   8   5    8.99    0.91
   4   8   5    9.46    0.74
   4   8   5   10.88    0.68
   4   8   5    9.82    0.71
  -4  -8  -5   10.53    0.58
  -4  -8  -5   10.45    0.82
  -4  -8  -5   11.07    0.70
  -4  -8  -5   11.10    0.95
  -4  -8  -5   10.80    0.59
   3   8   5   33.38    1.31
   3   8   5   32.98    1.18
   3   8   5   32.06    1.38
   3   8   5   33.55    1.49
  -3  -8  -5   35.24    1.25
  -3  -8  -5   32.27    1.53
  -3  -8  -5   35.37    1.23
  -3  -8  -5   33.35    1.17
  -3  -8  -5   36.72    1.40
  -3  -8  -5   33.67    1.41
   2   8   5   27.17    1.16
   2   8   5   29.15    1.28
   2   8   5   29.87    1.33
   2   8   5   29.79    1.16
   2   8   5   28.28    1.03
   2   8   5   29.44    1.38
  -2  -8  -5   28.87    0.99
  -2  -8  -5   28.45    1.04
  -2  -8  -5   30.80    1.20
  -2  -8  -5   29.04    1.24
  -2  -8  -5   29.52    1.37
   1   8   5    0.08    0.13
   1   8   5    0.28    0.21
   1   8   5    0.06    0.28
   1   8   5   -0.01    0.17
   1   8   5   -0.27    0.16
   1   8   5    0.19    0.15
  -1  -8  -5    0.23    0.16
  -1  -8  -5    0.21    0.17
  -1  -8  -5    0.00    0.24
  -1  -8  -5    0.04    0.14
  -1  -8  -5   -0.02    0.11
   0   8   5    3.73    0.47
   0   8   5    3.92    0.35
   0   8   5    3.78    0.36
   0   8   5    3.53    0.45
   0   8   5    4.34    0.38
   0   8   5    3.75    0.53
   0  -8  -5    2.91    0.45
   0  -8  -5    3.65    0.41
   0  -8  -5    3.25    0.37
   0  -8  -5    3.21    0.22
  -1   8   5   10.29    0.71
  -1   8   5    9.87    0.81
  -1   8   5    9.89    0.39
  -1   8   5    9.27    0.67
  -1   8   5   10.83    0.61
  -1   8   5   10.60    0.52
  -1   8   5   10.50    0.67
  -1   8   5    9.95    0.56
   1  -8  -5   10.27    0.63
   1  -8  -5    8.43    0.52
   1  -8  -5   10.25    0.61
   1  -8  -5    9.96    0.65
   1  -8  -5   10.62    0.65
  -2   8   5    6.00    0.55
  -2   8   5    7.15    0.59
  -2   8   5    7.22    0.57
  -2   8   5    5.82    0.71
  -2   8   5    6.02    0.42
  -2   8   5    6.02    0.39
  -2   8   5    6.58    0.33
  -2   8   5    5.04    0.64
  -2   8   5    6.94    0.47
   2  -8  -5    6.28    0.51
   2  -8  -5    5.87    0.49
  -3   8   5    5.86    0.67
  -3   8   5    6.91    0.64
  -3   8   5    7.46    0.42
  -3   8   5    7.13    0.73
  -3   8   5    6.81    0.39
  -3   8   5    6.61    0.49
  -3   8   5    7.14    0.63
  -3   8   5    6.60    0.56
  -3   8   5    6.84    0.72
   3  -8  -5    6.40    0.51
   3  -8  -5    6.24    0.50
   3  -8  -5    6.30    0.40
   3  -8  -5    7.13    0.53
   3  -8  -5    7.44    0.44
  -4   8   5    1.85    0.31
  -4   8   5    2.90    0.49
  -4   8   5    2.78    0.52
  -4   8   5    2.36    0.38
  -4   8   5    2.97    0.33
  -4   8   5    3.12    0.42
  -4   8   5    1.94    0.42
  -4   8   5    2.89    0.31
  -4   8   5    2.38    0.39
   4  -8  -5    2.58    0.40
   4  -8  -5    2.18    0.33
  -5   8   5    2.11    0.48
  -5   8   5    1.85    0.23
  -5   8   5    1.78    0.34
  -5   8   5    2.11    0.27
  -5   8   5    2.85    0.35
  -5   8   5    3.33    0.56
  -5   8   5    2.12    0.50
  -5   8   5    2.41    0.48
   5  -8  -5    2.24    0.34
   5  -8  -5    2.81    0.48
  -6   8   5    0.27    0.21
  -6   8   5    0.51    0.46
  -6   8   5    0.15    0.19
  -6   8   5    0.91    0.41
  -6   8   5    0.34    0.21
  -6   8   5    0.26    0.20
  -6   8   5    0.67    0.49
  -6   8   5    0.16    0.32
  -6   8   5    0.85    0.56
   6  -8  -5   -0.15    0.30
  -7   8   5    2.48    0.57
  -7   8   5    3.82    0.77
  -7   8   5    6.05    0.83
  -7   8   5    4.45    0.85
  -7   8   5    3.75    0.64
   7  -8  -5    3.89    0.54
  -8   8   5    0.80    0.31
  -8   8   5    0.48    0.28
  -8   8   5    1.03    0.31
  -8   8   5    0.34    0.27
   8  -8  -5    1.06    0.33
  -9   8   5    2.38    0.43
  -9   8   5    2.68    0.41
  -9   8   5    2.27    0.38
  -9   8   5    2.48    0.41
   9  -8  -5    3.80    0.59
   7  10   6    1.03    0.39
   7  10   6    2.00    0.63
   7  10   6    1.21    0.37
  -7 -10  -6    1.76    0.35
  -7 -10  -6    3.20    0.59
  -7 -10  -6    1.48    0.32
  -7 -10  -6    2.21    0.58
   6  10   6    1.52    0.84
   6  10   6    1.00    0.38
   6  10   6    1.26    0.42
   6  10   6    0.89    0.53
   6  10   6    1.39    0.32
  -6 -10  -6    1.12    0.27
  -6 -10  -6    1.80    0.43
  -6 -10  -6    1.79    0.28
   5  10   6    0.41    0.71
   5  10   6   -0.01    0.28
   5  10   6    0.02    0.32
   5  10   6    0.56    0.44
  -5 -10  -6    0.22    0.22
  -5 -10  -6    1.02    0.45
  -5 -10  -6    0.44    0.25
  -5 -10  -6    0.07    0.31
   4  10   6    5.54    0.89
   4  10   6    5.63    0.73
   4  10   6    7.22    0.67
   4  10   6    6.70    0.68
   4  10   6    6.09    0.65
  -4 -10  -6    7.36    0.57
  -4 -10  -6    8.79    0.80
  -4 -10  -6    6.06    0.55
  -4 -10  -6    7.56    0.65
   3  10   6   18.01    1.03
   3  10   6   18.16    0.92
   3  10   6   18.28    1.01
   3  10   6   18.33    0.97
   3  10   6   17.00    1.05
   3  10   6   20.61    1.41
  -3 -10  -6   19.03    1.10
  -3 -10  -6   17.77    1.26
  -3 -10  -6   17.75    0.79
  -3 -10  -6   17.41    0.83
  -3 -10  -6   16.94    0.87
  -3 -10  -6   19.88    1.08
  -3 -10  -6   17.89    1.03
   2  10   6    5.11    0.69
   2  10   6    4.34    0.61
   2  10   6    3.62    0.59
   2  10   6    3.74    0.60
   2  10   6    3.06    0.54
   2  10   6    3.95    0.52
  -2 -10  -6    4.12    0.56
  -2 -10  -6    3.37    0.54
  -2 -10  -6    3.95    0.59
  -2 -10  -6    5.37    0.74
  -2 -10  -6    4.14    0.37
  -2 -10  -6    4.25    0.47
   1  10   6   40.68    1.68
   1  10   6   39.58    1.73
   1  10   6   40.42    1.71
   1  10   6   39.79    1.59
   1  10   6   38.95    1.33
   1  10   6   39.89    1.56
  -1 -10  -6   42.25    1.63
  -1 -10  -6   40.11    1.62
  -1 -10  -6   38.63    1.51
  -1 -10  -6   43.41    1.62
   0  10   6   -0.22    0.23
   0  10   6    0.07    0.21
   0  10   6    0.25    0.40
   0  10   6    0.62    0.41
   0  10   6    0.47    0.29
   0  10   6    0.15    0.16
   0  10   6   -0.18    0.26
   0 -10  -6    0.14    0.26
   0 -10  -6    0.04    0.36
   0 -10  -6    0.44    0.27
   0 -10  -6    0.07    0.23
   0 -10  -6    0.19    0.20
  -1  10   6   22.28    1.14
  -1  10   6   21.74    1.16
  -1  10   6   22.77    1.03
  -1  10   6   22.20    1.33
  -1  10   6   23.47    1.18
  -1  10   6   21.67    0.86
   1 -10  -6   22.45    0.95
   1 -10  -6   21.62    1.09
   1 -10  -6   21.40    1.08
   1 -10  -6   22.39    1.05
   1 -10  -6   21.78    1.05
  -2  10   6    6.27    0.85
  -2  10   6    4.56    0.84
  -2  10   6    6.34    0.60
  -2  10   6    5.10    0.53
  -2  10   6    6.64    0.71
  -2  10   6    5.32    0.54
  -2  10   6    5.14    0.49
   2 -10  -6    4.47    0.60
   2 -10  -6    6.16    0.53
   2 -10  -6    5.27    0.56
   2 -10  -6    5.66    0.60
   2 -10  -6    5.07    0.49
  -3  10   6    6.58    0.94
  -3  10   6    6.57    0.94
  -3  10   6    6.37    0.58
  -3  10   6    5.84    0.64
  -3  10   6    6.41    0.35
  -3  10   6    7.24    0.84
  -3  10   6    6.24    0.58
  -3  10   6    4.51    0.73
   3 -10  -6    6.14    0.55
   3 -10  -6    6.91    0.59
   3 -10  -6    6.96    0.68
   3 -10  -6    5.14    0.58
   3 -10  -6    5.12    0.51
   3 -10  -6    5.16    0.61
  -4  10   6    2.19    0.38
  -4  10   6    1.98    0.60
  -4  10   6    1.60    0.27
  -4  10   6    1.21    0.26
  -4  10   6    0.91    0.48
  -4  10   6    1.79    0.32
  -4  10   6    1.47    0.49
  -4  10   6    2.26    0.39
   4 -10  -6    2.13    0.33
   4 -10  -6    2.19    0.38
   4 -10  -6    1.76    0.31
  -5  10   6    2.00    0.28
  -5  10   6    1.83    0.33
  -5  10   6    2.60    0.45
  -5  10   6    2.06    0.28
  -5  10   6    1.83    0.34
  -5  10   6    2.84    0.65
  -5  10   6    1.78    0.56
  -5  10   6    1.64    0.69
   5 -10  -6    1.42    0.29
   5 -10  -6    1.90    0.34
  -6  10   6   -0.18    0.29
  -6  10   6    0.72    0.77
  -6  10   6    0.35    0.42
  -6  10   6    0.07    0.29
  -6  10   6   -0.20    0.29
  -6  10   6    0.20    0.73
  -6  10   6    0.46    0.26
   6 -10  -6    0.08    0.29
  -7  10   6    1.29    0.35
  -7  10   6    2.57    0.58
  -7  10   6    2.32    0.43
  -7  10   6    1.87    0.34
  -7  10   6    1.68    0.37
   7 -10  -6    1.80    0.32
   5  12   7    1.32    1.19
   5  12   7    2.07    0.44
   5  12   7    2.80    0.61
   5  12   7    3.08    0.69
  -5 -12  -7    2.95    0.53
  -5 -12  -7    4.38    0.77
  -5 -12  -7    4.21    0.68
  -5 -12  -7    3.37    0.38
   4  12   7   -0.38    0.40
   4  12   7   -0.31    0.44
   4  12   7    0.55    0.42
   4  12   7   -0.81    0.99
   4  12   7    0.57    0.55
  -4 -12  -7   -0.02    0.28
  -4 -12  -7    0.74    0.34
  -4 -12  -7    0.65    0.56
  -4 -12  -7   -0.11    0.45
   3  12   7    1.90    0.44
   3  12   7    2.95    0.47
   3  12   7    1.96    0.40
   3  12   7    2.14    0.52
   3  12   7    2.39    0.91
  -3 -12  -7    1.64    0.40
  -3 -12  -7    1.84    0.34
  -3 -12  -7    2.98    0.52
   2  12   7   10.74    0.88
   2  12   7    9.39    0.86
   2  12   7   10.06    0.91
   2  12   7    9.89    1.58
  -2 -12  -7   11.52    1.00
  -2 -12  -7   10.01    0.90
  -2 -12  -7    9.45    0.89
  -2 -12  -7   10.58    0.81
   1  12   7    7.51    0.85
   1  12   7    6.15    0.78
   1  12   7    6.08    0.80
   1  12   7    8.33    1.44
   1  12   7    5.68    0.78
  -1 -12  -7    6.58    0.72
  -1 -12  -7    4.87    0.83
  -1 -12  -7    5.71    0.75
  -1 -12  -7    6.50    0.72
   0  12   7   -0.09    0.34
   0  12   7    0.63    0.30
   0  12   7   -0.26    0.39
   0  12   7   -0.66    0.60
   0  12   7    0.25    0.29
   0 -12  -7    0.23    0.36
   0 -12  -7   -0.02    0.37
   0 -12  -7   -0.09    0.43
   0 -12  -7    0.31    0.31
  -1  12   7    0.35    0.33
  -1  12   7    0.72    0.30
  -1  12   7    1.03    0.38
  -1  12   7    0.74    0.37
   1 -12  -7    0.38    0.36
   1 -12  -7    0.25    0.40
   1 -12  -7    0.05    0.33
   1 -12  -7    0.48    0.32
   1 -12  -7    0.61    0.39
  -2  12   7    1.51    0.33
  -2  12   7    0.85    0.33
  -2  12   7    0.76    0.68
  -2  12   7    1.00    0.41
   2 -12  -7   -0.16    0.32
   2 -12  -7    0.94    0.34
   2 -12  -7    0.99    0.48
   2 -12  -7    0.24    0.35
   2 -12  -7   -0.17    0.38
  -3  12   7    1.70    0.27
  -3  12   7    1.36    0.39
  -3  12   7    1.54    0.76
  -3  12   7    0.62    0.32
   3 -12  -7    0.57    0.41
   3 -12  -7    0.69    0.46
   3 -12  -7    1.51    0.35
   3 -12  -7    1.58    0.38
   3 -12  -7    0.98    0.38
  -4  12   7    2.03    0.85
  -4  12   7    1.07    0.51
  -4  12   7    1.02    0.35
  -4  12   7    0.96    0.38
   4 -12  -7    1.33    0.36
   4 -12  -7    1.10    0.41
  -5  12   7    0.36    0.40
  -5  12   7    0.29    0.59
  -5  12   7   -0.12    0.39
   5 -12  -7   -0.05    0.47
   5 -12  -7    0.10    0.35
   3 -13  -5    0.66    0.51
   3 -13  -5    1.63    0.37
  -3  13   5    1.37    0.44
  -3  13   5    0.75    0.58
  -3  13   5    2.00    0.41
  -3  13   5    2.32    0.39
   2 -13  -5    0.23    0.46
   2 -13  -5    0.93    0.38
   2 -13  -5   -0.01    0.46
  -2  13   5   -0.36    0.36
  -2  13   5    0.42    0.44
  -2  13   5    0.85    0.52
  -2  13   5    0.21    0.40
   1 -13  -5    3.13    0.47
   1 -13  -5    2.56    0.44
  -1  13   5    2.01    0.52
  -1  13   5    3.10    0.49
  -1  13   5    2.54    0.41
   0 -13  -5    0.36    0.44
   0 -13  -5    1.44    0.41
   0  13   5   -0.44    0.50
   0  13   5    1.66    0.52
   0  13   5    1.16    0.38
   0  13   5    0.29    0.48
  -1 -13  -5    0.52    0.46
  -1 -13  -5    1.36    0.47
  -1 -13  -5    0.39    0.59
   1  13   5    1.05    0.47
   1  13   5    1.16    0.57
   1  13   5    0.65    0.49
   1  13   5    1.11    0.40
  -2 -13  -5   -0.81    0.63
  -2 -13  -5    1.33    0.48
  -2 -13  -5    0.68    0.53
   2  13   5   -0.44    0.41
   2  13   5    0.57    0.61
   2  13   5    0.76    0.53
   2  13   5    0.51    0.47
  -3 -13  -5    8.15    1.28
   3  13   5    3.81    0.61
   3  13   5    3.95    0.49
   6 -11  -4    0.91    0.35
   6 -11  -4    0.77    0.47
  -6  11   4    0.85    0.59
  -6  11   4    0.65    0.34
  -6  11   4    0.32    0.32
  -6  11   4    0.86    0.37
   5 -11  -4    3.40    0.45
   5 -11  -4    5.27    0.60
   5 -11  -4    4.13    0.58
  -5  11   4    5.29    0.67
  -5  11   4    6.12    1.05
  -5  11   4    5.32    0.77
  -5  11   4    6.71    0.69
  -5  11   4    5.50    0.84
   4 -11  -4    9.75    0.87
   4 -11  -4   10.38    0.80
   4 -11  -4   11.48    0.76
   4 -11  -4   12.98    0.97
  -4  11   4   14.76    1.12
  -4  11   4   11.56    0.78
  -4  11   4   12.86    1.24
  -4  11   4   11.49    0.84
  -4  11   4   11.32    1.06
   3 -11  -4    5.08    0.56
   3 -11  -4    5.10    0.64
   3 -11  -4    3.92    0.49
   3 -11  -4    3.81    0.66
   3 -11  -4    5.21    0.70
  -3  11   4    5.15    0.54
  -3  11   4    4.75    0.58
  -3  11   4    4.13    0.63
  -3  11   4    3.71    0.49
  -3  11   4    5.27    0.84
  -3  11   4    3.19    0.63
   2 -11  -4    9.48    0.67
   2 -11  -4   10.53    0.80
   2 -11  -4    9.96    0.71
   2 -11  -4    9.30    0.87
   2 -11  -4    9.27    0.73
   2 -11  -4    9.21    0.74
  -2  11   4    9.88    0.65
  -2  11   4    8.30    0.82
  -2  11   4    8.51    0.87
  -2  11   4    8.69    0.98
  -2  11   4   10.14    0.91
   1 -11  -4   12.56    0.77
   1 -11  -4   11.51    0.79
   1 -11  -4   11.65    0.85
   1 -11  -4   11.21    0.96
   1 -11  -4   11.73    0.75
   1 -11  -4   11.30    0.73
  -1  11   4   12.00    1.00
  -1  11   4   12.80    0.79
  -1  11   4   12.60    0.95
  -1  11   4   12.77    0.92
  -1  11   4   13.35    0.78
   0 -11  -4    4.19    0.71
   0 -11  -4    3.47    0.41
   0 -11  -4    2.86    0.52
   0 -11  -4    4.32    0.47
   0  11   4    5.28    0.73
   0  11   4    4.90    0.57
   0  11   4    3.76    0.53
   0  11   4    4.83    0.66
   0  11   4    4.02    0.64
   0  11   4    4.43    0.70
  -1 -11  -4    4.38    0.64
  -1 -11  -4    5.24    0.41
  -1 -11  -4    5.77    0.76
  -1 -11  -4    4.56    0.67
   1  11   4    6.87    0.73
   1  11   4    5.05    0.61
   1  11   4    4.80    0.75
   1  11   4    5.08    0.72
   1  11   4    6.45    0.71
  -2 -11  -4    1.91    0.33
  -2 -11  -4    1.86    0.38
  -2 -11  -4    3.02    0.44
   2  11   4    2.70    0.70
   2  11   4    2.04    0.38
   2  11   4    1.65    0.42
   2  11   4    1.81    0.35
   2  11   4    2.25    0.30
   2  11   4    1.91    0.37
  -3 -11  -4    0.81    0.33
  -3 -11  -4    0.77    0.42
   3  11   4    0.62    0.33
   3  11   4    1.05    0.34
   3  11   4    0.53    0.45
   3  11   4    0.52    0.29
   3  11   4    1.18    0.68
   3  11   4    0.86    0.37
  -4 -11  -4    5.30    0.83
  -4 -11  -4    3.62    0.55
  -4 -11  -4    2.85    0.35
  -4 -11  -4    3.93    0.42
  -4 -11  -4    5.35    0.75
   4  11   4    2.80    0.48
   4  11   4    3.07    0.40
   4  11   4    4.32    0.86
   4  11   4    3.07    0.41
   4  11   4    2.80    0.46
   4  11   4    4.74    0.76
  -5 -11  -4    4.60    0.70
  -5 -11  -4    4.81    0.61
  -5 -11  -4    5.24    0.54
   5  11   4    4.18    0.55
   5  11   4    3.07    0.59
   5  11   4    2.99    0.95
   5  11   4    5.26    0.74
  -6 -11  -4    1.95    0.63
  -6 -11  -4    1.82    0.35
  -6 -11  -4    1.81    0.35
   6  11   4    0.94    0.42
   6  11   4    1.12    0.55
   6  11   4    0.44    0.38
   6  11   4    1.47    0.67
   8  -9  -3   -0.03    0.31
  -8   9   3    1.26    0.36
  -8   9   3   -0.05    0.54
  -8   9   3    0.72    0.33
  -8   9   3    0.64    0.35
   7  -9  -3    0.16    0.56
   7  -9  -3    0.76    0.31
  -7   9   3    0.84    0.25
  -7   9   3    0.04    0.60
  -7   9   3    0.63    0.30
  -7   9   3    0.65    0.27
  -7   9   3    0.68    0.42
  -7   9   3    0.49    0.62
  -7   9   3    0.62    0.29
   6  -9  -3    8.07    0.61
   6  -9  -3    6.35    0.86
  -6   9   3    7.65    1.25
  -6   9   3    9.74    0.89
  -6   9   3    6.68    1.02
  -6   9   3    7.44    0.64
  -6   9   3    8.33    0.65
  -6   9   3    7.97    1.09
  -6   9   3    7.23    0.55
  -6   9   3    6.78    0.55
   5  -9  -3    9.45    0.75
   5  -9  -3   10.07    0.70
   5  -9  -3    9.81    0.84
  -5   9   3   11.51    0.99
  -5   9   3   11.15    0.70
  -5   9   3   10.70    0.53
  -5   9   3   11.73    0.89
  -5   9   3   11.06    1.07
  -5   9   3   12.55    1.23
  -5   9   3    9.20    0.59
  -5   9   3    8.98    0.99
  -5   9   3    9.88    0.91
   4  -9  -3    5.77    0.52
   4  -9  -3    5.46    0.63
   4  -9  -3    5.46    0.44
   4  -9  -3    5.79    0.55
   4  -9  -3    5.60    0.49
  -4   9   3    5.50    0.41
  -4   9   3    3.85    0.60
  -4   9   3    4.77    0.80
  -4   9   3    5.51    0.54
  -4   9   3    4.83    0.44
  -4   9   3    5.69    0.81
  -4   9   3    4.55    0.70
  -4   9   3    5.36    0.67
  -4   9   3    6.17    0.32
   3  -9  -3    1.46    0.23
   3  -9  -3    1.61    0.25
   3  -9  -3    1.58    0.31
   3  -9  -3    1.13    0.28
  -3   9   3    0.87    0.20
  -3   9   3    0.79    0.35
  -3   9   3    1.84    0.42
  -3   9   3    0.86    0.33
  -3   9   3    1.18    0.18
  -3   9   3    0.94    0.28
  -3   9   3    1.38    0.20
   2  -9  -3   36.41    1.65
   2  -9  -3   39.28    1.43
   2  -9  -3   38.37    1.53
   2  -9  -3   39.16    1.49
   2  -9  -3   38.08    1.30
  -2   9   3   36.90    1.51
  -2   9   3   39.78    1.63
  -2   9   3   39.67    1.35
  -2   9   3   38.24    1.40
  -2   9   3   40.48    1.32
  -2   9   3   36.78    1.38
  -2   9   3   37.57    1.46
   1  -9  -3   19.47    1.12
   1  -9  -3   18.71    0.88
   1  -9  -3   19.08    0.99
   1  -9  -3   19.99    0.88
   1  -9  -3   20.50    0.85
   1  -9  -3   19.24    1.00
  -1   9   3   20.36    0.99
  -1   9   3   20.89    1.07
  -1   9   3   19.90    0.88
  -1   9   3   19.48    1.01
  -1   9   3   21.29    0.92
  -1   9   3   18.17    0.90
   0  -9  -3   37.46    1.37
   0  -9  -3   36.21    1.48
   0  -9  -3   36.36    1.63
   0  -9  -3   36.91    1.37
   0  -9  -3   37.35    1.26
   0  -9  -3   36.36    1.65
   0   9   3   37.62    1.37
   0   9   3   36.96    1.52
   0   9   3   37.06    1.42
   0   9   3   36.50    1.34
   0   9   3   38.08    1.60
  -1  -9  -3   29.62    1.42
  -1  -9  -3   30.13    1.31
  -1  -9  -3   29.01    1.02
  -1  -9  -3   29.81    1.27
  -1  -9  -3   31.79    1.27
  -1  -9  -3   29.69    1.20
  -1  -9  -3   29.50    1.45
   1   9   3   29.14    1.19
   1   9   3   27.83    1.14
   1   9   3   29.36    1.37
   1   9   3   29.90    1.38
   1   9   3   29.48    1.20
   1   9   3   30.02    1.27
  -2  -9  -3   26.75    1.20
  -2  -9  -3   26.86    1.40
  -2  -9  -3   26.77    1.23
  -2  -9  -3   27.56    1.21
  -2  -9  -3   26.46    1.08
  -2  -9  -3   26.46    0.92
  -2  -9  -3   26.77    1.36
   2   9   3   26.01    1.10
   2   9   3   26.98    1.25
   2   9   3   27.64    1.12
   2   9   3   26.81    1.22
   2   9   3   25.57    1.34
  -3  -9  -3   32.15    1.25
  -3  -9  -3   30.89    1.58
  -3  -9  -3   32.12    1.41
  -3  -9  -3   31.51    1.06
  -3  -9  -3   30.73    1.49
  -3  -9  -3   30.44    1.38
  -3  -9  -3   31.60    0.99
  -3  -9  -3   33.96    1.24
   3   9   3   32.18    1.30
   3   9   3   31.63    1.21
   3   9   3   30.02    1.52
   3   9   3   29.87    1.25
   3   9   3   32.58    1.44
   3   9   3   30.48    1.39
  -4  -9  -3    6.69    0.50
  -4  -9  -3    6.69    0.96
  -4  -9  -3    6.22    0.43
  -4  -9  -3    6.45    0.81
  -4  -9  -3    6.18    0.52
  -4  -9  -3    6.37    0.69
   4   9   3    6.49    0.55
   4   9   3    6.61    0.66
   4   9   3    5.30    0.59
   4   9   3    5.86    0.67
   4   9   3    5.91    0.72
   4   9   3    5.39    0.53
   4   9   3    7.52    0.96
  -5  -9  -3    8.43    0.53
  -5  -9  -3    6.70    0.83
  -5  -9  -3    8.23    0.95
  -5  -9  -3    7.24    0.52
  -5  -9  -3    7.20    1.14
  -5  -9  -3    6.89    0.64
  -5  -9  -3    7.29    0.69
  -5  -9  -3    7.10    0.77
   5   9   3    7.50    0.77
   5   9   3    8.44    1.14
   5   9   3    7.69    0.65
   5   9   3    7.78    0.75
   5   9   3    8.00    0.82
   5   9   3    6.98    0.65
  -6  -9  -3   10.47    0.95
  -6  -9  -3   11.92    0.72
  -6  -9  -3   13.33    0.83
  -6  -9  -3   11.31    0.96
   6   9   3   11.45    0.79
   6   9   3   12.20    1.07
   6   9   3   10.73    0.80
   6   9   3   11.03    1.40
   6   9   3   11.05    0.85
   6   9   3   11.32    1.02
   6   9   3   14.48    0.97
  -7  -9  -3    0.75    0.51
  -7  -9  -3    0.28    0.29
  -7  -9  -3    0.67    0.60
  -7  -9  -3    1.06    0.32
   7   9   3    0.49    0.33
   7   9   3   -0.31    0.57
   7   9   3    0.82    0.46
  -8  -9  -3    4.55    0.67
  -8  -9  -3    3.70    0.44
  -8  -9  -3    3.54    0.42
   8   9   3    7.92    1.23
   8   9   3    5.37    0.78
   8   9   3    5.03    0.68
   9  -7  -2    3.82    0.55
   9  -7  -2    4.70    0.56
  -9   7   2    4.72    0.75
  -9   7   2    3.49    0.46
  -9   7   2    7.09    1.25
  -9   7   2    5.71    0.73
  -9   7   2    4.45    0.59
  -9   7   2    4.42    0.72
   8  -7  -2    0.72    0.32
   8  -7  -2    1.05    0.42
   8  -7  -2    1.02    0.52
  -8   7   2    0.64    0.27
  -8   7   2    1.08    0.35
  -8   7   2    1.11    0.26
  -8   7   2    0.68    0.23
  -8   7   2    0.19    0.26
  -8   7   2    1.97    0.58
  -8   7   2    0.66    0.58
  -8   7   2    0.66    0.39
   7  -7  -2    4.36    0.80
   7  -7  -2    4.85    0.48
  -7   7   2    6.47    0.94
  -7   7   2    6.45    0.57
  -7   7   2    6.62    0.47
  -7   7   2    5.80    0.81
  -7   7   2    8.63    1.16
  -7   7   2    7.44    0.73
  -7   7   2    6.47    0.56
  -7   7   2    6.78    0.63
  -7   7   2    6.25    0.88
  -7   7   2    6.88    0.95
   6  -7  -2   31.72    1.51
  -6   7   2   33.23    1.09
  -6   7   2   32.81    1.71
  -6   7   2   31.83    1.21
  -6   7   2   34.02    1.56
  -6   7   2   33.77    1.38
  -6   7   2   32.46    1.43
  -6   7   2   34.78    1.57
  -6   7   2   32.02    1.45
   5  -7  -2   11.52    0.78
   5  -7  -2   12.06    0.85
  -5   7   2   12.72    0.96
  -5   7   2   11.16    0.64
  -5   7   2   12.13    0.80
  -5   7   2   11.89    0.58
  -5   7   2   12.51    0.69
  -5   7   2   11.75    0.55
  -5   7   2   13.29    0.78
  -5   7   2   11.49    0.84
  -5   7   2   11.32    0.84
  -5   7   2   11.51    0.88
   4  -7  -2   23.32    1.12
   4  -7  -2   23.55    0.82
   4  -7  -2   23.89    0.79
   4  -7  -2   23.85    1.15
  -4   7   2   24.96    1.21
  -4   7   2   25.00    0.87
  -4   7   2   24.66    0.85
  -4   7   2   25.86    1.17
  -4   7   2   24.86    1.13
  -4   7   2   24.45    1.10
  -4   7   2   24.35    1.17
  -4   7   2   24.39    1.12
  -4   7   2   24.88    1.26
   3  -7  -2   28.78    1.25
   3  -7  -2   28.92    1.26
   3  -7  -2   29.22    1.21
   3  -7  -2   29.05    0.99
   3  -7  -2   28.03    1.01
  -3   7   2   28.95    1.33
  -3   7   2   28.80    1.17
  -3   7   2   30.99    0.93
  -3   7   2   30.43    1.44
  -3   7   2   29.14    0.87
  -3   7   2   29.85    0.99
  -3   7   2   27.53    1.24
  -3   7   2   29.36    1.29
  -3   7   2   29.71    1.14
  -3   7   2   29.08    1.21
   2  -7  -2    6.36    0.57
   2  -7  -2    6.66    0.37
   2  -7  -2    6.77    0.48
   2  -7  -2    5.94    0.48
   2  -7  -2    6.30    0.43
   2  -7  -2    5.83    0.48
  -2   7   2    7.66    0.43
  -2   7   2    7.32    0.42
  -2   7   2    7.40    0.56
  -2   7   2    6.52    0.59
  -2   7   2    6.28    0.49
  -2   7   2    6.28    0.45
  -2   7   2    7.79    0.57
   1  -7  -2   18.30    0.79
   1  -7  -2   18.38    0.76
   1  -7  -2   17.21    0.93
   1  -7  -2   17.47    0.86
  -1   7   2   19.14    0.80
  -1   7   2   19.71    0.77
  -1   7   2   18.90    0.83
  -1   7   2   18.59    0.81
  -1   7   2   17.25    0.83
  -1   7   2   18.18    0.91
   0  -7  -2   21.63    0.85
   0  -7  -2   23.64    0.92
   0  -7  -2   22.25    0.99
   0  -7  -2   20.75    1.06
   0  -7  -2   22.10    0.92
   0  -7  -2   22.16    0.90
   0  -7  -2   21.92    1.01
   0   7   2   22.32    0.95
   0   7   2   21.63    0.97
   0   7   2   21.23    1.01
   0   7   2   22.40    0.97
   0   7   2   21.31    0.87
   0   7   2   21.92    0.88
  -1  -7  -2    4.56    0.53
  -1  -7  -2    5.04    0.46
  -1  -7  -2    5.13    0.45
  -1  -7  -2    5.08    0.37
  -1  -7  -2    5.20    0.34
  -1  -7  -2    4.91    0.53
  -1  -7  -2    4.97    0.45
   1   7   2    5.56    0.52
   1   7   2    5.77    0.46
   1   7   2    4.95    0.43
   1   7   2    6.20    0.47
   1   7   2    5.44    0.56
   1   7   2    5.68    0.41
  -2  -7  -2    9.97    0.73
  -2  -7  -2   10.81    0.68
  -2  -7  -2   10.22    0.57
  -2  -7  -2   10.90    0.66
  -2  -7  -2   10.85    0.79
  -2  -7  -2   10.90    0.71
  -2  -7  -2   10.89    0.42
  -2  -7  -2   10.99    0.54
   2   7   2   10.07    0.59
   2   7   2   10.23    0.72
   2   7   2   10.52    0.58
   2   7   2   11.08    0.67
   2   7   2   10.03    0.62
   2   7   2   10.92    0.68
  -3  -7  -2    1.44    0.38
  -3  -7  -2    1.13    0.17
  -3  -7  -2    1.14    0.19
  -3  -7  -2    1.20    0.25
  -3  -7  -2    1.09    0.23
  -3  -7  -2    1.14    0.30
  -3  -7  -2    1.71    0.23
   3   7   2    1.17    0.20
   3   7   2    0.91    0.17
   3   7   2    0.85    0.19
   3   7   2    1.36    0.27
   3   7   2    1.25    0.24
   3   7   2    1.43    0.34
  -4  -7  -2   47.65    1.47
  -4  -7  -2   47.54    1.74
  -4  -7  -2   49.69    1.80
  -4  -7  -2   48.86    1.62
  -4  -7  -2   48.23    1.82
  -4  -7  -2   48.08    1.96
   4   7   2   48.13    1.89
   4   7   2   45.62    1.97
   4   7   2   46.71    1.57
   4   7   2   46.96    1.46
   4   7   2   46.51    1.71
   4   7   2   43.26    1.68
   4   7   2   46.51    1.62
  -5  -7  -2   17.54    0.68
  -5  -7  -2   17.02    0.83
  -5  -7  -2   17.47    1.17
  -5  -7  -2   17.21    0.98
  -5  -7  -2   17.43    0.96
  -5  -7  -2   16.33    1.01
   5   7   2   17.23    0.87
   5   7   2   16.67    0.90
   5   7   2   16.96    1.14
   5   7   2   19.37    0.95
   5   7   2   16.57    0.89
   5   7   2   16.62    1.01
   5   7   2   17.27    0.87
  -6  -7  -2    8.05    0.97
  -6  -7  -2    8.56    0.56
  -6  -7  -2    8.55    0.75
  -6  -7  -2    7.40    0.58
  -6  -7  -2    8.73    0.79
  -6  -7  -2    8.12    0.77
  -6  -7  -2    7.77    0.79
   6   7   2    7.52    0.60
   6   7   2    8.04    0.63
   6   7   2    7.34    0.79
   6   7   2    7.33    0.73
   6   7   2    8.02    0.95
  -7  -7  -2    9.25    0.65
  -7  -7  -2    8.51    0.65
  -7  -7  -2    9.37    0.83
  -7  -7  -2    9.39    0.97
  -7  -7  -2    8.85    0.98
  -7  -7  -2    9.76    1.28
   7   7   2    8.79    0.93
   7   7   2    8.49    0.92
   7   7   2    9.32    0.72
   7   7   2   10.15    1.22
   7   7   2    9.38    0.82
   7   7   2    8.82    0.65
  -8  -7  -2    2.72    0.64
  -8  -7  -2    1.66    0.76
  -8  -7  -2    1.77    0.28
  -8  -7  -2    2.30    0.45
  -8  -7  -2    2.12    0.33
   8   7   2    1.89    0.47
   8   7   2    1.89    0.29
   8   7   2    1.85    0.35
  -9  -7  -2    4.63    0.75
  -9  -7  -2    5.94    1.29
  -9  -7  -2    4.03    0.94
  -9  -7  -2    6.66    0.93
  -9  -7  -2    6.28    0.79
   9   7   2    2.98    0.50
   9   7   2    3.13    0.66
 -10   5   1    5.54    0.75
 -10   5   1    5.63    0.89
 -10   5   1    6.87    0.67
 -10   5   1    7.67    1.08
 -10   5   1    5.88    0.74
   9  -5  -1   13.88    0.70
   9  -5  -1   11.56    0.66
   9  -5  -1   12.39    1.00
  -9   5   1   13.32    0.85
  -9   5   1   10.61    1.00
  -9   5   1   13.52    0.72
  -9   5   1   14.38    0.84
  -9   5   1   14.13    0.84
  -9   5   1   10.25    1.42
  -9   5   1   12.21    1.06
   8  -5  -1    4.64    0.43
   8  -5  -1    3.15    0.44
   8  -5  -1    4.57    0.63
   8  -5  -1    3.96    0.44
  -8   5   1    3.28    0.39
  -8   5   1    3.25    0.68
  -8   5   1    1.91    0.72
  -8   5   1    2.75    0.40
  -8   5   1    3.42    0.49
  -8   5   1    2.32    0.38
  -8   5   1    3.08    0.57
  -8   5   1    3.05    0.50
   7  -5  -1    1.62    0.32
   7  -5  -1    1.83    0.22
  -7   5   1    2.46    0.39
  -7   5   1    1.68    0.29
  -7   5   1    2.51    0.43
  -7   5   1    2.62    0.41
  -7   5   1    1.54    0.39
  -7   5   1    1.91    0.37
  -7   5   1    2.33    0.30
  -7   5   1    1.16    0.49
  -7   5   1    1.95    0.28
   6  -5  -1    3.30    0.30
   6  -5  -1    2.45    0.27
   6  -5  -1    2.53    0.35
  -6   5   1    2.67    0.37
  -6   5   1    3.23    0.28
  -6   5   1    3.28    0.36
  -6   5   1    2.79    0.44
  -6   5   1    2.68    0.42
  -6   5   1    2.71    0.41
  -6   5   1    2.46    0.37
  -6   5   1    2.81    0.44
  -6   5   1    3.12    0.56
   5  -5  -1    6.18    0.33
   5  -5  -1    5.26    0.56
   5  -5  -1    6.38    0.51
   5  -5  -1    5.86    0.35
  -5   5   1    6.39    0.43
  -5   5   1    6.54    0.63
  -5   5   1    6.15    0.59
  -5   5   1    5.95    0.70
  -5   5   1    6.31    0.53
  -5   5   1    6.97    0.58
  -5   5   1    6.37    0.49
  -5   5   1    6.14    0.34
  -5   5   1    6.53    0.49
   4  -5  -1    9.89    0.66
   4  -5  -1   10.80    0.57
   4  -5  -1   10.14    0.43
   4  -5  -1   11.03    0.47
   4  -5  -1   10.60    0.61
   4  -5  -1   10.57    0.64
  -4   5   1   10.24    0.43
  -4   5   1   10.25    0.54
  -4   5   1    9.61    0.64
  -4   5   1   10.98    0.75
  -4   5   1   10.74    0.83
  -4   5   1   10.56    0.69
  -4   5   1   10.59    0.65
  -4   5   1    9.49    0.64
   3  -5  -1   27.10    1.08
   3  -5  -1   26.03    1.11
   3  -5  -1   26.86    1.08
   3  -5  -1   27.08    0.88
  -3   5   1   29.43    0.85
  -3   5   1   30.05    1.25
  -3   5   1   28.22    1.10
  -3   5   1   29.32    1.16
  -3   5   1   27.69    1.12
  -3   5   1   28.95    0.87
  -3   5   1   28.73    1.09
  -3   5   1   28.06    1.07
  -3   5   1   29.64    1.05
   2  -5  -1   17.84    0.80
   2  -5  -1   17.52    0.76
   2  -5  -1   17.76    0.85
   2  -5  -1   17.44    0.62
   2  -5  -1   17.62    0.79
  -2   5   1   18.47    0.79
  -2   5   1   18.10    0.87
  -2   5   1   17.62    0.84
  -2   5   1   17.12    0.64
  -2   5   1   18.26    0.75
  -2   5   1   19.48    0.93
  -2   5   1   18.98    0.66
  -2   5   1   18.45    0.73
   1  -5  -1   16.30    0.73
   1  -5  -1   18.37    0.75
   1  -5  -1   17.02    0.63
   1  -5  -1   17.59    0.74
   1  -5  -1   17.54    0.83
   1  -5  -1   17.50    0.65
  -1   5   1   16.95    0.65
  -1   5   1   17.49    0.69
  -1   5   1   18.08    0.74
  -1   5   1   17.41    0.81
  -1   5   1   17.41    0.81
   0  -5  -1   82.07    2.35
   0  -5  -1   81.49    2.33
   0  -5  -1   81.38    2.30
   0  -5  -1   81.91    2.27
   0  -5  -1   82.75    2.48
   0   5   1   80.39    2.45
   0   5   1   80.05    2.18
   0   5   1   81.57    2.31
   0   5   1   80.86    2.23
   0   5   1   81.12    2.15
  -1  -5  -1   30.10    1.09
  -1  -5  -1   31.00    1.13
  -1  -5  -1   30.50    1.05
  -1  -5  -1   31.62    1.03
  -1  -5  -1   30.27    1.03
  -1  -5  -1   31.10    1.20
  -1  -5  -1   31.76    1.21
  -1  -5  -1   29.85    0.84
   1   5   1   31.52    1.15
   1   5   1   29.53    1.02
   1   5   1   29.51    1.09
   1   5   1   30.75    1.03
   1   5   1   30.75    1.01
   1   5   1   30.11    1.17
  -2  -5  -1   67.24    2.08
  -2  -5  -1   63.95    2.10
  -2  -5  -1   64.69    1.87
  -2  -5  -1   64.23    1.76
  -2  -5  -1   66.28    2.00
  -2  -5  -1   65.78    1.92
   2   5   1   61.22    1.95
   2   5   1   65.57    2.03
   2   5   1   59.00    1.97
   2   5   1   64.02    1.74
   2   5   1   64.36    1.85
   2   5   1   60.35    1.79
  -3  -5  -1   -0.01    0.10
  -3  -5  -1    0.07    0.07
  -3  -5  -1    0.03    0.17
  -3  -5  -1   -0.05    0.18
  -3  -5  -1   -0.05    0.09
  -3  -5  -1    0.06    0.08
  -3  -5  -1   -0.17    0.13
   3   5   1    0.11    0.09
   3   5   1    0.28    0.12
   3   5   1    0.21    0.16
   3   5   1    0.19    0.10
   3   5   1   -0.07    0.18
   3   5   1    0.03    0.12
  -4  -5  -1    5.89    0.52
  -4  -5  -1    6.82    0.32
  -4  -5  -1    6.35    0.51
  -4  -5  -1    6.49    0.51
  -4  -5  -1    6.66    0.45
  -4  -5  -1    7.05    0.41
   4   5   1    6.35    0.49
   4   5   1    6.40    0.47
   4   5   1    6.04    0.36
   4   5   1    7.00    0.55
   4   5   1    6.98    0.45
   4   5   1    6.40    0.46
   4   5   1    6.76    0.52
  -5  -5  -1    2.07    0.36
  -5  -5  -1    2.08    0.40
  -5  -5  -1    2.00    0.32
  -5  -5  -1    2.56    0.19
  -5  -5  -1    2.36    0.31
  -5  -5  -1    1.83    0.27
  -5  -5  -1    2.55    0.44
   5   5   1    2.70    0.34
   5   5   1    2.35    0.42
   5   5   1    3.30    0.38
   5   5   1    2.78    0.43
   5   5   1    2.37    0.41
  -6  -5  -1   25.75    1.12
  -6  -5  -1   24.01    1.16
  -6  -5  -1   26.42    1.09
  -6  -5  -1   25.49    1.37
   6   5   1   24.28    1.28
   6   5   1   25.19    1.01
   6   5   1   24.85    1.15
   6   5   1   26.05    1.05
   6   5   1   26.45    1.22
   6   5   1   25.01    1.25
  -7  -5  -1   12.11    0.78
  -7  -5  -1   12.63    0.81
  -7  -5  -1   11.78    0.99
  -7  -5  -1   11.12    1.07
  -7  -5  -1   11.73    0.70
  -7  -5  -1   11.58    0.70
  -7  -5  -1   12.15    0.92
   7   5   1   11.81    0.86
   7   5   1   10.86    0.80
   7   5   1   12.39    0.98
   7   5   1   11.14    0.63
   7   5   1   11.61    0.69
   7   5   1   11.98    0.84
  -8  -5  -1    1.45    0.57
  -8  -5  -1    0.58    0.38
  -8  -5  -1    0.33    0.22
  -8  -5  -1    1.04    0.50
  -8  -5  -1    0.52    0.34
  -8  -5  -1    0.80    0.25
   8   5   1    1.39    0.37
   8   5   1   -0.09    0.52
   8   5   1    0.38    0.40
  -9  -5  -1    2.05    0.76
  -9  -5  -1    1.29    0.31
  -9  -5  -1    2.04    0.41
  -9  -5  -1    1.35    0.64
  -9  -5  -1    0.73    0.27
   9   5   1    0.38    0.51
   9   5   1    1.13    0.33
 -10  -5  -1    0.43    0.50
 -10  -5  -1    2.01    0.98
 -10  -5  -1    0.79    0.33
 -10  -5  -1    0.64    0.41
  10   5   1    0.70    0.42
  10   5   1    1.46    0.51
  10   5   1    0.95    0.67
  10   5   1    0.94    0.59
  11  -3   0    2.50    0.61
 -11   3   0    3.78    0.46
 -11   3   0    3.05    0.45
 -11   3   0    2.79    0.44
  10  -3   0    3.81    0.53
  10  -3   0    2.85    0.41
  10  -3   0    4.39    0.58
 -10   3   0    3.73    0.65
 -10   3   0    2.95    0.49
 -10   3   0    3.09    0.52
 -10   3   0    3.30    0.41
 -10   3   0    3.65    0.60
 -10   3   0    4.51    0.55
   9  -3   0   17.40    0.97
   9  -3   0   18.61    1.14
   9  -3   0   17.11    0.95
  -9   3   0   17.28    0.98
  -9   3   0   17.41    0.98
  -9   3   0   17.82    0.71
  -9   3   0   17.71    0.76
  -9   3   0   16.99    0.95
   8  -3   0    2.06    0.32
   8  -3   0    2.79    0.44
   8  -3   0    2.54    0.36
   8  -3   0    2.68    0.41
  -8   3   0    3.42    0.44
  -8   3   0    2.36    0.31
  -8   3   0    3.33    0.49
  -8   3   0    3.12    0.52
  -8   3   0    1.94    0.41
  -8   3   0    3.65    0.66
  -8   3   0    2.10    0.28
   7  -3   0    4.43    0.55
   7  -3   0    5.20    0.47
   7  -3   0    5.24    0.47
   7  -3   0    5.47    0.45
   7  -3   0    5.79    0.56
  -7   3   0    5.05    0.42
  -7   3   0    5.92    0.80
  -7   3   0    4.62    0.47
  -7   3   0    4.82    0.65
  -7   3   0    4.69    0.33
  -7   3   0    5.33    0.51
  -7   3   0    4.61    0.66
  -7   3   0    4.70    0.47
   6  -3   0    2.46    0.33
   6  -3   0    1.63    0.31
   6  -3   0    2.67    0.38
   6  -3   0    2.19    0.33
  -6   3   0    2.48    0.40
  -6   3   0    2.31    0.25
  -6   3   0    2.84    0.33
  -6   3   0    2.03    0.41
  -6   3   0    2.03    0.27
  -6   3   0    2.06    0.38
  -6   3   0    2.27    0.36
  -6   3   0    2.25    0.23
  -6   3   0    2.38    0.30
  -6   3   0    1.78    0.27
   5  -3   0   14.18    0.72
   5  -3   0   13.88    0.82
   5  -3   0   14.96    0.62
   5  -3   0   13.69    0.68
  -5   3   0   13.90    0.70
  -5   3   0   14.61    0.68
  -5   3   0   13.94    0.52
  -5   3   0   14.37    0.59
  -5   3   0   14.35    0.82
  -5   3   0   14.19    0.52
  -5   3   0   14.06    0.67
  -5   3   0   14.51    0.63
   4  -3   0   59.69    1.82
   4  -3   0   61.02    1.62
   4  -3   0   58.23    1.70
   4  -3   0   58.75    2.03
   4  -3   0   55.96    1.71
  -4   3   0   59.42    2.09
  -4   3   0   62.37    1.61
  -4   3   0   56.55    1.57
  -4   3   0   62.17    1.55
  -4   3   0   60.79    1.93
  -4   3   0   62.46    1.80
  -4   3   0   60.43    1.80
  -4   3   0   60.94    1.83
  -4   3   0   63.23    1.76
  -4   3   0   61.18    1.92
   3  -3   0   42.56    1.34
   3  -3   0   42.12    1.41
   3  -3   0   41.70    1.32
   3  -3   0   42.24    1.49
   3  -3   0   43.28    1.30
   3  -3   0   42.66    1.20
  -3   3   0   43.99    1.34
  -3   3   0   42.88    1.29
  -3   3   0   43.81    1.44
  -3   3   0   45.26    1.19
  -3   3   0   43.00    1.10
  -3   3   0   41.99    1.35
  -3   3   0   42.49    1.33
  -3   3   0   40.03    1.50
   2  -3   0   37.17    1.19
   2  -3   0   35.18    1.04
   2  -3   0   38.80    1.22
   2  -3   0   35.97    0.94
   2  -3   0   37.00    1.07
   2  -3   0   37.18    1.27
   2  -3   0   36.76    1.09
  -2   3   0   37.84    1.04
  -2   3   0   34.92    1.26
  -2   3   0   36.02    0.93
  -2   3   0   38.10    1.18
  -2   3   0   34.34    1.01
  -2   3   0   36.99    1.11
  -2   3   0   35.98    1.09
   1  -3   0    8.20    0.48
   1  -3   0    7.62    0.34
   1  -3   0    7.69    0.41
   1  -3   0    8.14    0.43
   1  -3   0    7.84    0.31
  -1   3   0    8.48    0.42
  -1   3   0    8.62    0.45
  -1   3   0    8.11    0.44
  -1   3   0    7.76    0.30
  -1   3   0    7.06    0.36
  -1   3   0    7.63    0.37
  -1   3   0    7.95    0.39
  -1   3   0    8.16    0.30
  -1   3   0    7.54    0.33
   0  -3   0    6.09    0.43
   0  -3   0    6.26    0.33
   0  -3   0    5.87    0.32
   0  -3   0    6.11    0.34
   0  -3   0    5.67    0.39
   0   3   0    5.43    0.34
   0   3   0    5.78    0.42
   0   3   0    5.72    0.22
   0   3   0    5.51    0.37
   0   3   0    6.24    0.34
   0   3   0    6.18    0.36
   0   3   0    6.00    0.30
   0   3   0    5.99    0.36
  -1  -3   0  219.21    5.51
  -1  -3   0  220.54    5.44
  -1  -3   0  225.48    5.26
  -1  -3   0  222.04    5.35
  -1  -3   0  229.76    5.77
  -1  -3   0  220.48    5.38
   1   3   0  216.80    5.23
   1   3   0  232.78    5.29
   1   3   0  212.37    5.41
   1   3   0  228.02    5.74
   1   3   0  218.46    5.32
   1   3   0  222.84    5.48
  -2  -3   0   88.03    2.25
  -2  -3   0   79.48    2.31
  -2  -3   0   83.31    2.22
  -2  -3   0   81.34    2.39
  -2  -3   0   85.71    2.22
  -2  -3   0   85.51    2.38
   2   3   0   81.89    2.15
   2   3   0   83.53    2.33
   2   3   0   80.05    2.17
   2   3   0   83.65    2.30
   2   3   0   75.82    2.24
   2   3   0   80.28    2.14
  -3  -3   0   36.25    1.22
  -3  -3   0   33.77    1.28
  -3  -3   0   34.85    1.18
  -3  -3   0   33.74    1.16
  -3  -3   0   35.15    1.12
  -3  -3   0   34.90    1.12
   3   3   0   33.06    1.10
   3   3   0   33.47    1.17
   3   3   0   33.49    1.23
   3   3   0   33.94    1.01
   3   3   0   34.06    1.13
   3   3   0   32.31    1.14
   3   3   0   33.26    0.89
  -4  -3   0    1.80    0.26
  -4  -3   0    1.34    0.24
  -4  -3   0    1.28    0.22
  -4  -3   0    1.34    0.34
  -4  -3   0    1.63    0.22
   4   3   0    1.80    0.30
   4   3   0    1.12    0.25
   4   3   0    1.49    0.23
   4   3   0    1.58    0.26
   4   3   0    1.55    0.24
  -5  -3   0   36.51    1.42
  -5  -3   0   37.34    1.29
  -5  -3   0   37.43    1.49
  -5  -3   0   37.47    1.32
  -5  -3   0   37.31    1.38
  -5  -3   0   37.42    1.24
   5   3   0   36.83    1.43
   5   3   0   36.42    1.19
   5   3   0   37.61    1.35
   5   3   0   38.29    1.44
   5   3   0   37.38    1.18
   5   3   0   36.60    1.43
  -6  -3   0   11.97    0.61
  -6  -3   0   12.11    0.66
  -6  -3   0   11.99    0.76
  -6  -3   0   12.16    0.69
  -6  -3   0   11.93    0.66
  -6  -3   0   10.86    0.83
  -6  -3   0   11.50    0.89
   6   3   0   11.54    0.53
   6   3   0   11.97    0.61
   6   3   0   11.75    0.75
   6   3   0   11.53    0.70
   6   3   0   12.36    0.75
   6   3   0   11.48    0.81
  -7  -3   0   15.76    0.71
  -7  -3   0   16.31    1.11
  -7  -3   0   14.53    0.92
  -7  -3   0   15.93    1.08
  -7  -3   0   15.59    0.80
  -7  -3   0   15.68    0.85
   7   3   0   15.48    0.59
   7   3   0   15.03    0.71
   7   3   0   13.38    0.92
   7   3   0   14.99    0.89
  -8  -3   0    2.14    0.53
  -8  -3   0    0.99    0.32
  -8  -3   0    1.48    0.27
  -8  -3   0    0.93    0.46
  -8  -3   0    1.69    0.25
   8   3   0    1.41    0.30
   8   3   0    1.22    0.35
   8   3   0    1.46    0.45
   8   3   0    1.63    0.36
   8   3   0    1.11    0.21
   8   3   0    1.42    0.29
  -9  -3   0    1.68    0.60
  -9  -3   0    1.61    0.63
  -9  -3   0    1.39    0.35
  -9  -3   0    1.46    0.46
  -9  -3   0    1.65    0.27
  -9  -3   0    1.22    0.27
   9   3   0    1.39    0.43
   9   3   0    1.63    0.44
   9   3   0    1.52    0.29
   9   3   0    1.85    0.35
 -10  -3   0    1.54    0.30
 -10  -3   0    3.25    0.81
 -10  -3   0    1.46    0.37
  10   3   0    2.14    0.38
  10   3   0    1.81    0.56
  10   3   0    1.45    0.36
  10   3   0    2.37    0.57
 -11  -3   0    1.69    0.51
  11   3   0    1.31    0.52
  11   3   0    1.41    0.73
  11  -1   1    1.12    0.44
  11  -1   1    1.43    0.63
 -11   1  -1    1.31    0.32
 -11   1  -1    1.89    0.39
 -11   1  -1    1.92    0.54
 -11   1  -1    1.90    0.34
  10  -1   1   13.35    1.09
  10  -1   1   13.14    0.72
  10  -1   1   13.84    1.02
  10  -1   1   14.03    1.10
  10  -1   1   11.30    0.88
 -10   1  -1   13.73    0.92
 -10   1  -1   14.16    0.80
 -10   1  -1   13.59    0.81
 -10   1  -1   12.34    1.12
 -10   1  -1   13.80    0.88
 -10   1  -1   14.21    1.07
   9  -1   1    1.41    0.38
   9  -1   1    2.34    0.35
   9  -1   1    1.54    0.25
   9  -1   1    2.28    0.33
   9  -1   1    2.01    0.45
  -9   1  -1    2.12    0.41
  -9   1  -1    3.13    0.65
  -9   1  -1    1.86    0.34
  -9   1  -1    1.70    0.26
  -9   1  -1    1.48    0.25
  -9   1  -1    1.52    0.27
   8  -1   1   28.74    1.13
   8  -1   1   28.55    1.34
   8  -1   1   26.65    1.15
   8  -1   1   28.44    1.03
   8  -1   1   29.21    1.28
  -8   1  -1   28.10    1.57
  -8   1  -1   27.78    1.20
  -8   1  -1   27.65    1.08
  -8   1  -1   27.98    1.21
  -8   1  -1   28.03    1.07
   7  -1   1   25.99    0.92
   7  -1   1   24.78    1.32
   7  -1   1   26.09    1.13
   7  -1   1   24.91    1.05
   7  -1   1   24.26    1.02
   7  -1   1   24.75    1.20
  -7   1  -1   26.54    0.99
  -7   1  -1   26.64    1.01
  -7   1  -1   25.67    1.03
  -7   1  -1   24.32    1.37
  -7   1  -1   26.63    1.09
  -7   1  -1   27.02    1.13
   6  -1   1    3.53    0.40
   6  -1   1    3.40    0.27
   6  -1   1    3.51    0.44
   6  -1   1    3.45    0.38
  -6   1  -1    3.98    0.38
  -6   1  -1    3.74    0.36
  -6   1  -1    4.13    0.34
  -6   1  -1    3.30    0.31
  -6   1  -1    3.34    0.40
  -6   1  -1    3.10    0.53
   5  -1   1   84.11    2.34
   5  -1   1   82.97    2.26
   5  -1   1   82.03    2.20
   5  -1   1   79.58    2.63
   5  -1   1   80.97    2.47
   5  -1   1   78.78    2.27
  -5   1  -1   80.26    2.32
  -5   1  -1   77.40    2.59
  -5   1  -1   82.25    2.24
  -5   1  -1   79.05    2.11
  -5   1  -1   79.17    2.23
  -5   1  -1   81.74    2.18
   4  -1   1   49.45    1.38
   4  -1   1   50.62    1.51
   4  -1   1   50.83    1.48
   4  -1   1   49.15    1.73
   4  -1   1   49.73    1.45
   4  -1   1   49.81    1.61
  -4   1  -1   51.32    1.39
  -4   1  -1   51.40    1.49
  -4   1  -1   50.53    1.55
  -4   1  -1   53.21    1.48
  -4   1  -1   50.34    1.43
  -4   1  -1   52.19    1.79
  -4   1  -1   49.94    1.49
   3  -1   1  124.10    3.08
   3  -1   1  119.46    3.15
   3  -1   1  123.43    3.05
   3  -1   1  118.21    2.97
   3  -1   1  117.77    3.34
  -3   1  -1  121.85    3.07
  -3   1  -1  120.90    3.10
  -3   1  -1  119.06    3.05
  -3   1  -1  120.86    3.11
  -3   1  -1  121.43    2.86
  -3   1  -1  127.26    3.00
  -3   1  -1  118.74    3.04
   2  -1   1    6.40    0.34
   2  -1   1    6.17    0.34
   2  -1   1    6.38    0.35
   2  -1   1    6.87    0.32
   2  -1   1    5.94    0.40
   2  -1   1    6.55    0.32
  -2   1  -1    7.03    0.34
  -2   1  -1    6.64    0.34
  -2   1  -1    5.91    0.34
  -2   1  -1    6.44    0.43
  -2   1  -1    6.69    0.40
  -2   1  -1    6.15    0.26
  -2   1  -1    6.84    0.35
   1  -1   1  353.18    8.41
   1  -1   1  362.14    8.91
   1  -1   1  342.56    8.27
   1  -1   1  352.48    8.56
   1  -1   1  345.76    8.60
   1  -1   1  341.75    8.53
   1  -1   1  355.72    8.51
  -1   1  -1  353.02    8.16
  -1   1  -1  339.43    8.12
  -1   1  -1  343.32    8.16
  -1   1  -1  348.37    8.20
  -1   1  -1  348.11    8.34
  -1   1  -1  357.39    8.72
   0  -1   1   14.90    0.52
   0  -1   1   13.44    0.44
   0  -1   1   12.99    0.51
   0  -1   1   13.10    0.47
   0  -1   1   14.84    0.45
   0  -1   1   14.58    0.45
   0   1  -1   13.59    0.44
   0   1  -1   13.69    0.44
   0   1  -1   14.56    0.50
   0   1  -1   12.36    0.47
   0   1  -1   13.39    0.42
   0   1  -1   12.90    0.48
  -1  -1   1   12.85    0.50
  -1  -1   1   12.64    0.45
  -1  -1   1   12.69    0.48
  -1  -1   1   12.71    0.46
  -1  -1   1   12.61    0.45
  -1  -1   1   12.51    0.53
   1   1  -1   12.45    0.43
   1   1  -1   11.89    0.44
   1   1  -1   11.90    0.44
   1   1  -1   11.76    0.46
   1   1  -1   11.65    0.49
  -2  -1   1   29.04    0.90
  -2  -1   1   28.37    0.89
  -2  -1   1   26.46    0.88
  -2  -1   1   27.24    0.85
  -2  -1   1   27.70    0.95
  -2  -1   1   26.87    0.92
   2   1  -1   26.77    0.71
   2   1  -1   27.01    0.91
   2   1  -1   26.14    0.87
   2   1  -1   27.07    0.87
   2   1  -1   25.81    0.83
   2   1  -1   26.72    0.89
   2   1  -1   26.09    0.83
  -3  -1   1    2.13    0.22
  -3  -1   1    1.82    0.22
  -3  -1   1    2.16    0.30
  -3  -1   1    2.43    0.21
  -3  -1   1    2.21    0.24
  -3  -1   1    1.92    0.30
   3   1  -1    2.22    0.19
   3   1  -1    2.23    0.28
   3   1  -1    1.82    0.24
   3   1  -1    2.66    0.27
   3   1  -1    2.37    0.26
   3   1  -1    2.14    0.20
  -4  -1   1   24.42    0.81
  -4  -1   1   23.63    1.02
  -4  -1   1   24.74    0.93
  -4  -1   1   25.45    0.91
  -4  -1   1   24.37    0.72
  -4  -1   1   24.13    0.97
  -4  -1   1   24.34    0.88
   4   1  -1   23.78    0.76
   4   1  -1   23.59    0.73
   4   1  -1   24.31    0.90
   4   1  -1   24.76    1.00
   4   1  -1   23.22    0.91
   4   1  -1   23.49    0.88
  -5  -1   1    6.48    0.32
  -5  -1   1    6.56    0.43
  -5  -1   1    6.38    0.41
  -5  -1   1    6.12    0.55
  -5  -1   1    6.92    0.52
  -5  -1   1    6.21    0.51
  -5  -1   1    6.56    0.42
  -5  -1   1    6.27    0.64
   5   1  -1    6.88    0.36
   5   1  -1    6.19    0.49
   5   1  -1    5.66    0.43
   5   1  -1    7.00    0.52
   5   1  -1    7.01    0.45
   5   1  -1    6.07    0.47
  -6  -1   1   17.63    1.06
  -6  -1   1   16.30    0.90
  -6  -1   1   16.61    0.99
  -6  -1   1   17.16    0.63
  -6  -1   1   16.61    0.76
  -6  -1   1   16.90    0.82
  -6  -1   1   16.68    0.77
  -6  -1   1   17.07    0.87
   6   1  -1   17.15    0.82
   6   1  -1   15.15    0.82
   6   1  -1   16.53    0.83
   6   1  -1   16.46    0.90
   6   1  -1   14.78    0.79
   6   1  -1   16.04    0.64
  -7  -1   1    7.37    0.40
  -7  -1   1    7.40    0.53
  -7  -1   1    7.74    0.79
  -7  -1   1    7.32    0.69
  -7  -1   1    8.00    0.52
  -7  -1   1    7.20    0.67
   7   1  -1    6.94    0.45
   7   1  -1    7.35    0.53
   7   1  -1    7.46    0.58
   7   1  -1    7.41    0.61
   7   1  -1    7.17    0.62
  -8  -1   1    4.63    0.49
  -8  -1   1    3.46    0.61
  -8  -1   1    5.47    0.48
  -8  -1   1    5.40    0.78
  -8  -1   1    5.06    0.35
   8   1  -1    5.17    0.57
   8   1  -1    4.19    0.60
   8   1  -1    4.63    0.51
   8   1  -1    5.22    0.65
   8   1  -1    5.14    0.61
   8   1  -1    4.81    0.47
  -9  -1   1    6.75    0.93
  -9  -1   1    7.84    0.63
  -9  -1   1    6.33    0.59
  -9  -1   1    6.70    0.58
  -9  -1   1    6.73    0.45
  -9  -1   1    6.51    0.87
   9   1  -1    6.59    0.85
   9   1  -1    6.89    0.76
   9   1  -1    4.73    0.79
   9   1  -1    7.29    0.75
   9   1  -1    6.89    0.60
 -10  -1   1   -0.26    0.33
 -10  -1   1    0.00    0.30
 -10  -1   1   -0.19    0.61
 -10  -1   1   -0.07    0.33
  10   1  -1    0.01    0.35
  10   1  -1   -0.13    0.47
  10   1  -1    0.48    0.50
  10   1  -1    0.12    0.26
 -11  -1   1    9.43    0.89
 -11  -1   1    8.75    1.01
 -11  -1   1   10.33    0.93
  11   1  -1    8.73    1.19
  11   1  -1    8.82    0.90
  11   1   2    7.35    1.12
  11   1   2    6.91    1.12
 -11  -1  -2    2.89    0.60
 -11  -1  -2    2.76    0.38
  10   1   2    0.12    0.26
  10   1   2    0.38    0.44
  10   1   2    0.43    0.48
  10   1   2    0.01    0.31
 -10  -1  -2    0.45    0.22
 -10  -1  -2    0.27    0.24
 -10  -1  -2    0.50    0.34
 -10  -1  -2    0.49    0.29
 -10  -1  -2    0.16    0.38
 -10  -1  -2    1.29    0.64
   9   1   2   10.16    0.89
   9   1   2    9.93    0.97
   9   1   2    9.69    0.91
   9   1   2   10.26    0.80
   9   1   2   12.34    0.79
   9   1   2   10.16    0.57
  -9  -1  -2    9.81    0.84
  -9  -1  -2   10.22    0.71
  -9  -1  -2   11.21    0.72
  -9  -1  -2   10.93    1.13
  -9  -1  -2    9.91    1.03
   8   1   2   45.76    1.87
   8   1   2   44.78    1.83
   8   1   2   45.99    1.75
   8   1   2   45.17    1.56
   8   1   2   46.08    1.78
  -8  -1  -2   45.16    1.49
  -8  -1  -2   44.35    1.77
  -8  -1  -2   45.36    1.65
  -8  -1  -2   44.70    1.61
  -8  -1  -2   42.96    1.96
   7   1   2    5.16    0.52
   7   1   2    5.43    0.47
   7   1   2    5.33    0.63
   7   1   2    4.81    0.55
   7   1   2    5.77    0.35
   7   1   2    4.79    0.51
  -7  -1  -2    4.77    0.60
  -7  -1  -2    4.94    0.43
  -7  -1  -2    3.60    0.63
  -7  -1  -2    3.55    0.43
  -7  -1  -2    4.60    0.41
   6   1   2    2.75    0.23
   6   1   2    2.22    0.34
   6   1   2    2.60    0.35
   6   1   2    2.12    0.36
   6   1   2    2.10    0.35
   6   1   2    2.52    0.39
   6   1   2    1.70    0.30
  -6  -1  -2    2.79    0.33
  -6  -1  -2    2.38    0.39
  -6  -1  -2    2.80    0.32
  -6  -1  -2    2.19    0.36
   5   1   2   47.52    1.60
   5   1   2   47.75    1.46
   5   1   2   47.26    1.63
   5   1   2   47.14    1.69
   5   1   2   48.42    1.37
   5   1   2   48.90    1.59
   5   1   2   45.95    1.70
  -5  -1  -2   46.04    1.45
  -5  -1  -2   49.85    1.60
  -5  -1  -2   48.41    1.74
  -5  -1  -2   47.35    1.53
  -5  -1  -2   50.14    1.46
  -5  -1  -2   44.82    1.59
   4   1   2   75.66    2.18
   4   1   2   81.17    2.10
   4   1   2   77.06    2.32
   4   1   2   78.27    2.27
   4   1   2   77.55    2.37
   4   1   2   77.88    2.06
   4   1   2   77.07    2.25
  -4  -1  -2   77.61    2.03
  -4  -1  -2   73.49    2.18
  -4  -1  -2   74.98    2.30
  -4  -1  -2   74.78    2.19
  -4  -1  -2   75.76    2.02
  -4  -1  -2   76.93    2.12
   3   1   2  287.11    7.06
   3   1   2  288.02    6.48
   3   1   2  278.46    6.78
   3   1   2  271.10    6.78
   3   1   2  269.14    6.46
   3   1   2  276.19    6.67
  -3  -1  -2  294.34    7.18
  -3  -1  -2  292.15    6.60
  -3  -1  -2  284.80    6.59
  -3  -1  -2  282.76    6.91
  -3  -1  -2  272.30    6.88
  -3  -1  -2  277.36    6.79
   2   1   2  142.78    3.48
   2   1   2  131.97    3.40
   2   1   2  130.76    3.38
   2   1   2  125.47    3.27
   2   1   2  130.45    3.20
   2   1   2  140.65    3.19
  -2  -1  -2  128.94    3.20
  -2  -1  -2  129.78    3.27
  -2  -1  -2  143.30    3.48
  -2  -1  -2  139.45    3.20
  -2  -1  -2  130.71    3.39
  -2  -1  -2  132.50    3.41
   1   1   2  206.33    5.02
   1   1   2  209.74    5.38
   1   1   2  230.94    5.39
   1   1   2  230.02    5.05
   1   1   2  227.65    5.36
   1   1   2  218.95    5.26
   1   1   2  210.14    5.26
  -1  -1  -2  226.94    5.04
  -1  -1  -2  218.54    5.25
  -1  -1  -2  208.78    5.11
  -1  -1  -2  206.65    5.01
  -1  -1  -2  233.70    5.35
  -1  -1  -2  218.06    5.27
   0   1   2  214.29    4.92
   0   1   2  199.37    5.19
   0   1   2  215.75    5.12
   0   1   2  214.19    4.86
   0   1   2  220.78    5.02
   0   1   2  202.12    5.01
   0  -1  -2  218.19    5.45
   0  -1  -2  222.44    5.09
   0  -1  -2  227.18    5.37
   0  -1  -2  223.15    5.25
   0  -1  -2  215.64    5.26
   0  -1  -2  223.08    5.15
  -1   1   2  116.40    2.89
  -1   1   2  115.86    2.71
  -1   1   2  118.76    2.89
  -1   1   2  123.18    2.82
  -1   1   2  131.29    3.02
  -1   1   2  122.08    2.89
  -1   1   2  115.60    2.81
  -1   1   2  111.77    3.07
  -1   1   2  122.76    3.00
   1  -1  -2  123.08    2.95
   1  -1  -2  114.28    3.02
   1  -1  -2  115.74    2.83
   1  -1  -2  103.67    2.84
   1  -1  -2  122.45    2.76
   1  -1  -2  123.88    2.83
  -2   1   2   15.28    0.50
  -2   1   2   15.60    0.54
  -2   1   2   15.19    0.50
  -2   1   2   14.75    0.40
  -2   1   2   17.14    0.60
  -2   1   2   13.88    0.66
  -2   1   2   15.34    0.51
  -2   1   2   15.65    0.67
   2  -1  -2   15.89    0.63
   2  -1  -2   15.75    0.49
   2  -1  -2   14.67    0.53
   2  -1  -2   15.63    0.52
   2  -1  -2   15.83    0.65
   2  -1  -2   14.92    0.53
   2  -1  -2   15.58    0.60
  -3   1   2   13.10    0.46
  -3   1   2   13.91    0.58
  -3   1   2   13.66    0.48
  -3   1   2   14.39    0.40
  -3   1   2   13.75    0.63
  -3   1   2   13.39    0.53
  -3   1   2   12.74    0.68
  -3   1   2   13.41    0.52
   3  -1  -2   13.77    0.66
   3  -1  -2   13.69    0.52
   3  -1  -2   13.69    0.55
   3  -1  -2   13.27    0.40
   3  -1  -2   14.04    0.46
   3  -1  -2   13.15    0.60
  -4   1   2   12.13    0.40
  -4   1   2   11.11    0.52
  -4   1   2   12.64    0.54
  -4   1   2   11.87    0.69
  -4   1   2   11.94    0.49
  -4   1   2   11.98    0.58
  -4   1   2   11.65    0.44
  -4   1   2   12.37    0.63
  -4   1   2   11.29    0.75
  -4   1   2   12.26    0.48
   4  -1  -2   12.08    0.42
   4  -1  -2   12.38    0.58
   4  -1  -2   11.84    0.64
   4  -1  -2   11.84    0.60
   4  -1  -2   11.84    0.51
  -5   1   2   15.96    0.95
  -5   1   2   15.70    0.90
  -5   1   2   16.75    0.63
  -5   1   2   16.65    0.54
  -5   1   2   14.99    0.59
  -5   1   2   16.14    0.74
  -5   1   2   16.61    0.70
  -5   1   2   15.71    0.69
  -5   1   2   16.17    0.56
   5  -1  -2   15.78    0.66
   5  -1  -2   15.52    0.73
   5  -1  -2   15.52    0.82
   5  -1  -2   15.60    0.75
   5  -1  -2   16.05    0.55
   5  -1  -2   16.38    0.74
  -6   1   2    8.71    0.40
  -6   1   2    8.78    0.76
  -6   1   2    9.64    0.40
  -6   1   2    9.17    0.46
  -6   1   2    7.78    0.53
  -6   1   2    9.00    0.52
  -6   1   2    8.48    0.81
  -6   1   2    7.78    0.52
   6  -1  -2    9.05    0.59
   6  -1  -2    8.25    0.57
   6  -1  -2    8.32    0.51
   6  -1  -2    9.24    0.42
   6  -1  -2    7.77    0.53
   6  -1  -2    9.33    0.68
  -7   1   2   10.56    0.61
  -7   1   2    9.93    0.45
  -7   1   2    9.94    0.88
  -7   1   2    7.95    0.90
  -7   1   2    9.50    0.64
  -7   1   2    9.46    0.45
  -7   1   2    9.90    0.52
   7  -1  -2    9.71    0.64
   7  -1  -2    9.97    0.69
   7  -1  -2   10.61    0.63
   7  -1  -2    9.02    0.58
   7  -1  -2    9.79    0.49
  -8   1   2   16.72    0.66
  -8   1   2   15.56    0.92
  -8   1   2   18.14    1.21
  -8   1   2   17.06    0.85
  -8   1   2   18.00    0.68
  -8   1   2   16.88    0.76
  -8   1   2   17.25    0.93
  -8   1   2   18.10    0.98
  -8   1   2   18.30    1.34
   8  -1  -2   16.89    0.73
   8  -1  -2   17.61    1.00
   8  -1  -2   18.39    0.87
   8  -1  -2   17.67    1.04
   8  -1  -2   17.05    0.92
  -9   1   2   18.48    1.44
  -9   1   2   20.25    1.18
  -9   1   2   17.52    1.03
  -9   1   2   19.41    0.86
  -9   1   2   20.80    1.10
  -9   1   2   19.28    0.74
  -9   1   2   16.52    1.40
  -9   1   2   18.52    1.06
  -9   1   2   19.72    0.75
   9  -1  -2   18.33    0.97
   9  -1  -2   17.54    1.10
   9  -1  -2   18.82    0.81
   9  -1  -2   17.00    1.06
   9  -1  -2   17.36    1.13
 -10   1   2    2.12    0.32
 -10   1   2    2.24    0.35
 -10   1   2    1.22    0.46
 -10   1   2    2.57    0.44
 -10   1   2    1.52    0.29
 -10   1   2    1.63    0.25
  10  -1  -2    2.89    0.47
  10  -1  -2    1.75    0.50
  10  -1  -2    2.52    0.42
  10  -1  -2    2.52    0.46
 -11   1   2   12.83    0.86
 -11   1   2   10.57    1.03
 -11   1   2   10.63    0.94
  11  -1  -2   12.64    1.01
  11  -1  -2   11.97    1.19
  11   3   3    2.71    0.72
  11   3   3    2.85    0.78
 -11  -3  -3    2.94    0.54
 -11  -3  -3    2.09    0.37
  10   3   3    4.19    0.52
  10   3   3    5.07    0.89
 -10  -3  -3    1.69    0.52
 -10  -3  -3    3.84    0.80
 -10  -3  -3    2.07    0.42
 -10  -3  -3    2.05    0.30
 -10  -3  -3    2.48    0.30
   9   3   3    2.38    0.37
   9   3   3    3.64    0.42
   9   3   3    2.77    0.47
   9   3   3    2.99    0.51
  -9  -3  -3    3.05    0.60
  -9  -3  -3    4.26    0.51
  -9  -3  -3    3.17    0.42
  -9  -3  -3    3.83    0.45
  -9  -3  -3    3.26    0.66
   8   3   3    5.84    0.43
   8   3   3    3.88    0.63
   8   3   3    6.67    0.87
   8   3   3    4.21    0.65
   8   3   3    5.06    0.55
   8   3   3    4.07    0.62
  -8  -3  -3    5.77    0.54
  -8  -3  -3    5.19    0.47
  -8  -3  -3    4.31    0.78
  -8  -3  -3    4.29    0.60
   7   3   3    2.95    0.48
   7   3   3    2.74    0.42
   7   3   3    2.76    0.44
   7   3   3    3.45    0.51
   7   3   3    2.41    0.35
  -7  -3  -3    2.44    0.49
  -7  -3  -3    3.19    0.58
  -7  -3  -3    2.52    0.35
  -7  -3  -3    3.01    0.48
  -7  -3  -3    2.45    0.35
   6   3   3   20.02    1.02
   6   3   3   19.66    0.86
   6   3   3   20.32    1.09
   6   3   3   20.17    1.03
   6   3   3   20.14    0.88
   6   3   3   20.09    0.94
  -6  -3  -3   19.71    0.83
  -6  -3  -3   19.20    0.88
  -6  -3  -3   20.10    1.09
  -6  -3  -3   18.89    0.91
  -6  -3  -3   21.25    1.06
  -6  -3  -3   19.10    0.94
   5   3   3   16.85    0.76
   5   3   3   16.43    0.62
   5   3   3   16.78    0.86
   5   3   3   15.53    0.76
   5   3   3   16.20    0.74
  -5  -3  -3   16.60    0.78
  -5  -3  -3   16.53    0.73
  -5  -3  -3   15.84    0.69
  -5  -3  -3   15.91    0.84
  -5  -3  -3   16.45    0.83
  -5  -3  -3   16.02    0.90
   4   3   3   27.09    0.92
   4   3   3   27.09    0.98
   4   3   3   26.61    1.11
   4   3   3   27.75    1.16
   4   3   3   29.56    1.07
   4   3   3   26.60    0.97
   4   3   3   27.43    1.00
  -4  -3  -3   27.79    1.11
  -4  -3  -3   27.61    0.97
  -4  -3  -3   26.53    1.15
  -4  -3  -3   28.08    0.96
  -4  -3  -3   27.28    1.02
  -4  -3  -3   29.12    1.06
   3   3   3   42.02    1.28
   3   3   3   42.44    1.45
   3   3   3   42.08    1.28
   3   3   3   43.12    1.32
   3   3   3   42.75    1.31
   3   3   3   40.44    1.45
  -3  -3  -3   39.49    1.22
  -3  -3  -3   39.98    1.38
  -3  -3  -3   43.82    1.28
  -3  -3  -3   39.40    1.20
  -3  -3  -3   39.79    1.42
  -3  -3  -3   40.51    1.27
   2   3   3   22.28    0.88
   2   3   3   22.67    0.91
   2   3   3   23.12    0.70
   2   3   3   21.97    0.79
   2   3   3   21.18    0.77
  -2  -3  -3   22.00    0.76
  -2  -3  -3   24.09    0.91
  -2  -3  -3   22.80    0.83
  -2  -3  -3   22.96    0.72
  -2  -3  -3   23.09    0.77
  -2  -3  -3   22.28    0.83
  -2  -3  -3   23.95    0.94
  -2  -3  -3   22.87    0.73
   1   3   3   12.64    0.52
   1   3   3   11.89    0.58
   1   3   3   10.86    0.36
   1   3   3   13.08    0.58
   1   3   3   11.82    0.49
   1   3   3   11.98    0.41
   1   3   3   12.11    0.49
  -1  -3  -3   12.95    0.58
  -1  -3  -3   11.97    0.51
  -1  -3  -3   12.42    0.51
  -1  -3  -3   12.28    0.40
  -1  -3  -3   14.35    0.62
  -1  -3  -3   11.51    0.52
   0   3   3   34.14    1.10
   0   3   3   35.42    1.03
   0   3   3   37.28    1.09
   0   3   3   35.95    1.07
   0   3   3   35.60    1.08
   0  -3  -3   39.03    1.15
   0  -3  -3   36.08    1.11
   0  -3  -3   39.11    1.15
   0  -3  -3   35.92    1.08
   0  -3  -3   37.21    1.08
   0  -3  -3   39.36    1.12
  -1   3   3  102.22    2.45
  -1   3   3   96.10    2.46
  -1   3   3   99.36    2.50
  -1   3   3   96.84    2.45
  -1   3   3   94.08    2.68
  -1   3   3   96.45    2.52
  -1   3   3  101.49    2.53
   1  -3  -3   96.94    2.61
   1  -3  -3   92.42    2.40
   1  -3  -3   93.52    2.38
   1  -3  -3   92.65    2.44
   1  -3  -3  102.74    2.46
   1  -3  -3   93.15    2.38
   1  -3  -3   91.71    2.39
  -2   3   3    4.43    0.40
  -2   3   3    4.96    0.28
  -2   3   3    4.68    0.22
  -2   3   3    4.43    0.19
  -2   3   3    4.63    0.40
  -2   3   3    4.43    0.29
  -2   3   3    4.67    0.41
  -2   3   3    4.17    0.31
  -2   3   3    4.62    0.31
   2  -3  -3    4.43    0.29
   2  -3  -3    4.36    0.27
   2  -3  -3    4.47    0.24
   2  -3  -3    4.49    0.35
   2  -3  -3    4.81    0.29
  -3   3   3   45.19    1.39
  -3   3   3   46.75    1.39
  -3   3   3   42.39    1.31
  -3   3   3   46.63    1.35
  -3   3   3   46.05    1.23
  -3   3   3   44.21    1.54
  -3   3   3   46.01    1.60
  -3   3   3   44.44    1.26
  -3   3   3   43.27    1.48
   3  -3  -3   46.10    1.16
   3  -3  -3   44.37    1.51
   3  -3  -3   46.43    1.50
   3  -3  -3   47.05    1.35
   3  -3  -3   43.93    1.17
  -4   3   3    5.09    0.47
  -4   3   3    4.16    0.40
  -4   3   3    4.44    0.51
  -4   3   3    4.88    0.25
  -4   3   3    4.27    0.33
  -4   3   3    4.58    0.34
  -4   3   3    4.89    0.54
   4  -3  -3    5.19    0.26
   4  -3  -3    5.37    0.43
   4  -3  -3    4.85    0.36
   4  -3  -3    6.34    0.44
   4  -3  -3    5.10    0.30
  -5   3   3   25.01    0.92
  -5   3   3   24.36    1.06
  -5   3   3   26.60    1.11
  -5   3   3   26.93    0.81
  -5   3   3   24.16    0.90
  -5   3   3   25.50    1.02
  -5   3   3   24.00    1.19
  -5   3   3   26.00    1.33
   5  -3  -3   26.15    1.05
   5  -3  -3   24.77    0.79
   5  -3  -3   24.89    0.79
   5  -3  -3   24.71    1.13
   5  -3  -3   24.72    0.98
  -6   3   3    2.47    0.31
  -6   3   3    1.78    0.34
  -6   3   3    3.28    0.30
  -6   3   3    1.87    0.33
  -6   3   3    2.92    0.52
  -6   3   3    2.69    0.26
  -6   3   3    2.31    0.41
  -6   3   3    2.51    0.31
  -6   3   3    2.88    0.18
  -6   3   3    2.12    0.34
   6  -3  -3    3.08    0.31
   6  -3  -3    2.38    0.40
   6  -3  -3    2.89    0.40
   6  -3  -3    2.75    0.31
  -7   3   3   10.03    0.57
  -7   3   3    9.99    0.97
  -7   3   3   10.95    0.50
  -7   3   3   10.33    0.48
  -7   3   3    9.40    0.79
  -7   3   3   10.05    0.60
  -7   3   3   10.15    0.92
  -7   3   3    9.99    0.79
  -7   3   3   10.16    0.40
  -7   3   3   10.51    0.40
   7  -3  -3    9.64    0.70
   7  -3  -3    9.40    0.74
   7  -3  -3    9.54    0.63
  -8   3   3    1.06    0.24
  -8   3   3    1.24    0.40
  -8   3   3    0.24    0.46
  -8   3   3    1.01    0.23
  -8   3   3    1.38    0.15
  -8   3   3    1.17    0.16
  -8   3   3    1.10    0.16
  -8   3   3    1.22    0.59
   8  -3  -3    1.01    0.27
   8  -3  -3    0.50    0.27
   8  -3  -3    1.14    0.29
   8  -3  -3    0.89    0.32
  -9   3   3    1.82    0.30
  -9   3   3    1.07    0.22
  -9   3   3    0.92    0.27
  -9   3   3    1.46    0.21
  -9   3   3    1.40    0.50
   9  -3  -3    2.01    0.43
   9  -3  -3    1.54    0.34
 -10   3   3    4.01    0.66
 -10   3   3    3.00    0.53
 -10   3   3    5.13    0.53
 -10   3   3    4.17    0.75
  10  -3  -3    4.32    0.72
  10  -3  -3    5.66    0.95
  10  -3  -3    4.81    0.83
  10  -3  -3    5.64    0.61
 -11   3   3    8.44    0.94
 -11   3   3   10.32    1.02
  11  -3  -3    9.38    1.00
  11  -3  -3    7.57    0.76
  10   5   4    0.97    0.61
  10   5   4    1.68    0.42
  10   5   4    2.67    0.57
 -10  -5  -4    1.42    0.97
 -10  -5  -4    2.27    0.52
 -10  -5  -4    1.62    0.73
 -10  -5  -4    1.70    0.35
   9   5   4    0.85    0.50
   9   5   4   -0.13    0.33
   9   5   4   -0.19    0.50
  -9  -5  -4   -0.49    0.53
  -9  -5  -4   -0.12    0.41
  -9  -5  -4   -0.37    0.63
  -9  -5  -4   -0.01    0.28
  -9  -5  -4    0.22    0.18
   8   5   4    2.15    0.39
   8   5   4    3.14    0.61
   8   5   4    2.57    0.47
   8   5   4    2.11    0.34
   8   5   4    2.62    0.45
  -8  -5  -4    2.40    0.52
  -8  -5  -4    1.95    0.25
  -8  -5  -4    1.85    0.38
  -8  -5  -4    3.68    0.68
   7   5   4   14.32    0.81
   7   5   4   13.80    0.65
   7   5   4   14.08    1.11
   7   5   4   14.84    0.77
   7   5   4   14.21    0.89
   7   5   4   13.42    0.86
   7   5   4   14.52    0.98
  -7  -5  -4   14.79    0.63
  -7  -5  -4   14.34    0.92
  -7  -5  -4   13.90    1.16
  -7  -5  -4   14.61    0.78
  -7  -5  -4   15.88    0.87
   6   5   4   10.68    0.68
   6   5   4   11.00    0.70
   6   5   4    9.98    0.71
   6   5   4   10.03    0.64
   6   5   4   10.97    0.89
  -6  -5  -4   10.41    0.74
  -6  -5  -4   10.77    0.62
  -6  -5  -4   10.12    0.50
  -6  -5  -4   12.05    0.90
  -6  -5  -4   10.90    0.75
   5   5   4   10.10    0.73
   5   5   4   11.37    0.85
   5   5   4   11.32    0.66
   5   5   4   11.31    0.65
   5   5   4   10.82    0.58
   5   5   4   11.38    0.69
  -5  -5  -4   10.72    0.86
  -5  -5  -4   11.79    0.71
  -5  -5  -4   11.08    0.68
  -5  -5  -4   11.29    0.67
  -5  -5  -4   11.26    0.52
  -5  -5  -4   11.51    0.59
   4   5   4   17.85    0.82
   4   5   4   17.89    0.80
   4   5   4   18.46    0.95
   4   5   4   18.47    0.78
   4   5   4   16.87    0.95
   4   5   4   18.41    0.82
  -4  -5  -4   18.24    0.74
  -4  -5  -4   19.47    0.92
  -4  -5  -4   18.84    0.75
  -4  -5  -4   18.47    0.73
  -4  -5  -4   17.58    0.87
   3   5   4    6.56    0.47
   3   5   4    5.37    0.43
   3   5   4    5.61    0.38
   3   5   4    5.56    0.54
   3   5   4    4.90    0.40
   3   5   4    5.82    0.46
  -3  -5  -4    5.85    0.46
  -3  -5  -4    5.55    0.46
  -3  -5  -4    6.15    0.30
  -3  -5  -4    6.03    0.55
  -3  -5  -4    5.60    0.34
  -3  -5  -4    5.89    0.35
  -3  -5  -4    5.94    0.45
   2   5   4    0.56    0.18
   2   5   4    0.49    0.15
   2   5   4    0.38    0.10
   2   5   4    0.08    0.13
   2   5   4    0.29    0.11
   2   5   4    0.49    0.21
  -2  -5  -4    0.08    0.19
  -2  -5  -4    0.39    0.13
  -2  -5  -4    0.40    0.15
  -2  -5  -4    0.26    0.12
  -2  -5  -4    0.20    0.08
  -2  -5  -4    0.30    0.08
   1   5   4   38.51    1.37
   1   5   4   41.30    1.41
   1   5   4   39.37    1.28
   1   5   4   40.60    1.37
   1   5   4   40.47    1.24
   1   5   4   39.48    1.10
   1   5   4   39.17    1.30
  -1  -5  -4   40.03    1.31
  -1  -5  -4   37.98    1.19
  -1  -5  -4   41.11    1.28
  -1  -5  -4   42.99    1.43
  -1  -5  -4   38.60    1.10
  -1  -5  -4   42.21    1.38
   0   5   4    5.57    0.47
   0   5   4    5.70    0.37
   0   5   4    5.61    0.41
   0   5   4    5.82    0.37
   0   5   4    5.31    0.27
   0   5   4    5.33    0.41
   0   5   4    4.99    0.24
   0   5   4    5.61    0.42
   0   5   4    5.32    0.28
   0  -5  -4    5.02    0.39
   0  -5  -4    5.72    0.36
   0  -5  -4    5.79    0.42
   0  -5  -4    4.94    0.34
   0  -5  -4    5.00    0.30
   0  -5  -4    5.55    0.35
  -1   5   4  131.97    3.67
  -1   5   4  140.18    3.36
  -1   5   4  125.04    3.14
  -1   5   4  132.38    3.35
  -1   5   4  130.83    3.71
  -1   5   4  130.63    3.44
  -1   5   4  130.66    3.35
  -1   5   4  129.04    3.46
  -1   5   4  136.25    3.39
   1  -5  -4  131.02    3.29
   1  -5  -4  126.98    3.30
   1  -5  -4  128.86    3.33
   1  -5  -4  124.73    3.29
   1  -5  -4  135.18    3.40
   1  -5  -4  128.72    3.27
  -2   5   4   16.07    0.85
  -2   5   4   16.41    0.77
  -2   5   4   15.79    0.68
  -2   5   4   16.18    0.54
  -2   5   4   16.60    0.54
  -2   5   4   15.60    0.81
  -2   5   4   14.99    0.70
  -2   5   4   15.49    0.72
  -2   5   4   16.17    0.78
  -2   5   4   16.02    0.61
   2  -5  -4   14.57    0.65
   2  -5  -4   14.33    0.66
   2  -5  -4   14.24    0.55
   2  -5  -4   14.14    0.63
   2  -5  -4   14.23    0.57
  -3   5   4    6.46    0.46
  -3   5   4    7.33    0.35
  -3   5   4    7.88    0.62
  -3   5   4    6.81    0.58
  -3   5   4    6.74    0.46
  -3   5   4    7.51    0.43
  -3   5   4    6.95    0.49
  -3   5   4    7.24    0.40
  -3   5   4    6.91    0.58
   3  -5  -4    7.41    0.45
   3  -5  -4    7.37    0.30
   3  -5  -4    7.00    0.29
   3  -5  -4    7.00    0.44
  -4   5   4    2.06    0.28
  -4   5   4    1.94    0.30
  -4   5   4    1.68    0.31
  -4   5   4    2.16    0.27
  -4   5   4    2.31    0.23
  -4   5   4    1.65    0.31
  -4   5   4    2.09    0.23
  -4   5   4    1.96    0.32
  -4   5   4    1.64    0.34
   4  -5  -4    1.79    0.32
   4  -5  -4    1.52    0.25
  -5   5   4   48.93    1.64
  -5   5   4   50.55    1.75
  -5   5   4   50.96    1.49
  -5   5   4   50.38    1.94
  -5   5   4   51.55    1.61
  -5   5   4   49.21    1.54
  -5   5   4   50.17    2.00
  -5   5   4   49.94    1.66
  -5   5   4   50.61    1.70
  -5   5   4   51.46    1.86
   5  -5  -4   52.38    1.85
  -6   5   4   46.43    1.37
  -6   5   4   45.12    1.70
  -6   5   4   43.11    1.51
  -6   5   4   42.46    1.92
  -6   5   4   43.73    1.52
  -6   5   4   42.55    1.84
  -6   5   4   43.72    1.46
  -6   5   4   43.45    1.47
  -6   5   4   44.06    1.56
  -6   5   4   45.63    1.74
   6  -5  -4   45.50    1.71
  -7   5   4   10.50    0.71
  -7   5   4   11.51    0.89
  -7   5   4   11.59    0.64
  -7   5   4   12.57    1.14
  -7   5   4   10.20    1.04
  -7   5   4   12.21    0.92
  -7   5   4   12.18    0.65
  -7   5   4   12.05    0.58
  -7   5   4   12.49    0.67
   7  -5  -4   12.86    0.87
  -8   5   4    2.25    0.53
  -8   5   4    1.63    0.27
  -8   5   4    1.61    0.60
  -8   5   4    2.18    0.51
  -8   5   4    1.64    0.70
  -8   5   4    1.67    0.22
  -8   5   4    1.74    0.35
  -8   5   4    1.63    0.27
  -8   5   4    2.61    0.40
   8  -5  -4    1.88    0.34
   8  -5  -4    2.65    0.43
   8  -5  -4    1.61    0.30
  -9   5   4    1.26    0.25
  -9   5   4    0.90    0.31
  -9   5   4    1.71    0.62
  -9   5   4    1.46    0.29
  -9   5   4    1.47    0.38
  -9   5   4    1.91    0.28
   9  -5  -4    3.12    0.54
   9  -5  -4    3.21    0.52
   9  -5  -4    1.97    0.35
 -10   5   4    6.09    0.88
 -10   5   4    7.51    0.68
 -10   5   4    5.80    0.78
 -10   5   4    7.70    0.78
  10  -5  -4    5.64    0.77
  10  -5  -4    4.64    0.63
  10  -5  -4    6.88    1.09
   9   7   5    1.08    0.30
   9   7   5    1.49    0.63
  -9  -7  -5    1.93    0.52
  -9  -7  -5    1.31    0.25
  -9  -7  -5    1.97    0.65
  -9  -7  -5    1.72    0.33
   8   7   5    1.41    0.47
   8   7   5    0.88    0.28
   8   7   5    1.41    0.51
   8   7   5    0.87    0.25
  -8  -7  -5    1.32    0.27
  -8  -7  -5    0.76    0.46
  -8  -7  -5    1.76    0.48
  -8  -7  -5    0.63    0.69
  -8  -7  -5    1.29    0.23
   7   7   5   21.56    1.16
   7   7   5   20.91    1.23
   7   7   5   19.16    1.07
   7   7   5   20.87    0.98
   7   7   5   20.04    1.03
   7   7   5   22.79    1.52
  -7  -7  -5   18.01    1.51
  -7  -7  -5   19.29    1.07
  -7  -7  -5   20.53    0.84
  -7  -7  -5   20.44    1.25
  -7  -7  -5   21.33    0.97
   6   7   5    2.57    0.56
   6   7   5    3.44    0.46
   6   7   5    3.43    0.56
   6   7   5    2.67    0.43
   6   7   5    2.18    0.38
   6   7   5    2.04    0.32
  -6  -7  -5    2.75    0.47
  -6  -7  -5    3.51    0.36
  -6  -7  -5    3.16    0.49
  -6  -7  -5    3.27    0.52
  -6  -7  -5    2.11    0.28
  -6  -7  -5    3.14    0.64
   5   7   5    4.60    0.74
   5   7   5    5.60    0.60
   5   7   5    4.54    0.55
   5   7   5    4.88    0.49
   5   7   5    4.99    0.48
   5   7   5    4.72    0.51
  -5  -7  -5    5.06    0.62
  -5  -7  -5    4.47    0.56
  -5  -7  -5    4.47    0.42
  -5  -7  -5    3.56    0.62
  -5  -7  -5    4.76    0.45
  -5  -7  -5    4.10    0.37
   4   7   5    2.03    0.38
   4   7   5    1.56    0.30
   4   7   5    1.29    0.38
   4   7   5    1.58    0.25
  -4  -7  -5    1.07    0.19
  -4  -7  -5    1.09    0.30
  -4  -7  -5    1.32    0.27
  -4  -7  -5    1.30    0.36
  -4  -7  -5    1.74    0.29
   3   7   5    5.23    0.44
   3   7   5    4.05    0.43
   3   7   5    4.53    0.47
   3   7   5    3.17    0.48
   3   7   5    3.58    0.39
   3   7   5    5.08    0.64
  -3  -7  -5    4.58    0.52
  -3  -7  -5    4.24    0.36
  -3  -7  -5    3.56    0.57
  -3  -7  -5    3.96    0.44
  -3  -7  -5    3.64    0.33
  -3  -7  -5    4.46    0.47
   2   7   5   16.02    0.84
   2   7   5   15.35    0.65
   2   7   5   15.35    0.82
   2   7   5   16.44    0.80
   2   7   5   15.43    0.77
   2   7   5   15.33    0.91
   2   7   5   15.90    0.78
  -2  -7  -5   15.06    0.81
  -2  -7  -5   15.30    0.80
  -2  -7  -5   15.27    0.89
  -2  -7  -5   15.17    0.69
  -2  -7  -5   15.24    0.62
  -2  -7  -5   15.70    0.67
   1   7   5    3.32    0.39
   1   7   5    3.36    0.38
   1   7   5    3.65    0.51
   1   7   5    2.98    0.38
   1   7   5    3.29    0.29
   1   7   5    3.63    0.35
  -1  -7  -5    3.97    0.34
  -1  -7  -5    3.50    0.40
  -1  -7  -5    3.79    0.40
  -1  -7  -5    4.42    0.48
  -1  -7  -5    3.72    0.31
  -1  -7  -5    4.00    0.44
   0   7   5   31.76    0.98
   0   7   5   34.25    1.26
   0   7   5   34.17    1.04
   0   7   5   34.45    1.23
   0   7   5   34.05    1.37
   0   7   5   34.77    1.38
   0   7   5   34.15    1.30
   0   7   5   34.15    1.24
   0  -7  -5   35.17    1.24
   0  -7  -5   34.61    1.25
   0  -7  -5   33.37    1.23
   0  -7  -5   35.18    1.32
   0  -7  -5   33.08    1.03
  -1   7   5    4.65    0.42
  -1   7   5    3.97    0.26
  -1   7   5    4.18    0.42
  -1   7   5    3.49    0.28
  -1   7   5    3.89    0.37
  -1   7   5    3.84    0.40
  -1   7   5    3.72    0.36
  -1   7   5    4.60    0.34
  -1   7   5    4.30    0.54
   1  -7  -5    3.48    0.27
   1  -7  -5    3.63    0.36
   1  -7  -5    3.81    0.36
   1  -7  -5    3.59    0.40
   1  -7  -5    4.22    0.34
  -2   7   5    0.27    0.15
  -2   7   5    0.11    0.16
  -2   7   5    0.05    0.09
  -2   7   5    0.00    0.15
  -2   7   5    0.13    0.18
  -2   7   5    0.41    0.27
  -2   7   5    0.18    0.20
  -2   7   5    0.10    0.11
  -2   7   5    0.14    0.12
   2  -7  -5    0.02    0.13
   2  -7  -5    0.12    0.16
   2  -7  -5    0.14    0.11
   2  -7  -5    0.08    0.13
   2  -7  -5    0.20    0.13
  -3   7   5   31.35    1.38
  -3   7   5   29.84    1.30
  -3   7   5   30.25    1.30
  -3   7   5   30.65    1.37
  -3   7   5   30.79    1.15
  -3   7   5   31.14    1.26
  -3   7   5   31.22    0.98
  -3   7   5   30.19    1.21
  -3   7   5   30.33    1.04
   3  -7  -5   29.77    1.17
   3  -7  -5   28.94    0.91
   3  -7  -5   31.26    0.96
   3  -7  -5   30.09    1.19
  -4   7   5    5.33    0.43
  -4   7   5    5.57    0.59
  -4   7   5    4.83    0.67
  -4   7   5    6.02    0.48
  -4   7   5    7.18    0.75
  -4   7   5    5.72    0.35
  -4   7   5    6.03    0.42
  -4   7   5    5.75    0.40
  -4   7   5    6.00    0.71
  -4   7   5    4.97    0.53
   4  -7  -5    5.33    0.47
   4  -7  -5    5.26    0.44
  -5   7   5    6.33    0.46
  -5   7   5    6.82    0.77
  -5   7   5    5.26    0.79
  -5   7   5    7.00    0.50
  -5   7   5    6.17    0.47
  -5   7   5    7.39    0.70
  -5   7   5    7.43    0.81
  -5   7   5    7.02    0.52
  -5   7   5    6.67    0.43
  -5   7   5    5.58    0.59
   5  -7  -5    6.95    0.58
  -6   7   5   11.10    0.91
  -6   7   5   11.16    0.90
  -6   7   5    8.68    1.08
  -6   7   5   10.53    0.66
  -6   7   5    9.93    0.57
  -6   7   5   10.39    0.79
  -6   7   5    9.63    0.63
  -6   7   5   10.50    1.04
  -6   7   5   10.09    0.62
  -6   7   5   10.05    0.58
   6  -7  -5    9.55    0.68
  -7   7   5   35.73    1.91
  -7   7   5   32.21    1.96
  -7   7   5   36.25    1.33
  -7   7   5   35.80    1.44
  -7   7   5   34.45    1.51
  -7   7   5   35.93    1.74
  -7   7   5   37.62    1.28
  -7   7   5   35.12    1.69
   7  -7  -5   32.25    1.38
  -8   7   5   -0.11    0.24
  -8   7   5   -0.06    0.53
  -8   7   5    0.17    0.37
  -8   7   5   -0.07    0.27
  -8   7   5    0.49    0.28
  -8   7   5    0.96    0.59
  -8   7   5   -0.05    0.26
  -8   7   5   -0.06    0.22
   8  -7  -5    0.52    0.31
  -9   7   5    1.91    0.38
  -9   7   5    1.83    0.37
  -9   7   5    1.34    0.30
  -9   7   5    2.00    0.54
  -9   7   5    2.01    0.35
  -9   7   5    2.01    0.43
   9  -7  -5    2.19    0.35
   8   9   6    3.46    0.44
   8   9   6    3.26    0.62
   8   9   6    2.38    0.67
   8   9   6    2.39    0.39
  -8  -9  -6    3.93    0.63
  -8  -9  -6    3.57    0.60
  -8  -9  -6    2.39    0.34
   7   9   6   -0.19    0.60
   7   9   6    0.39    0.32
   7   9   6   -0.11    0.40
   7   9   6    0.10    0.33
  -7  -9  -6    0.23    0.44
  -7  -9  -6    0.07    0.25
  -7  -9  -6   -0.72    0.51
  -7  -9  -6    0.07    0.26
   6   9   6    3.35    0.52
   6   9   6    4.68    0.90
   6   9   6    2.25    0.30
   6   9   6    3.73    0.60
   6   9   6    2.96    0.46
  -6  -9  -6    3.32    0.45
  -6  -9  -6    4.77    0.51
  -6  -9  -6    3.90    0.52
  -6  -9  -6    4.80    0.81
   5   9   6   17.94    1.07
   5   9   6   20.02    1.18
   5   9   6   19.24    1.49
   5   9   6   19.67    1.02
   5   9   6   19.12    0.99
   5   9   6   19.58    1.02
  -5  -9  -6   19.84    1.04
  -5  -9  -6   18.19    1.19
  -5  -9  -6   17.44    1.46
  -5  -9  -6   21.22    0.97
   4   9   6    3.31    0.67
   4   9   6    4.04    0.62
   4   9   6    2.25    0.33
   4   9   6    2.15    0.37
   4   9   6    2.92    0.51
   4   9   6    3.57    0.52
  -4  -9  -6    3.21    0.44
  -4  -9  -6    3.36    0.60
  -4  -9  -6    3.66    0.52
  -4  -9  -6    2.40    0.39
  -4  -9  -6    3.52    0.42
   3   9   6    8.79    0.66
   3   9   6    8.84    0.64
   3   9   6    9.23    1.00
   3   9   6    7.50    0.60
   3   9   6   10.11    0.77
   3   9   6    8.01    0.71
  -3  -9  -6    8.35    0.69
  -3  -9  -6   10.18    0.81
  -3  -9  -6    9.56    0.52
  -3  -9  -6   10.64    0.64
  -3  -9  -6   10.31    1.00
   2   9   6    5.92    0.61
   2   9   6    6.15    0.59
   2   9   6    5.80    0.48
   2   9   6    6.42    0.55
   2   9   6    5.49    0.80
   2   9   6    5.83    0.57
   2   9   6    4.91    0.60
  -2  -9  -6    6.32    0.77
  -2  -9  -6    7.13    0.62
  -2  -9  -6    6.77    0.47
  -2  -9  -6    5.80    0.42
  -2  -9  -6    5.85    0.55
  -2  -9  -6    6.48    0.70
   1   9   6   23.23    0.87
   1   9   6   24.26    1.19
   1   9   6   24.03    1.09
   1   9   6   23.93    1.29
   1   9   6   23.97    1.09
  -1  -9  -6   23.99    1.20
  -1  -9  -6   24.73    0.83
  -1  -9  -6   25.62    1.18
  -1  -9  -6   24.18    1.03
   0   9   6    1.28    0.24
   0   9   6    1.14    0.39
   0   9   6    1.10    0.39
   0   9   6    0.95    0.28
   0   9   6    0.99    0.18
   0  -9  -6    0.92    0.30
   0  -9  -6    0.99    0.21
   0  -9  -6    0.68    0.21
   0  -9  -6    0.89    0.18
   0  -9  -6    1.07    0.14
  -1   9   6    5.45    0.70
  -1   9   6    3.44    0.48
  -1   9   6    4.32    0.59
  -1   9   6    4.18    0.57
  -1   9   6    4.37    0.37
  -1   9   6    4.48    0.43
  -1   9   6    4.37    0.50
   1  -9  -6    3.79    0.41
   1  -9  -6    2.86    0.41
   1  -9  -6    4.69    0.53
   1  -9  -6    4.31    0.54
   1  -9  -6    4.25    0.48
  -2   9   6    1.20    0.39
  -2   9   6    0.57    0.24
  -2   9   6    0.83    0.21
  -2   9   6    0.52    0.18
  -2   9   6    0.71    0.30
  -2   9   6    0.91    0.18
  -2   9   6    0.85    0.13
  -2   9   6    0.95    0.35
  -2   9   6    0.99    0.20
   2  -9  -6    0.51    0.21
   2  -9  -6    0.88    0.20
   2  -9  -6    0.29    0.18
   2  -9  -6    0.40    0.20
  -3   9   6   10.33    0.94
  -3   9   6   11.66    0.86
  -3   9   6   10.83    0.59
  -3   9   6   10.02    0.94
  -3   9   6   10.95    0.53
  -3   9   6   10.76    0.52
  -3   9   6   11.64    0.89
  -3   9   6   10.74    0.68
  -3   9   6   10.79    0.78
   3  -9  -6   11.19    0.58
   3  -9  -6   12.12    0.74
   3  -9  -6   11.36    0.71
   3  -9  -6   11.45    0.60
   3  -9  -6   10.98    0.67
  -4   9   6    0.36    0.29
  -4   9   6    0.73    0.42
  -4   9   6    0.84    0.18
  -4   9   6    1.30    0.39
  -4   9   6    0.82    0.44
  -4   9   6    1.00    0.25
  -4   9   6    0.88    0.17
  -4   9   6    0.76    0.47
   4  -9  -6    1.00    0.23
   4  -9  -6    1.02    0.24
   4  -9  -6    0.55    0.27
  -5   9   6    1.97    0.29
  -5   9   6    2.94    0.39
  -5   9   6    1.22    0.37
  -5   9   6    2.50    0.44
  -5   9   6    2.74    0.67
  -5   9   6    2.17    0.61
  -5   9   6    2.21    0.52
  -5   9   6    2.07    0.63
   5  -9  -6    2.86    0.45
   5  -9  -6    1.90    0.32
  -6   9   6   -0.60    0.66
  -6   9   6    0.40    0.47
  -6   9   6    0.30    0.65
  -6   9   6    0.32    0.29
  -6   9   6    0.09    0.24
  -6   9   6   -0.35    0.25
  -6   9   6   -0.27    0.20
  -6   9   6    0.31    0.26
   6  -9  -6   -0.09    0.30
  -7   9   6    4.42    0.57
  -7   9   6    3.14    0.43
  -7   9   6    2.51    0.35
  -7   9   6    3.70    0.62
   7  -9  -6    3.30    0.50
  -8   9   6   -0.02    0.36
  -8   9   6   -0.09    0.33
  -8   9   6    0.62    0.31
  -8   9   6   -0.24    0.35
  -8   9   6   -0.21    0.47
   8  -9  -6   -0.44    0.33
   6  11   7    2.53    0.47
   6  11   7    2.69    0.63
   6  11   7    2.18    0.38
   6  11   7    2.98    0.59
  -6 -11  -7    3.67    0.43
  -6 -11  -7    6.59    1.14
  -6 -11  -7    4.33    0.70
   5  11   7    0.88    0.90
   5  11   7    0.63    0.35
   5  11   7    1.08    0.45
   5  11   7    0.32    0.54
   5  11   7    1.36    0.40
  -5 -11  -7    1.39    0.31
  -5 -11  -7    1.18    0.55
  -5 -11  -7    0.86    0.40
  -5 -11  -7    1.28    0.27
   4  11   7    0.04    0.46
   4  11   7    0.22    0.73
   4  11   7   -0.10    0.31
   4  11   7    0.23    0.34
   4  11   7    0.14    0.34
  -4 -11  -7   -0.30    0.37
  -4 -11  -7    0.03    0.49
  -4 -11  -7    0.11    0.27
  -4 -11  -7    0.49    0.30
   3  11   7    3.74    0.83
   3  11   7    2.39    0.37
   3  11   7    2.74    0.37
   3  11   7    2.32    0.45
   3  11   7    2.89    0.40
  -3 -11  -7    3.38    0.55
  -3 -11  -7    3.24    0.40
  -3 -11  -7    3.69    0.52
   2  11   7    1.82    0.41
   2  11   7    1.14    0.34
   2  11   7    2.04    0.31
   2  11   7    1.08    0.37
  -2 -11  -7    1.48    0.31
  -2 -11  -7    1.65    0.26
  -2 -11  -7    1.78    0.40
  -2 -11  -7    1.97    0.35
   1  11   7   -0.49    0.52
   1  11   7   -0.24    0.29
   1  11   7   -0.18    0.35
   1  11   7    0.26    0.34
   1  11   7   -0.01    0.22
   1  11   7   -0.27    0.25
  -1 -11  -7    0.28    0.36
  -1 -11  -7    0.17    0.29
  -1 -11  -7    0.35    0.38
  -1 -11  -7   -0.32    0.34
  -1 -11  -7    0.27    0.48
   0  11   7    3.83    0.63
   0  11   7    4.71    0.52
   0  11   7    3.71    0.62
   0  11   7    5.60    0.61
   0  11   7    4.61    0.69
   0 -11  -7    4.61    0.59
   0 -11  -7    5.72    0.59
   0 -11  -7    4.45    0.56
   0 -11  -7    5.15    0.64
   0 -11  -7    5.62    0.85
   0 -11  -7    4.73    0.76
  -1  11   7    9.22    0.94
  -1  11   7    7.56    0.57
  -1  11   7    8.91    0.68
  -1  11   7    8.03    0.73
  -1  11   7    7.74    0.65
   1 -11  -7    8.44    0.70
   1 -11  -7    6.44    0.67
   1 -11  -7    8.15    0.79
   1 -11  -7    7.03    0.69
   1 -11  -7    7.69    0.66
   1 -11  -7    8.03    0.82
  -2  11   7    1.64    0.32
  -2  11   7    1.72    0.36
  -2  11   7    1.47    0.29
  -2  11   7    1.77    0.60
  -2  11   7    1.11    0.25
   2 -11  -7    1.12    0.28
   2 -11  -7    1.28    0.42
   2 -11  -7    1.31    0.31
   2 -11  -7    1.10    0.34
   2 -11  -7    1.53    0.34
   2 -11  -7    1.40    0.29
  -3  11   7    1.09    0.21
  -3  11   7    0.67    0.29
  -3  11   7    0.78    0.27
  -3  11   7    1.13    0.69
  -3  11   7    1.66    0.34
   3 -11  -7    1.03    0.37
   3 -11  -7    0.97    0.31
   3 -11  -7    1.24    0.37
   3 -11  -7    0.73    0.35
  -4  11   7    0.79    0.22
  -4  11   7    0.29    0.29
  -4  11   7    1.12    0.65
  -4  11   7    0.77    0.30
  -4  11   7    0.80    0.22
  -4  11   7    0.82    0.65
  -4  11   7    0.57    0.30
  -4  11   7    0.92    0.34
   4 -11  -7    1.35    0.29
   4 -11  -7    0.97    0.34
   4 -11  -7    0.78    0.34
   4 -11  -7    0.76    0.34
  -5  11   7    0.69    0.24
  -5  11   7    0.62    0.32
  -5  11   7    0.74    0.33
  -5  11   7   -0.58    0.78
  -5  11   7    0.96    0.38
  -5  11   7    1.07    0.31
   5 -11  -7    1.28    0.39
   5 -11  -7    0.75    0.35
  -6  11   7    3.19    1.04
  -6  11   7    2.69    0.41
  -6  11   7    3.04    0.46
   6 -11  -7    3.73    0.58
   3  13   8    9.02    1.10
   3  13   8   11.80    1.07
  -3 -13  -8    8.56    1.03
  -3 -13  -8   10.17    0.96
   2  13   8   13.50    1.07
   2  13   8   11.06    1.04
   2  13   8    9.86    1.10
  -2 -13  -8   14.56    1.06
  -2 -13  -8   11.29    0.99
   1  13   8    3.63    0.56
   1  13   8    3.02    0.47
   1  13   8    3.34    0.54
  -1 -13  -8    4.49    0.65
  -1 -13  -8    3.94    0.50
  -1 -13  -8    4.04    0.71
   0  13   8    3.29    0.49
   0  13   8    3.07    0.52
   0 -13  -8    5.35    0.68
   0 -13  -8    5.15    0.82
   0 -13  -8    3.75    0.45
  -1  13   8    0.82    0.47
  -1  13   8    1.25    0.42
  -1  13   8    0.52    0.45
   1 -13  -8    0.69    0.41
   1 -13  -8    0.75    0.38
   1 -13  -8    1.24    0.43
  -2  13   8    6.91    0.77
  -2  13   8    5.47    0.93
   2 -13  -8    6.31    0.90
   2 -13  -8    5.65    0.69
   5 -12  -4    4.15    0.75
   5 -12  -4    4.31    0.60
   5 -12  -4    5.70    0.66
  -5  12   4    3.79    0.46
  -5  12   4    4.26    0.74
   4 -12  -4    2.41    0.57
   4 -12  -4    1.42    0.45
   4 -12  -4    2.33    0.35
   4 -12  -4    2.75    0.57
  -4  12   4    3.51    0.60
  -4  12   4    2.95    0.41
   3 -12  -4    0.65    0.41
   3 -12  -4    1.08    0.50
   3 -12  -4    0.39    0.36
   3 -12  -4   -0.27    0.33
   3 -12  -4    0.71    0.52
  -3  12   4    0.17    0.48
  -3  12   4    0.24    0.30
  -3  12   4   -0.50    0.49
  -3  12   4    0.30    0.34
  -3  12   4    0.68    0.33
   2 -12  -4   -0.18    0.34
   2 -12  -4    1.16    0.41
   2 -12  -4    0.31    0.38
   2 -12  -4    0.58    0.42
   2 -12  -4    0.81    0.38
  -2  12   4    0.32    0.46
  -2  12   4   -0.36    0.37
  -2  12   4    1.08    0.57
  -2  12   4    0.00    0.33
  -2  12   4    1.00    0.30
  -2  12   4    1.05    0.43
   1 -12  -4    8.73    0.79
   1 -12  -4    6.85    0.72
   1 -12  -4    5.68    0.84
   1 -12  -4    8.09    0.71
   1 -12  -4    9.06    0.85
  -1  12   4    8.11    0.97
  -1  12   4    8.13    0.75
  -1  12   4    6.89    0.72
  -1  12   4    7.35    0.89
  -1  12   4    7.13    1.04
   0 -12  -4    2.06    0.41
   0 -12  -4    1.42    0.44
   0 -12  -4    2.14    0.39
   0 -12  -4    1.63    0.33
   0 -12  -4    0.90    0.39
   0  12   4    2.55    0.70
   0  12   4    1.87    0.44
   0  12   4    1.57    0.40
   0  12   4    1.73    0.43
  -1 -12  -4    3.90    0.43
  -1 -12  -4    3.11    0.47
  -1 -12  -4    3.96    0.48
  -1 -12  -4    4.96    0.87
  -1 -12  -4    3.61    0.58
   1  12   4    2.58    0.40
   1  12   4    2.88    0.46
   1  12   4    4.08    0.54
  -2 -12  -4    0.46    0.39
   2  12   4    0.12    0.81
   2  12   4    0.45    0.33
   2  12   4   -0.31    0.37
   2  12   4    0.46    0.51
  -3 -12  -4    6.46    0.83
  -3 -12  -4    6.07    0.99
   3  12   4    4.83    1.04
   3  12   4    2.62    0.48
   3  12   4    4.39    0.80
   3  12   4    3.80    0.49
   3  12   4    3.19    0.55
  -4 -12  -4   -0.46    0.45
  -4 -12  -4    0.73    0.62
   4  12   4   -0.41    0.63
   4  12   4   -0.02    0.38
   4  12   4    0.35    1.04
   4  12   4    0.86    0.46
  -5 -12  -4    1.16    0.69
  -5 -12  -4    1.13    0.38
   5  12   4    0.86    0.49
   5  12   4   -0.41    0.55
   5  12   4    0.31    0.43
   7 -10  -3    0.82    0.65
   7 -10  -3    0.37    0.30
  -7  10   3    1.59    0.35
  -7  10   3    1.42    0.38
  -7  10   3    1.41    0.73
  -7  10   3    1.46    0.55
   6 -10  -3    0.68    0.41
   6 -10  -3    1.14    0.30
   6 -10  -3    1.50    0.52
  -6  10   3    1.21    0.27
  -6  10   3    1.05    0.31
  -6  10   3    2.37    0.69
  -6  10   3    1.43    0.44
  -6  10   3    1.49    0.82
  -6  10   3    1.36    0.27
  -6  10   3    1.24    0.32
   5 -10  -3    0.32    0.30
   5 -10  -3   -0.06    0.35
   5 -10  -3    0.31    0.27
   5 -10  -3   -0.18    0.43
   5 -10  -3    0.25    0.24
  -5  10   3    1.00    0.59
  -5  10   3    0.30    0.28
  -5  10   3    0.20    0.22
  -5  10   3    0.14    0.16
  -5  10   3    0.24    0.24
  -5  10   3    0.18    0.42
  -5  10   3    0.20    0.51
   4 -10  -3    0.64    0.33
   4 -10  -3    0.32    0.29
   4 -10  -3    0.20    0.30
   4 -10  -3    0.32    0.31
  -4  10   3    0.62    0.37
  -4  10   3    0.12    0.20
  -4  10   3    0.43    0.53
  -4  10   3    0.68    0.25
  -4  10   3    0.48    0.44
   3 -10  -3    2.32    0.39
   3 -10  -3    2.48    0.41
   3 -10  -3    2.03    0.29
   3 -10  -3    1.89    0.31
   3 -10  -3    1.74    0.34
   3 -10  -3    2.33    0.34
  -3  10   3    1.76    0.52
  -3  10   3    3.01    0.50
  -3  10   3    1.46    0.22
  -3  10   3    1.18    0.36
  -3  10   3    1.94    0.36
  -3  10   3    2.35    0.43
  -3  10   3    1.91    0.48
  -3  10   3    2.03    0.39
   2 -10  -3    3.40    0.49
   2 -10  -3    4.37    0.56
   2 -10  -3    3.72    0.53
   2 -10  -3    4.59    0.46
   2 -10  -3    4.29    0.54
   2 -10  -3    4.29    0.51
  -2  10   3    4.40    0.67
  -2  10   3    4.23    0.65
  -2  10   3    4.52    0.64
  -2  10   3    3.51    0.45
  -2  10   3    2.91    0.40
  -2  10   3    2.98    0.44
   1 -10  -3    4.44    0.77
   1 -10  -3    3.46    0.53
   1 -10  -3    3.92    0.67
   1 -10  -3    3.55    0.54
   1 -10  -3    3.67    0.48
   1 -10  -3    3.96    0.48
  -1  10   3    3.49    0.44
  -1  10   3    3.53    0.53
  -1  10   3    2.68    0.44
  -1  10   3    2.98    0.50
  -1  10   3    4.06    0.66
  -1  10   3    2.39    0.37
   0 -10  -3   29.05    1.52
   0 -10  -3   31.05    1.25
   0 -10  -3   28.44    1.19
   0 -10  -3   29.50    1.42
   0 -10  -3   29.41    1.32
   0 -10  -3   29.37    1.11
   0  10   3   28.78    1.24
   0  10   3   29.33    1.26
   0  10   3   31.18    1.30
   0  10   3   29.27    1.42
   0  10   3   28.31    1.37
   0  10   3   29.75    1.20
  -1 -10  -3    0.60    0.25
  -1 -10  -3    0.09    0.41
  -1 -10  -3   -0.03    0.20
  -1 -10  -3    0.52    0.37
  -1 -10  -3    0.25    0.30
  -1 -10  -3    0.33    0.26
   1  10   3    0.04    0.25
   1  10   3    0.44    0.40
   1  10   3    0.00    0.27
   1  10   3   -0.05    0.32
   1  10   3    0.04    0.19
   1  10   3    0.27    0.24
  -2 -10  -3    5.10    0.41
  -2 -10  -3    6.90    0.70
  -2 -10  -3    5.19    0.90
  -2 -10  -3    5.44    0.59
  -2 -10  -3    3.97    0.59
  -2 -10  -3    5.49    0.69
   2  10   3    5.51    0.56
   2  10   3    6.80    0.95
   2  10   3    5.29    0.67
   2  10   3    6.15    0.62
   2  10   3    5.84    0.68
   2  10   3    6.25    0.61
  -3 -10  -3    1.32    0.44
  -3 -10  -3    1.17    0.22
  -3 -10  -3    1.78    0.58
  -3 -10  -3    1.21    0.36
  -3 -10  -3    1.56    0.30
  -3 -10  -3    1.44    0.21
  -3 -10  -3    1.37    0.20
  -3 -10  -3    1.34    0.24
   3  10   3    1.41    0.25
   3  10   3    1.76    0.31
   3  10   3    1.21    0.56
   3  10   3    1.76    0.35
   3  10   3    1.65    0.40
  -4 -10  -3    4.30    0.39
  -4 -10  -3    2.95    0.60
  -4 -10  -3    3.88    0.65
  -4 -10  -3    4.41    0.54
  -4 -10  -3    5.02    0.56
  -4 -10  -3    3.45    0.45
   4  10   3    3.68    0.49
   4  10   3    2.50    0.42
   4  10   3    4.36    0.59
   4  10   3    3.20    0.42
   4  10   3    2.77    0.74
  -5 -10  -3    1.23    0.27
  -5 -10  -3    0.72    0.50
  -5 -10  -3    0.30    0.39
  -5 -10  -3    0.86    0.22
  -5 -10  -3    0.82    0.48
   5  10   3    0.66    0.29
   5  10   3    0.66    0.39
   5  10   3    0.75    0.32
   5  10   3    2.24    0.75
   5  10   3    1.06    0.39
  -6 -10  -3    1.01    0.53
  -6 -10  -3    1.99    0.32
  -6 -10  -3    1.81    0.31
   6  10   3    2.70    0.50
   6  10   3    2.39    0.60
   6  10   3    2.14    0.37
   6  10   3    2.29    0.42
  -7 -10  -3    1.54    0.59
  -7 -10  -3    1.60    0.35
  -7 -10  -3    0.88    0.37
   7  10   3    1.83    0.42
   7  10   3    1.93    0.57
   7  10   3    1.80    0.69
   9  -8  -2    0.00    0.31
  -9   8   2    0.13    0.37
  -9   8   2   -0.68    0.37
  -9   8   2   -0.17    0.36
   8  -8  -2    7.48    0.62
   8  -8  -2    7.33    1.05
  -8   8   2    5.72    0.74
  -8   8   2    8.19    0.70
  -8   8   2    9.42    1.25
  -8   8   2    7.23    0.59
  -8   8   2    7.03    0.92
  -8   8   2    6.05    0.94
  -8   8   2    9.52    0.79
   7  -8  -2    0.70    0.31
   7  -8  -2   -0.25    0.46
  -7   8   2   -0.03    0.25
  -7   8   2    0.40    0.23
  -7   8   2    0.92    0.72
  -7   8   2   -0.14    0.24
  -7   8   2   -0.50    0.36
  -7   8   2    0.17    0.49
  -7   8   2    0.04    0.19
  -7   8   2   -0.03    0.51
   6  -8  -2    1.96    0.45
   6  -8  -2    2.28    0.33
  -6   8   2    2.74    0.57
  -6   8   2    2.35    0.41
  -6   8   2    1.65    0.37
  -6   8   2    2.26    0.50
  -6   8   2    1.52    0.24
  -6   8   2    2.66    0.67
  -6   8   2    1.89    0.49
  -6   8   2    1.95    0.24
   5  -8  -2   12.90    0.87
   5  -8  -2   11.73    0.73
   5  -8  -2   11.95    0.53
   5  -8  -2   13.35    0.81
  -5   8   2   11.01    0.89
  -5   8   2   11.30    0.93
  -5   8   2   12.76    0.57
  -5   8   2   12.08    1.08
  -5   8   2   13.19    0.74
  -5   8   2   12.23    0.85
  -5   8   2   11.93    0.98
  -5   8   2   10.90    0.85
  -5   8   2   10.83    0.55
   4  -8  -2    0.26    0.25
   4  -8  -2    0.00    0.27
   4  -8  -2    0.34    0.20
   4  -8  -2    0.49    0.19
   4  -8  -2    0.15    0.21
  -4   8   2    0.24    0.13
  -4   8   2    0.07    0.22
  -4   8   2    0.45    0.12
  -4   8   2    0.36    0.18
  -4   8   2    0.01    0.31
  -4   8   2    0.47    0.25
  -4   8   2    0.59    0.18
  -4   8   2    0.35    0.31
  -4   8   2    0.60    0.40
  -4   8   2    0.52    0.31
   3  -8  -2    0.55    0.26
   3  -8  -2    0.74    0.21
   3  -8  -2    0.52    0.24
   3  -8  -2    0.50    0.15
   3  -8  -2    0.87    0.24
  -3   8   2    0.62    0.28
  -3   8   2    0.38    0.20
  -3   8   2    0.47    0.13
  -3   8   2    0.56    0.24
  -3   8   2    0.73    0.29
  -3   8   2    0.76    0.17
   2  -8  -2    5.22    0.43
   2  -8  -2    4.65    0.38
   2  -8  -2    4.93    0.53
   2  -8  -2    4.80    0.58
   2  -8  -2    5.33    0.49
  -2   8   2    5.58    0.53
  -2   8   2    6.19    0.58
  -2   8   2    5.61    0.42
  -2   8   2    5.31    0.50
  -2   8   2    5.29    0.61
  -2   8   2    5.30    0.51
  -2   8   2    5.54    0.59
   1  -8  -2   23.75    1.07
   1  -8  -2   22.55    1.20
   1  -8  -2   23.70    0.94
   1  -8  -2   22.80    1.07
   1  -8  -2   24.29    0.95
  -1   8   2   23.49    1.06
  -1   8   2   23.73    1.08
  -1   8   2   23.53    1.17
  -1   8   2   23.00    0.94
  -1   8   2   23.50    0.92
  -1   8   2   21.66    0.99
   0  -8  -2    4.03    0.56
   0  -8  -2    4.40    0.55
   0  -8  -2    4.04    0.44
   0  -8  -2    5.03    0.41
   0  -8  -2    5.11    0.44
   0   8   2    4.49    0.51
   0   8   2    4.50    0.55
   0   8   2    3.79    0.44
   0   8   2    4.20    0.37
  -1  -8  -2    7.19    0.57
  -1  -8  -2    6.73    0.52
  -1  -8  -2    6.24    0.65
  -1  -8  -2    6.32    0.68
  -1  -8  -2    6.35    0.43
  -1  -8  -2    7.08    0.55
   1   8   2    6.41    0.67
   1   8   2    7.42    0.55
   1   8   2    6.56    0.53
   1   8   2    6.69    0.53
   1   8   2    6.76    0.59
   1   8   2    7.03    0.50
  -2  -8  -2    4.46    0.53
  -2  -8  -2    3.50    0.58
  -2  -8  -2    3.87    0.38
  -2  -8  -2    3.51    0.22
  -2  -8  -2    2.48    0.36
  -2  -8  -2    3.85    0.65
   2   8   2    3.34    0.43
   2   8   2    4.46    0.63
   2   8   2    4.91    0.55
   2   8   2    3.83    0.48
  -3  -8  -2    0.91    0.21
  -3  -8  -2    1.12    0.33
  -3  -8  -2    0.40    0.26
  -3  -8  -2    1.00    0.15
  -3  -8  -2    1.01    0.38
  -3  -8  -2    1.07    0.20
   3   8   2    1.22    0.25
   3   8   2    0.90    0.27
   3   8   2    1.54    0.38
  -4  -8  -2    0.82    0.28
  -4  -8  -2    0.74    0.39
  -4  -8  -2    0.75    0.34
  -4  -8  -2    0.17    0.23
  -4  -8  -2    0.54    0.15
   4   8   2    0.88    0.42
   4   8   2    0.79    0.31
   4   8   2    0.84    0.23
   4   8   2    0.70    0.20
   4   8   2    0.63    0.21
   4   8   2    0.69    0.19
  -5  -8  -2   11.83    0.73
  -5  -8  -2   12.17    1.14
  -5  -8  -2   13.13    0.85
  -5  -8  -2   12.55    0.92
  -5  -8  -2   12.25    0.64
  -5  -8  -2   12.06    0.94
   5   8   2   11.69    0.92
   5   8   2   12.52    0.87
   5   8   2   12.02    1.09
   5   8   2   13.29    0.81
   5   8   2   11.40    0.72
   5   8   2   13.42    0.84
  -6  -8  -2    4.88    0.53
  -6  -8  -2    3.19    0.54
  -6  -8  -2    5.04    0.68
  -6  -8  -2    4.02    0.47
   6   8   2    4.10    0.63
   6   8   2    3.35    0.62
   6   8   2    3.58    0.53
   6   8   2    4.19    0.71
   6   8   2    3.07    0.46
   6   8   2    4.27    0.64
  -7  -8  -2    0.83    0.27
  -7  -8  -2    0.77    0.75
  -7  -8  -2    1.74    0.54
  -7  -8  -2    1.87    0.44
  -7  -8  -2    1.19    0.28
   7   8   2    1.74    0.51
   7   8   2    1.07    0.33
   7   8   2    1.21    0.42
   7   8   2    1.23    0.31
  -8  -8  -2    1.94    0.34
  -8  -8  -2    2.04    0.66
  -8  -8  -2    1.49    0.52
  -8  -8  -2    1.73    0.34
   8   8   2    1.59    0.36
   8   8   2    1.81    0.51
  -9  -8  -2    1.77    0.43
   9   8   2    0.56    0.63
   9   8   2    1.45    0.72
   9   8   2    1.02    0.40
  10  -6  -1    1.28    0.59
 -10   6   1    0.93    0.36
 -10   6   1    0.15    0.40
 -10   6   1    0.67    0.36
   9  -6  -1    3.26    0.61
   9  -6  -1    5.77    0.88
  -9   6   1    3.78    0.67
  -9   6   1    2.38    0.33
  -9   6   1    1.65    0.49
  -9   6   1    3.33    0.49
  -9   6   1    4.31    0.69
  -9   6   1    2.43    0.32
   8  -6  -1    7.37    0.78
   8  -6  -1    5.85    0.85
  -8   6   1    7.27    1.05
  -8   6   1    5.85    0.60
  -8   6   1    7.06    0.85
  -8   6   1    6.26    0.66
  -8   6   1    7.12    0.58
  -8   6   1    6.82    0.47
  -8   6   1    6.99    0.64
  -8   6   1    6.18    0.86
   7  -6  -1    9.85    0.85
  -7   6   1   10.16    0.70
  -7   6   1   10.38    0.70
  -7   6   1   10.18    0.51
  -7   6   1    8.71    0.82
  -7   6   1   11.01    0.97
  -7   6   1   10.39    0.94
  -7   6   1    9.63    0.65
  -7   6   1   10.21    0.65
  -7   6   1   10.71    0.87
  -7   6   1   10.13    1.16
   6  -6  -1    0.49    0.26
   6  -6  -1    1.20    0.31
   6  -6  -1    1.10    0.19
   6  -6  -1    1.17    0.17
  -6   6   1    0.96    0.18
  -6   6   1    1.48    0.40
  -6   6   1    1.25    0.35
  -6   6   1    1.11    0.39
  -6   6   1    0.88    0.13
  -6   6   1    0.87    0.24
  -6   6   1    0.22    0.23
  -6   6   1    0.73    0.18
  -6   6   1    1.45    0.48
   5  -6  -1    4.85    0.34
   5  -6  -1    5.74    0.38
   5  -6  -1    5.42    0.57
   5  -6  -1    4.83    0.53
   5  -6  -1    4.96    0.48
  -5   6   1    4.72    0.30
  -5   6   1    4.89    0.53
  -5   6   1    4.40    0.55
  -5   6   1    5.74    0.74
  -5   6   1    4.96    0.44
  -5   6   1    4.68    0.60
  -5   6   1    4.70    0.57
  -5   6   1    4.50    0.42
  -5   6   1    4.88    0.51
   4  -6  -1   13.51    0.59
   4  -6  -1   12.35    0.71
   4  -6  -1   13.34    0.56
   4  -6  -1   12.90    0.80
   4  -6  -1   13.20    0.72
  -4   6   1   12.21    0.81
  -4   6   1   12.97    0.51
  -4   6   1   12.62    0.73
  -4   6   1   13.16    0.74
  -4   6   1   13.15    0.67
  -4   6   1   14.59    0.92
  -4   6   1   13.03    0.43
  -4   6   1   13.19    0.74
  -4   6   1   13.53    0.46
   3  -6  -1   36.64    1.18
   3  -6  -1   36.37    1.38
   3  -6  -1   34.53    1.12
   3  -6  -1   35.08    1.37
   3  -6  -1   36.08    1.41
   3  -6  -1   34.57    1.05
  -3   6   1   37.02    1.45
  -3   6   1   36.78    1.36
  -3   6   1   36.56    1.52
  -3   6   1   36.50    1.09
  -3   6   1   38.10    1.31
  -3   6   1   36.71    1.39
  -3   6   1   36.43    1.30
  -3   6   1   39.54    1.14
   2  -6  -1    0.27    0.12
   2  -6  -1    0.34    0.16
   2  -6  -1    0.45    0.15
   2  -6  -1    0.36    0.12
   2  -6  -1    0.27    0.09
   2  -6  -1    0.02    0.17
  -2   6   1    0.34    0.15
  -2   6   1    0.51    0.16
  -2   6   1    0.26    0.08
  -2   6   1    0.17    0.08
  -2   6   1    0.47    0.15
  -2   6   1    0.40    0.06
  -2   6   1    0.38    0.11
   1  -6  -1   14.71    0.80
   1  -6  -1   16.01    0.77
   1  -6  -1   15.71    0.64
   1  -6  -1   16.03    0.74
   1  -6  -1   15.56    0.66
   1  -6  -1   16.34    0.77
  -1   6   1   15.31    0.73
  -1   6   1   15.65    0.62
  -1   6   1   15.61    0.71
  -1   6   1   14.46    0.60
  -1   6   1   15.40    0.81
  -1   6   1   15.54    0.79
  -1   6   1   16.40    0.71
   0  -6  -1   10.11    0.53
   0  -6  -1   10.20    0.54
   0  -6  -1   10.70    0.68
   0  -6  -1   10.89    0.55
   0  -6  -1   10.38    0.67
   0  -6  -1   10.49    0.59
   0   6   1   11.13    0.60
   0   6   1   10.35    0.58
   0   6   1   10.99    0.53
   0   6   1   11.31    0.60
   0   6   1   10.85    0.65
   0   6   1   10.12    0.56
  -1  -6  -1   41.76    1.10
  -1  -6  -1   40.71    1.36
  -1  -6  -1   41.01    1.55
  -1  -6  -1   42.22    1.44
  -1  -6  -1   41.75    1.47
  -1  -6  -1   41.94    1.55
   1   6   1   41.47    1.47
   1   6   1   39.46    1.31
   1   6   1   40.76    1.42
   1   6   1   40.91    1.32
   1   6   1   41.10    1.35
   1   6   1   39.57    1.49
  -2  -6  -1    5.43    0.42
  -2  -6  -1    5.28    0.52
  -2  -6  -1    5.27    0.47
  -2  -6  -1    5.93    0.41
  -2  -6  -1    5.69    0.28
   2   6   1    6.15    0.47
   2   6   1    5.70    0.51
   2   6   1    5.21    0.39
   2   6   1    5.64    0.40
   2   6   1    4.86    0.43
   2   6   1    4.79    0.44
  -3  -6  -1   58.63    1.89
  -3  -6  -1   60.20    1.98
  -3  -6  -1   59.87    2.12
  -3  -6  -1   58.15    1.71
  -3  -6  -1   60.01    1.84
   3   6   1   59.24    1.68
   3   6   1   56.93    2.01
   3   6   1   57.80    1.84
   3   6   1   57.88    1.97
   3   6   1   57.99    1.85
   3   6   1   60.55    2.06
  -4  -6  -1   -0.02    0.11
  -4  -6  -1    0.07    0.17
  -4  -6  -1   -0.10    0.13
  -4  -6  -1   -0.02    0.21
  -4  -6  -1    0.32    0.28
   4   6   1   -0.14    0.18
   4   6   1    0.37    0.24
   4   6   1    0.17    0.16
   4   6   1   -0.12    0.14
   4   6   1   -0.07    0.11
   4   6   1    0.21    0.27
   4   6   1   -0.06    0.14
   4   6   1    0.23    0.17
  -5  -6  -1   16.41    0.78
  -5  -6  -1   18.85    0.88
  -5  -6  -1   18.16    0.97
  -5  -6  -1   15.51    1.08
  -5  -6  -1   17.40    0.92
   5   6   1   18.27    0.85
   5   6   1   17.89    1.00
   5   6   1   18.16    1.09
   5   6   1   18.76    0.93
   5   6   1   18.01    0.93
   5   6   1   19.22    0.91
  -6  -6  -1    4.21    0.66
  -6  -6  -1    4.96    0.61
  -6  -6  -1    4.53    0.70
  -6  -6  -1    4.06    0.56
  -6  -6  -1    5.10    0.83
  -6  -6  -1    4.59    0.46
   6   6   1    5.09    0.48
   6   6   1    5.03    0.62
   6   6   1    5.42    0.57
   6   6   1    3.86    0.57
   6   6   1    5.08    0.47
  -7  -6  -1   -0.22    0.45
  -7  -6  -1   -0.08    0.28
  -7  -6  -1    0.17    0.52
  -7  -6  -1    0.20    0.20
  -7  -6  -1   -0.27    0.21
  -7  -6  -1   -0.24    0.30
  -7  -6  -1    0.08    0.31
   7   6   1    0.08    0.22
   7   6   1   -0.40    0.42
   7   6   1    0.46    0.34
   7   6   1   -0.55    0.39
   7   6   1    0.05    0.29
   7   6   1   -0.20    0.21
  -8  -6  -1    5.53    0.67
  -8  -6  -1    4.33    0.60
  -8  -6  -1    4.35    0.84
  -8  -6  -1    3.83    0.65
   8   6   1    5.24    0.85
   8   6   1    5.17    0.67
   8   6   1    6.01    0.77
  -9  -6  -1   -0.28    0.46
  -9  -6  -1   -0.08    0.70
  -9  -6  -1   -0.53    0.30
  -9  -6  -1   -1.05    0.87
  -9  -6  -1   -0.45    0.34
   9   6   1    0.49    0.27
   9   6   1    0.13    0.52
   9   6   1   -0.37    0.35
   9   6   1   -0.81    0.57
 -10  -6  -1    7.73    1.47
  10   6   1    7.16    1.20
  10   6   1    5.18    0.82
  10  -4   0    0.60    0.51
  10  -4   0    1.89    0.49
  10  -4   0    0.79    0.38
 -10   4   0    1.38    0.30
 -10   4   0    0.60    0.33
 -10   4   0    0.96    0.35
 -10   4   0    0.64    0.47
   9  -4   0   15.29    0.80
   9  -4   0   11.62    0.99
   9  -4   0   12.53    1.08
   9  -4   0   14.07    0.89
  -9   4   0   15.72    1.04
  -9   4   0   15.44    0.88
  -9   4   0   14.04    0.89
  -9   4   0   16.04    0.84
   8  -4   0    2.01    0.31
   8  -4   0    2.15    0.33
   8  -4   0    1.48    0.40
   8  -4   0    3.55    0.57
  -8   4   0    1.35    0.29
  -8   4   0    1.36    0.53
  -8   4   0    1.19    0.40
  -8   4   0    2.04    0.26
  -8   4   0    2.27    0.42
  -8   4   0    2.37    0.25
  -8   4   0    1.77    0.28
   7  -4   0   17.64    0.88
   7  -4   0   17.74    0.96
   7  -4   0   16.31    0.73
   7  -4   0   16.45    1.08
  -7   4   0   15.95    0.81
  -7   4   0   15.59    0.69
  -7   4   0   14.23    1.17
  -7   4   0   16.58    0.63
  -7   4   0   14.61    0.84
  -7   4   0   15.69    0.54
  -7   4   0   15.72    1.02
  -7   4   0   16.34    0.71
  -7   4   0   17.52    0.80
  -7   4   0   16.69    0.88
  -7   4   0   16.56    0.56
  -7   4   0   14.24    1.01
   6  -4   0    1.60    0.32
   6  -4   0    1.74    0.30
   6  -4   0    1.61    0.25
   6  -4   0    2.11    0.34
  -6   4   0    1.76    0.33
  -6   4   0    2.08    0.32
  -6   4   0    2.83    0.34
  -6   4   0    2.72    0.44
  -6   4   0    2.39    0.33
  -6   4   0    2.42    0.51
  -6   4   0    2.04    0.37
  -6   4   0    2.35    0.21
  -6   4   0    1.94    0.22
  -6   4   0    2.00    0.20
  -6   4   0    2.34    0.40
   5  -4   0    9.18    0.48
   5  -4   0    8.90    0.68
   5  -4   0    8.78    0.53
   5  -4   0   10.16    0.60
  -5   4   0    9.53    0.38
  -5   4   0    8.66    0.56
  -5   4   0    9.58    0.69
  -5   4   0    9.28    0.56
  -5   4   0    8.30    0.73
  -5   4   0    7.93    0.35
  -5   4   0    8.88    0.36
  -5   4   0    9.26    0.54
  -5   4   0    9.29    0.54
  -5   4   0    8.96    0.68
   4  -4   0    9.17    0.55
   4  -4   0    9.36    0.58
   4  -4   0    9.74    0.46
   4  -4   0    9.15    0.63
   4  -4   0    9.95    0.54
   4  -4   0    8.51    0.53
  -4   4   0    9.29    0.57
  -4   4   0    9.39    0.60
  -4   4   0    9.79    0.52
  -4   4   0   10.16    0.72
  -4   4   0    9.26    0.39
  -4   4   0    8.88    0.64
  -4   4   0   10.04    0.41
  -4   4   0    9.56    0.53
  -4   4   0   10.60    0.58
   3  -4   0   30.73    1.02
   3  -4   0   30.25    1.21
   3  -4   0   30.22    0.96
   3  -4   0   28.51    1.08
   3  -4   0   29.71    1.13
   3  -4   0   30.20    0.97
  -3   4   0   29.53    0.93
  -3   4   0   31.66    1.19
  -3   4   0   32.11    0.97
  -3   4   0   31.91    1.14
  -3   4   0   29.58    1.27
  -3   4   0   31.71    1.08
  -3   4   0   32.88    1.15
  -3   4   0   31.67    1.08
   2  -4   0   62.00    1.73
   2  -4   0   64.38    2.00
   2  -4   0   63.57    1.78
   2  -4   0   64.25    1.95
   2  -4   0   62.79    1.90
   2  -4   0   62.28    1.57
  -2   4   0   61.95    1.72
  -2   4   0   64.76    1.59
  -2   4   0   64.01    1.92
  -2   4   0   62.86    1.73
  -2   4   0   65.22    1.82
  -2   4   0   65.00    1.97
  -2   4   0   61.79    1.72
  -2   4   0   64.68    2.03
  -2   4   0   63.83    1.87
  -2   4   0   67.35    1.77
   1  -4   0    4.56    0.36
   1  -4   0    4.76    0.34
   1  -4   0    4.15    0.27
   1  -4   0    5.20    0.35
   1  -4   0    4.21    0.26
  -1   4   0    4.53    0.22
  -1   4   0    4.40    0.39
  -1   4   0    4.40    0.24
  -1   4   0    4.52    0.24
  -1   4   0    4.25    0.34
  -1   4   0    4.59    0.32
  -1   4   0    4.68    0.31
  -1   4   0    5.01    0.61
   0  -4   0    8.62    0.43
   0  -4   0    8.29    0.41
   0  -4   0    9.01    0.54
   0  -4   0    8.53    0.52
   0  -4   0    8.55    0.29
   0  -4   0    8.99    0.47
   0   4   0    8.53    0.45
   0   4   0    8.15    0.47
   0   4   0    9.10    0.48
   0   4   0    8.42    0.50
   0   4   0    8.39    0.38
   0   4   0    8.17    0.29
   0   4   0    7.56    0.45
  -1  -4   0   44.01    1.39
  -1  -4   0   43.40    1.31
  -1  -4   0   43.25    1.47
  -1  -4   0   44.21    1.20
  -1  -4   0   43.53    1.40
  -1  -4   0   44.87    1.34
  -1  -4   0   44.83    1.47
   1   4   0   47.42    1.53
   1   4   0   46.39    1.39
   1   4   0   43.80    1.46
   1   4   0   47.96    1.34
   1   4   0   45.48    1.51
   1   4   0   46.34    1.36
  -2  -4   0   37.48    1.14
  -2  -4   0   39.43    1.42
  -2  -4   0   38.53    1.34
  -2  -4   0   38.51    1.22
  -2  -4   0   38.83    1.32
  -2  -4   0   40.12    1.28
   2   4   0   40.34    1.41
   2   4   0   39.39    1.43
   2   4   0   47.83    1.54
   2   4   0   40.49    1.18
   2   4   0   41.31    1.30
   2   4   0   40.65    1.29
  -3  -4   0   22.69    1.05
  -3  -4   0   22.82    0.94
  -3  -4   0   23.34    0.84
  -3  -4   0   22.15    0.93
  -3  -4   0   24.25    0.90
  -3  -4   0   23.63    0.96
   3   4   0   23.85    1.01
   3   4   0   24.27    0.95
   3   4   0   23.83    0.91
   3   4   0   23.10    0.72
   3   4   0   23.26    0.96
   3   4   0   23.76    0.95
   3   4   0   23.82    0.91
  -4  -4   0   58.38    1.84
  -4  -4   0   57.89    1.89
  -4  -4   0   57.47    1.77
  -4  -4   0   56.58    2.01
  -4  -4   0   58.16    1.78
   4   4   0   57.52    1.67
   4   4   0   57.92    1.84
   4   4   0   60.96    2.03
   4   4   0   60.52    1.97
   4   4   0   57.51    1.90
  -5  -4   0   43.22    1.70
  -5  -4   0   42.79    1.47
  -5  -4   0   42.77    1.46
  -5  -4   0   41.55    1.55
  -5  -4   0   41.14    1.45
   5   4   0   42.56    1.51
   5   4   0   43.63    1.62
   5   4   0   43.87    1.67
   5   4   0   43.17    1.36
   5   4   0   44.11    1.46
   5   4   0   42.85    1.64
  -6  -4   0    8.91    0.60
  -6  -4   0    9.94    0.86
  -6  -4   0    9.02    0.61
  -6  -4   0    8.87    0.56
  -6  -4   0    9.33    0.73
   6   4   0    8.28    0.65
   6   4   0    8.43    0.51
   6   4   0    8.49    0.65
   6   4   0    8.57    0.65
   6   4   0    8.77    0.54
   6   4   0    8.42    0.72
  -7  -4   0    6.76    0.82
  -7  -4   0    6.40    0.55
  -7  -4   0    8.16    0.59
  -7  -4   0    5.50    0.72
  -7  -4   0    7.09    0.53
  -7  -4   0    7.22    0.82
  -7  -4   0    6.88    0.54
   7   4   0    7.13    0.70
   7   4   0    6.21    0.74
   7   4   0    6.23    0.63
   7   4   0    7.28    0.51
   7   4   0    5.80    0.45
  -8  -4   0    2.88    0.48
  -8  -4   0    2.61    0.37
  -8  -4   0    1.98    0.31
  -8  -4   0    1.81    0.38
  -8  -4   0    1.92    0.33
  -8  -4   0    1.90    0.55
  -8  -4   0    1.42    0.49
   8   4   0    2.14    0.39
   8   4   0    2.36    0.30
   8   4   0    2.00    0.40
   8   4   0    2.19    0.49
  -9  -4   0    8.84    0.72
  -9  -4   0    8.81    0.75
  -9  -4   0    7.69    1.25
  -9  -4   0    9.75    0.82
  -9  -4   0   10.52    1.32
   9   4   0    9.14    0.80
   9   4   0    9.20    0.72
   9   4   0   10.01    0.95
 -10  -4   0    9.43    0.92
 -10  -4   0    8.57    1.23
 -10  -4   0    9.44    0.88
 -10  -4   0   11.01    0.83
  10   4   0    8.99    1.18
  10   4   0    8.83    1.14
  10   4   0    8.45    0.89
  10   4   0    9.33    0.90
  11  -2   1    1.56    0.46
  11  -2   1    1.06    0.65
 -11   2  -1    1.55    0.35
 -11   2  -1    1.50    0.38
 -11   2  -1    2.12    0.39
  10  -2   1    6.41    0.79
  10  -2   1    6.58    0.95
  10  -2   1    8.46    0.99
  10  -2   1    6.59    0.81
 -10   2  -1    6.59    0.59
 -10   2  -1    7.28    0.88
 -10   2  -1    6.51    0.91
 -10   2  -1    7.14    0.81
 -10   2  -1    6.70    0.64
   9  -2   1    2.92    0.36
   9  -2   1    2.60    0.43
   9  -2   1    3.22    0.48
   9  -2   1    2.98    0.39
  -9   2  -1    3.75    0.49
  -9   2  -1    3.28    0.52
  -9   2  -1    2.86    0.71
  -9   2  -1    2.91    0.60
  -9   2  -1    3.19    0.49
  -9   2  -1    2.80    0.39
  -9   2  -1    4.11    0.47
  -9   2  -1    2.86    0.40
   8  -2   1   17.18    0.86
   8  -2   1   16.46    0.91
   8  -2   1   14.51    1.00
   8  -2   1   15.77    0.99
   8  -2   1   16.05    0.82
  -8   2  -1   16.12    0.81
  -8   2  -1   16.01    0.85
  -8   2  -1   16.27    1.10
  -8   2  -1   16.11    0.87
  -8   2  -1   16.31    0.76
  -8   2  -1   14.64    1.23
   7  -2   1   22.78    1.15
   7  -2   1   23.77    0.96
   7  -2   1   24.26    1.06
   7  -2   1   23.65    1.00
  -7   2  -1   21.77    1.31
  -7   2  -1   23.06    0.91
  -7   2  -1   23.14    0.88
  -7   2  -1   22.11    1.20
  -7   2  -1   24.23    0.95
  -7   2  -1   23.13    0.96
   6  -2   1   17.93    1.02
   6  -2   1   17.09    0.79
   6  -2   1   17.53    0.83
   6  -2   1   17.83    0.94
   6  -2   1   17.93    0.77
  -6   2  -1   17.33    0.75
  -6   2  -1   17.38    1.06
  -6   2  -1   16.58    0.69
  -6   2  -1   18.30    0.73
  -6   2  -1   17.34    0.73
  -6   2  -1   17.21    0.82
  -6   2  -1   17.05    0.95
  -6   2  -1   15.88    0.73
   5  -2   1   14.36    0.69
   5  -2   1   14.29    0.61
   5  -2   1   14.01    0.82
   5  -2   1   13.30    0.71
  -5   2  -1   14.14    0.64
  -5   2  -1   13.97    0.52
  -5   2  -1   14.54    0.61
  -5   2  -1   13.47    0.61
  -5   2  -1   13.82    0.66
  -5   2  -1   13.83    0.58
  -5   2  -1   13.21    0.53
   4  -2   1   29.85    0.95
   4  -2   1   29.34    0.99
   4  -2   1   28.71    1.08
   4  -2   1   27.85    1.19
   4  -2   1   28.27    0.92
   4  -2   1   27.49    0.99
  -4   2  -1   27.62    0.81
  -4   2  -1   28.66    0.93
  -4   2  -1   28.79    1.04
  -4   2  -1   28.98    1.23
  -4   2  -1   28.03    1.13
  -4   2  -1   28.41    0.92
  -4   2  -1   28.05    0.95
  -4   2  -1   30.13    0.96
  -4   2  -1   29.88    0.99
   3  -2   1   25.49    0.86
   3  -2   1   24.98    0.84
   3  -2   1   24.14    1.03
   3  -2   1   24.60    0.87
   3  -2   1   27.33    0.92
   3  -2   1   25.48    0.90
  -3   2  -1   25.81    0.99
  -3   2  -1   27.71    0.84
  -3   2  -1   24.92    0.84
  -3   2  -1   26.27    0.86
  -3   2  -1   24.81    0.92
  -3   2  -1   26.91    0.89
  -3   2  -1   25.22    1.07
  -3   2  -1   26.48    0.86
   2  -2   1   65.66    1.75
   2  -2   1   64.98    1.72
   2  -2   1   62.05    1.68
   2  -2   1   62.60    1.93
   2  -2   1   64.49    1.81
   2  -2   1   63.09    1.71
   2  -2   1   63.88    1.81
  -2   2  -1   63.22    1.80
  -2   2  -1   64.07    1.71
  -2   2  -1   66.92    1.74
  -2   2  -1   65.34    1.81
  -2   2  -1   61.64    1.69
  -2   2  -1   60.40    1.92
   1  -2   1   37.95    1.15
   1  -2   1   40.16    1.10
   1  -2   1   37.95    1.16
   1  -2   1   40.59    1.23
   1  -2   1   39.26    1.25
   1  -2   1   38.56    1.12
   1  -2   1   38.69    1.12
  -1   2  -1   38.91    1.17
  -1   2  -1   38.71    1.15
  -1   2  -1   41.31    1.19
  -1   2  -1   39.10    1.12
  -1   2  -1   41.15    1.15
  -1   2  -1   41.07    1.24
   0  -2   1    6.39    0.30
   0  -2   1    5.91    0.39
   0  -2   1    5.67    0.27
   0  -2   1    6.54    0.41
   0  -2   1    5.78    0.32
   0  -2   1    6.26    0.33
   0   2  -1    6.05    0.29
   0   2  -1    6.32    0.36
   0   2  -1    5.83    0.35
   0   2  -1    5.75    0.36
   0   2  -1    6.37    0.32
   0   2  -1    6.83    0.40
   0   2  -1    5.98    0.36
  -1  -2   1  181.70    4.48
  -1  -2   1  188.14    4.81
  -1  -2   1  182.73    4.40
  -1  -2   1  193.55    4.39
  -1  -2   1  181.68    4.61
  -1  -2   1  183.73    4.55
  -1  -2   1  187.68    4.56
   1   2  -1  178.13    4.56
   1   2  -1  181.55    4.55
   1   2  -1  190.20    4.49
   1   2  -1  188.87    4.41
   1   2  -1  189.66    4.63
   1   2  -1  185.39    4.81
  -2  -2   1   13.17    0.66
  -2  -2   1   13.84    0.54
  -2  -2   1   13.08    0.59
  -2  -2   1   13.90    0.59
  -2  -2   1   13.51    0.58
  -2  -2   1   13.26    0.54
  -2  -2   1   13.26    0.57
   2   2  -1   12.99    0.61
   2   2  -1   12.90    0.40
   2   2  -1   11.23    0.57
   2   2  -1   12.82    0.56
   2   2  -1   11.96    0.53
   2   2  -1   13.12    0.54
   2   2  -1   12.44    0.52
  -3  -2   1  117.57    2.98
  -3  -2   1  109.29    3.12
  -3  -2   1  116.26    3.06
  -3  -2   1  116.39    3.07
  -3  -2   1  115.40    2.97
  -3  -2   1  113.04    3.06
   3   2  -1  117.34    3.05
   3   2  -1  112.18    3.05
   3   2  -1  110.43    3.08
   3   2  -1  113.83    2.73
   3   2  -1  112.49    3.05
   3   2  -1  113.69    2.95
  -4  -2   1    6.01    0.52
  -4  -2   1    6.11    0.38
  -4  -2   1    5.67    0.45
  -4  -2   1    5.74    0.37
  -4  -2   1    4.94    0.39
  -4  -2   1    5.62    0.39
  -4  -2   1    5.89    0.50
   4   2  -1    6.44    0.45
   4   2  -1    5.69    0.31
   4   2  -1    6.33    0.46
   4   2  -1    6.06    0.44
  -5  -2   1   61.17    1.95
  -5  -2   1   63.11    1.90
  -5  -2   1   64.67    2.13
  -5  -2   1   62.81    2.07
  -5  -2   1   61.48    1.84
  -5  -2   1   64.24    1.98
   5   2  -1   65.37    1.84
   5   2  -1   63.29    2.06
   5   2  -1   63.81    1.71
   5   2  -1   62.38    2.07
  -6  -2   1   25.44    0.93
  -6  -2   1   26.54    1.09
  -6  -2   1   26.98    1.11
  -6  -2   1   28.79    1.09
  -6  -2   1   25.15    1.23
  -6  -2   1   26.41    1.15
   6   2  -1   26.33    0.89
   6   2  -1   27.03    1.22
   6   2  -1   26.15    1.12
   6   2  -1   27.37    1.18
   6   2  -1   26.23    0.91
   6   2  -1   26.16    1.15
  -7  -2   1   13.91    0.96
  -7  -2   1   13.32    0.81
  -7  -2   1   13.65    0.88
  -7  -2   1   16.05    1.10
  -7  -2   1   14.73    0.78
   7   2  -1   15.11    0.91
   7   2  -1   14.33    0.85
   7   2  -1   13.81    0.83
   7   2  -1   16.68    0.84
   7   2  -1   15.10    0.67
  -8  -2   1    2.54    0.43
  -8  -2   1    3.87    0.46
  -8  -2   1    5.70    0.87
  -8  -2   1    3.51    0.50
  -8  -2   1    3.45    0.59
  -8  -2   1    4.18    0.49
   8   2  -1    3.12    0.43
   8   2  -1    2.06    0.37
   8   2  -1    3.20    0.42
   8   2  -1    3.08    0.53
   8   2  -1    3.32    0.57
   8   2  -1    2.52    0.43
  -9  -2   1   23.04    1.33
  -9  -2   1   24.77    1.49
  -9  -2   1   23.50    1.18
  -9  -2   1   21.84    1.55
  -9  -2   1   22.50    1.10
   9   2  -1   25.30    1.15
   9   2  -1   23.74    1.25
   9   2  -1   20.61    1.32
   9   2  -1   23.73    1.32
 -10  -2   1    6.00    0.76
 -10  -2   1    8.25    0.79
 -10  -2   1    7.71    1.35
 -10  -2   1    8.57    0.75
  10   2  -1    9.05    0.78
  10   2  -1    7.73    0.74
  10   2  -1    8.50    1.01
  10   2  -1    7.12    1.02
 -11  -2   1    0.81    0.48
 -11  -2   1   -0.39    0.38
  11   2  -1    1.11    0.49
  11   2  -1    0.35    0.68
  11   0   2    0.67    0.42
  11   0   2    1.18    0.63
 -11   0  -2    1.55    0.35
 -11   0  -2    0.62    0.51
 -11   0  -2    2.01    0.36
 -11   0  -2    1.36    0.40
  10   0   2    2.46    0.38
  10   0   2    1.77    0.27
  10   0   2    2.87    0.46
 -10   0  -2    1.33    0.26
 -10   0  -2    2.48    0.31
 -10   0  -2    2.10    0.35
 -10   0  -2    2.15    0.37
 -10   0  -2    2.20    0.63
 -10   0  -2    1.41    0.41
   9   0   2    0.44    0.37
   9   0   2    0.58    0.19
   9   0   2    0.72    0.42
   9   0   2    0.39    0.27
   9   0   2    0.57    0.35
  -9   0  -2    0.60    0.19
  -9   0  -2    0.07    0.22
  -9   0  -2    0.31    0.27
  -9   0  -2    0.76    0.44
  -9   0  -2    0.63    0.53
   8   0   2    5.02    0.68
   8   0   2    5.92    0.62
   8   0   2    6.84    0.73
   8   0   2    4.19    0.55
   8   0   2    5.46    0.35
   8   0   2    4.91    0.52
  -8   0  -2    5.10    0.50
  -8   0  -2    5.48    0.70
  -8   0  -2    5.87    0.87
  -8   0  -2    5.72    0.54
  -8   0  -2    5.06    0.45
  -8   0  -2    5.94    0.51
   7   0   2    1.36    0.24
   7   0   2    0.90    0.27
   7   0   2    0.66    0.32
   7   0   2    0.49    0.20
   7   0   2    0.80    0.14
   7   0   2    0.81    0.21
   7   0   2    0.95    0.26
  -7   0  -2    0.55    0.27
  -7   0  -2    0.75    0.18
  -7   0  -2    0.72    0.20
  -7   0  -2    0.43    0.14
  -7   0  -2    0.67    0.16
  -7   0  -2    0.97    0.40
   6   0   2    7.72    0.53
   6   0   2    8.12    0.58
   6   0   2    7.42    0.59
   6   0   2    7.45    0.59
   6   0   2    7.91    0.51
   6   0   2    8.44    0.62
  -6   0  -2    8.14    0.52
  -6   0  -2    7.95    0.50
  -6   0  -2    8.40    0.70
  -6   0  -2    8.29    0.47
  -6   0  -2    7.56    0.60
  -6   0  -2    7.83    0.52
   5   0   2    4.15    0.38
   5   0   2    3.60    0.44
   5   0   2    3.63    0.36
   5   0   2    3.42    0.33
   5   0   2    3.49    0.38
   5   0   2    4.46    0.25
   5   0   2    3.90    0.40
  -5   0  -2    3.66    0.33
  -5   0  -2    4.49    0.34
  -5   0  -2    3.82    0.40
  -5   0  -2    4.22    0.34
  -5   0  -2    3.52    0.31
  -5   0  -2    4.36    0.50
   4   0   2   22.69    0.84
   4   0   2   23.18    0.94
   4   0   2   23.24    0.89
   4   0   2   22.99    0.95
   4   0   2   21.99    0.98
   4   0   2   23.17    0.64
  -4   0  -2   23.84    1.04
  -4   0  -2   24.45    0.92
  -4   0  -2   23.73    0.92
  -4   0  -2   24.06    0.89
  -4   0  -2   23.70    0.84
  -4   0  -2   24.27    0.79
   3   0   2   18.24    0.78
   3   0   2   17.62    0.68
   3   0   2   17.23    0.57
   3   0   2   17.35    0.74
   3   0   2   17.48    0.70
  -3   0  -2   18.83    0.72
  -3   0  -2   17.40    0.68
  -3   0  -2   18.31    0.66
  -3   0  -2   17.89    0.58
  -3   0  -2   17.28    0.71
  -3   0  -2   17.25    0.79
   2   0   2  158.99    4.22
   2   0   2  160.51    4.13
   2   0   2  163.62    4.11
   2   0   2  162.78    3.94
   2   0   2  172.11    4.32
   2   0   2  178.81    3.85
  -2   0  -2  161.54    3.75
  -2   0  -2  158.22    4.04
  -2   0  -2  159.93    4.01
  -2   0  -2  164.85    3.86
  -2   0  -2  165.51    4.22
  -2   0  -2  163.89    4.12
  -2   0  -2  161.51    4.12
   1   0   2  254.08    6.44
   1   0   2  269.67    6.78
   1   0   2  284.54    6.60
   1   0   2  266.77    6.44
   1   0   2  278.21    6.18
   1   0   2  270.87    6.29
  -1   0  -2  264.81    6.09
  -1   0  -2  266.36    6.17
  -1   0  -2  265.54    6.75
  -1   0  -2  275.98    6.48
  -1   0  -2  260.18    6.34
  -1   0  -2  265.13    6.36
   0   0   2   81.61    1.94
   0   0   2   83.08    2.12
   0   0   2   82.23    2.10
   0   0   2   80.37    2.11
   0   0   2   82.22    2.19
   0   0  -2   82.85    1.97
   0   0  -2   84.47    2.23
   0   0  -2   81.88    2.13
   0   0  -2   83.91    2.17
   0   0  -2   84.19    1.98
   0   0  -2   85.03    2.16
  -1   0   2  646.99   15.94
  -1   0   2  639.79   16.61
  -1   0   2  656.92   15.76
  -1   0   2  635.82   15.39
  -1   0   2  653.25   14.82
  -1   0   2  683.52   15.90
  -1   0   2  673.80   16.26
   1   0  -2  651.22   16.84
   1   0  -2  678.49   15.82
   1   0  -2  655.27   15.43
   1   0  -2  678.55   16.31
   1   0  -2  636.89   15.53
   1   0  -2  653.09   16.56
   1   0  -2  655.55   15.48
  -2   0   2  231.61    6.12
  -2   0   2  240.98    5.73
  -2   0   2  245.79    5.84
  -2   0   2  244.40    5.79
  -2   0   2  244.85    5.98
  -2   0   2  245.76    5.89
   2   0  -2  224.29    5.91
   2   0  -2  229.24    5.49
   2   0  -2  233.54    5.61
   2   0  -2  244.37    5.71
   2   0  -2  238.56    5.79
   2   0  -2  226.87    5.91
   2   0  -2  235.76    5.55
   2   0  -2  241.01    5.66
  -3   0   2   50.75    1.52
  -3   0   2   52.08    1.47
  -3   0   2   49.34    1.47
  -3   0   2   50.77    1.61
  -3   0   2   51.23    1.44
  -3   0   2   53.36    1.56
   3   0  -2   50.53    1.58
   3   0  -2   52.54    1.55
   3   0  -2   49.54    1.20
   3   0  -2   49.20    1.48
   3   0  -2   50.27    1.47
   3   0  -2   51.57    1.25
   3   0  -2   48.42    1.43
   3   0  -2   50.50    1.56
  -4   0   2    6.31    0.37
  -4   0   2    6.06    0.35
  -4   0   2    5.48    0.49
  -4   0   2    6.02    0.38
  -4   0   2    5.18    0.41
  -4   0   2    5.46    0.23
  -4   0   2    5.36    0.22
  -5   0   2    2.98    0.28
  -5   0   2    3.57    0.33
  -5   0   2    3.21    0.37
  -5   0   2    3.21    0.19
  -5   0   2    2.86    0.45
  -5   0   2    3.18    0.29
  -5   0   2    3.28    0.18
  -5   0   2    3.60    0.57
  -5   0   2    3.32    0.34
   5   0  -2    3.12    0.31
   5   0  -2    3.33    0.24
   5   0  -2    2.90    0.31
   5   0  -2    3.23    0.36
   5   0  -2    2.96    0.34
   5   0  -2    2.89    0.38
  -6   0   2   24.69    0.93
  -6   0   2   24.11    0.96
  -6   0   2   24.26    1.23
  -6   0   2   23.41    0.81
  -6   0   2   23.48    1.03
  -6   0   2   23.21    0.67
  -6   0   2   23.19    1.03
  -6   0   2   22.93    0.73
   6   0  -2   25.29    1.08
   6   0  -2   25.83    1.07
   6   0  -2   25.57    1.19
   6   0  -2   25.39    0.81
   6   0  -2   25.54    1.08
  -7   0   2   25.36    1.45
  -7   0   2   24.00    1.33
  -7   0   2   25.33    1.06
  -7   0   2   25.99    0.82
  -7   0   2   25.08    1.14
  -7   0   2   27.13    1.03
  -7   0   2   24.61    1.14
   7   0  -2   26.94    0.89
   7   0  -2   25.69    1.13
   7   0  -2   27.76    1.18
   7   0  -2   27.04    1.13
   7   0  -2   27.09    1.13
  -8   0   2   25.58    1.11
  -8   0   2   24.98    1.49
  -8   0   2   25.32    1.24
  -8   0   2   24.56    1.18
  -8   0   2   26.53    1.09
  -8   0   2   25.35    1.22
  -8   0   2   27.54    1.49
  -8   0   2   25.40    0.86
   8   0  -2   26.30    0.92
   8   0  -2   25.70    1.20
   8   0  -2   25.84    1.16
   8   0  -2   23.98    1.15
   8   0  -2   25.74    1.30
   8   0  -2   26.03    1.14
  -9   0   2   17.83    0.88
  -9   0   2   17.59    0.71
  -9   0   2   18.37    1.17
  -9   0   2   18.13    0.95
  -9   0   2   17.08    1.15
  -9   0   2   17.15    0.98
   9   0  -2   17.53    1.07
   9   0  -2   17.57    1.16
   9   0  -2   17.15    1.07
   9   0  -2   18.57    0.80
   9   0  -2   18.06    1.03
   9   0  -2   19.44    0.99
 -10   0   2    0.50    0.33
 -10   0   2    0.73    0.33
  10   0  -2    0.80    0.27
  10   0  -2    1.56    0.37
  10   0  -2    1.17    0.50
  10   0  -2    1.51    0.47
 -11   0   2    5.45    0.90
 -11   0   2    8.20    0.80
 -11   0   2    6.39    0.88
  11   0  -2    4.03    0.63
  11   2   3   16.56    1.42
  11   2   3   16.85    1.34
 -11  -2  -3   17.59    1.10
 -11  -2  -3   17.01    0.97
 -11  -2  -3   15.45    1.00
  10   2   3   -0.49    0.49
  10   2   3    2.10    0.52
  10   2   3    0.70    0.35
  10   2   3    1.00    0.26
 -10  -2  -3   -0.15    0.25
 -10  -2  -3    0.57    0.24
 -10  -2  -3    0.38    0.42
 -10  -2  -3    0.92    0.38
   9   2   3    9.73    0.51
   9   2   3    9.14    0.85
   9   2   3    7.99    0.82
   9   2   3    6.95    0.97
   9   2   3    8.78    0.86
   9   2   3   10.05    0.76
  -9  -2  -3    8.91    0.59
  -9  -2  -3    9.90    1.04
  -9  -2  -3    7.91    1.08
  -9  -2  -3    8.02    0.82
  -9  -2  -3    9.11    0.64
   8   2   3    0.84    0.27
   8   2   3    1.13    0.19
   8   2   3    0.95    0.31
   8   2   3    0.99    0.42
   8   2   3    0.81    0.21
   8   2   3    1.11    0.32
  -8  -2  -3    0.96    0.40
  -8  -2  -3    0.50    0.17
  -8  -2  -3    1.16    0.41
  -8  -2  -3    1.20    0.26
  -8  -2  -3    0.88    0.26
  -8  -2  -3    0.74    0.17
   7   2   3    3.93    0.54
   7   2   3    4.62    0.61
   7   2   3    4.76    0.32
   7   2   3    3.94    0.49
  -7  -2  -3    4.88    0.50
  -7  -2  -3    5.68    0.71
  -7  -2  -3    4.58    0.67
  -7  -2  -3    4.41    0.40
   6   2   3    1.98    0.36
   6   2   3    1.21    0.27
   6   2   3    1.73    0.26
   6   2   3    1.69    0.26
   6   2   3    1.45    0.25
   6   2   3    1.80    0.30
   6   2   3    1.42    0.24
  -6  -2  -3    2.08    0.35
  -6  -2  -3    1.69    0.29
  -6  -2  -3    1.62    0.37
  -6  -2  -3    1.82    0.35
  -6  -2  -3    1.26    0.21
  -6  -2  -3    1.70    0.29
   5   2   3   25.15    1.08
   5   2   3   25.33    0.97
   5   2   3   26.07    1.09
   5   2   3   26.00    0.96
   5   2   3   25.97    0.81
   5   2   3   25.40    1.17
   5   2   3   25.04    1.02
  -5  -2  -3   26.09    0.99
  -5  -2  -3   25.58    0.99
  -5  -2  -3   25.60    1.13
  -5  -2  -3   27.23    0.97
  -5  -2  -3   26.78    1.10
  -5  -2  -3   27.80    1.18
   4   2   3   18.53    0.82
   4   2   3   18.01    0.82
   4   2   3   17.81    0.71
   4   2   3   17.26    0.73
   4   2   3   17.25    0.74
   4   2   3   17.81    0.86
  -4  -2  -3   18.29    0.86
  -4  -2  -3   17.26    0.80
  -4  -2  -3   18.40    0.73
  -4  -2  -3   17.46    0.72
  -4  -2  -3   17.61    0.70
  -4  -2  -3   17.14    0.85
   3   2   3   56.95    1.64
   3   2   3   60.54    1.75
   3   2   3   56.34    1.61
   3   2   3   56.46    1.78
   3   2   3   60.73    1.63
   3   2   3   56.24    1.81
  -3  -2  -3   62.20    1.67
  -3  -2  -3   59.29    1.64
  -3  -2  -3   55.55    1.80
  -3  -2  -3   62.58    1.79
  -3  -2  -3   57.85    1.81
  -3  -2  -3   58.32    1.65
   2   2   3   84.96    2.43
   2   2   3   81.91    2.21
   2   2   3   84.12    2.41
   2   2   3   86.07    2.23
   2   2   3   93.34    2.26
   2   2   3   96.11    2.37
  -2  -2  -3   93.97    2.42
  -2  -2  -3   93.29    2.47
  -2  -2  -3   86.83    2.47
  -2  -2  -3   87.87    2.28
  -2  -2  -3   91.87    2.50
  -2  -2  -3   94.28    2.32
  -2  -2  -3   86.03    2.28
   1   2   3   68.31    1.74
   1   2   3   66.31    1.82
   1   2   3   67.83    1.80
   1   2   3   65.37    1.65
   1   2   3   63.25    1.86
   1   2   3   65.37    1.84
   1   2   3   66.06    1.70
  -1  -2  -3   64.32    1.87
  -1  -2  -3   66.48    1.70
  -1  -2  -3   66.74    1.83
  -1  -2  -3   68.54    1.75
  -1  -2  -3   66.06    1.66
  -1  -2  -3   67.76    1.86
   0   2   3  286.21    6.82
   0   2   3  289.13    7.15
   0   2   3  291.22    7.31
   0   2   3  309.29    6.72
   0   2   3  290.75    7.03
   0   2   3  303.80    7.02
   0  -2  -3  299.52    7.26
   0  -2  -3  299.41    7.39
   0  -2  -3  312.95    6.94
   0  -2  -3  306.38    7.56
   0  -2  -3  312.88    7.23
   0  -2  -3  296.88    7.05
   0  -2  -3  309.65    7.25
  -1   2   3   64.65    1.91
  -1   2   3   70.45    1.85
  -1   2   3   64.70    1.77
  -1   2   3   67.60    1.77
  -1   2   3   69.86    1.80
  -1   2   3   67.38    1.68
  -1   2   3   70.60    1.64
  -1   2   3   68.77    1.79
   1  -2  -3   68.84    1.97
   1  -2  -3   74.92    1.85
   1  -2  -3   69.23    1.82
   1  -2  -3   70.73    1.89
   1  -2  -3   67.96    1.73
   1  -2  -3   68.68    1.67
  -2   2   3  150.35    3.55
  -2   2   3  151.03    3.60
  -2   2   3  157.55    3.82
  -2   2   3  144.22    3.59
  -2   2   3  151.95    3.86
  -2   2   3  149.52    3.65
  -2   2   3  142.39    3.91
  -2   2   3  144.62    3.60
   2  -2  -3  158.83    3.73
   2  -2  -3  149.11    3.64
   2  -2  -3  148.07    4.01
   2  -2  -3  146.53    3.67
   2  -2  -3  160.13    3.90
  -3   2   3   21.35    0.69
  -3   2   3   20.61    0.86
  -3   2   3   21.83    0.80
  -3   2   3   19.99    0.68
  -3   2   3   22.09    0.66
  -3   2   3   20.53    0.92
  -3   2   3   19.19    0.75
  -3   2   3   20.16    0.70
  -3   2   3   21.61    0.58
   3  -2  -3   22.77    0.85
   3  -2  -3   21.52    0.69
   3  -2  -3   22.14    0.92
   3  -2  -3   22.19    0.72
   3  -2  -3   21.48    0.87
  -4   2   3   56.86    1.82
  -4   2   3   55.47    1.89
  -4   2   3   54.24    1.58
  -4   2   3   54.79    1.98
  -4   2   3   56.62    1.74
  -4   2   3   52.00    1.51
  -4   2   3   57.31    1.38
   4  -2  -3   53.62    1.61
   4  -2  -3   56.96    1.54
   4  -2  -3   54.78    1.52
   4  -2  -3   56.64    1.79
   4  -2  -3   55.98    1.85
  -5   2   3   30.32    0.83
  -5   2   3   29.80    1.20
  -5   2   3   25.14    0.96
  -5   2   3   30.32    1.14
  -5   2   3   28.24    0.93
  -5   2   3   29.20    1.02
  -5   2   3   31.20    0.92
   5  -2  -3   29.62    1.26
   5  -2  -3   29.82    1.15
   5  -2  -3   27.88    1.06
   5  -2  -3   27.77    0.97
   5  -2  -3   28.01    0.92
  -6   2   3   18.17    0.77
  -6   2   3   18.96    0.90
  -6   2   3   19.73    1.09
  -6   2   3   20.49    0.71
  -6   2   3   19.63    0.64
  -6   2   3   19.16    1.17
  -6   2   3   19.42    0.76
  -6   2   3   19.24    0.73
  -6   2   3   19.95    0.84
   6  -2  -3   19.95    1.02
   6  -2  -3   19.04    0.76
   6  -2  -3   19.26    0.91
   6  -2  -3   19.79    0.93
  -7   2   3    5.84    0.50
  -7   2   3    5.76    0.39
  -7   2   3    6.24    0.47
  -7   2   3    6.54    0.35
  -7   2   3    5.88    0.82
  -7   2   3    6.33    0.43
  -7   2   3    6.36    0.44
  -7   2   3    5.71    0.75
   7  -2  -3    6.17    0.52
   7  -2  -3    5.95    0.47
   7  -2  -3    6.41    0.44
   7  -2  -3    6.90    0.57
   7  -2  -3    5.59    0.55
   7  -2  -3    6.45    0.39
  -8   2   3    9.50    0.70
  -8   2   3   10.31    0.48
  -8   2   3   10.11    1.05
  -8   2   3    9.51    0.54
  -8   2   3    9.57    0.62
  -8   2   3    9.61    1.10
  -8   2   3   10.25    0.53
   8  -2  -3   10.23    0.52
   8  -2  -3   10.41    0.67
   8  -2  -3   11.33    0.74
   8  -2  -3    8.77    0.79
   8  -2  -3    8.80    0.77
   8  -2  -3   10.37    0.63
  -9   2   3    1.92    0.28
  -9   2   3    1.29    0.52
  -9   2   3    2.17    0.34
  -9   2   3    1.47    0.27
  -9   2   3    1.98    0.29
   9  -2  -3    1.98    0.42
   9  -2  -3    2.08    0.39
   9  -2  -3    1.60    0.33
   9  -2  -3    1.96    0.37
   9  -2  -3    1.82    0.35
 -10   2   3    6.90    0.50
 -10   2   3    5.69    0.66
 -10   2   3    6.89    1.07
 -10   2   3    6.40    0.56
 -10   2   3    4.20    0.75
  10  -2  -3    5.09    0.61
  10  -2  -3    5.42    0.90
  10  -2  -3    5.23    0.73
 -11   2   3    8.47    1.00
 -11   2   3    6.96    0.86
 -11   2   3    7.31    0.69
  11  -2  -3    7.13    0.91
  11  -2  -3    6.27    0.78
  11   4   4   -0.10    0.76
 -11  -4  -4    1.21    0.38
  10   4   4   12.09    0.71
  10   4   4   12.86    1.15
  10   4   4   12.38    1.12
 -10  -4  -4   11.24    0.75
 -10  -4  -4    8.50    1.38
 -10  -4  -4    8.40    0.80
 -10  -4  -4   12.49    0.98
 -10  -4  -4   12.08    0.64
 -10  -4  -4    9.85    1.66
   9   4   4    3.40    0.51
   9   4   4    5.40    0.80
   9   4   4    2.41    0.40
   9   4   4    4.33    0.50
  -9  -4  -4    3.63    0.59
  -9  -4  -4    4.99    0.48
  -9  -4  -4    4.10    0.43
  -9  -4  -4    4.67    0.84
  -9  -4  -4    3.29    0.56
  -9  -4  -4    3.91    0.58
   8   4   4    0.42    0.49
   8   4   4    1.63    0.37
   8   4   4    0.92    0.36
   8   4   4    1.00    0.29
   8   4   4    0.80    0.30
  -8  -4  -4    1.17    0.48
  -8  -4  -4    1.87    0.32
  -8  -4  -4    0.88    0.31
  -8  -4  -4    1.44    0.19
  -8  -4  -4    1.36    0.30
  -8  -4  -4    1.21    0.21
  -8  -4  -4    1.89    0.43
   7   4   4   12.96    0.77
   7   4   4   11.65    1.01
   7   4   4   12.08    0.77
   7   4   4   12.08    0.84
   7   4   4   12.70    0.56
   7   4   4   11.58    0.85
  -7  -4  -4   13.25    1.03
  -7  -4  -4   12.29    0.78
  -7  -4  -4   12.78    0.86
  -7  -4  -4   12.80    0.83
  -7  -4  -4   13.20    0.72
   6   4   4    1.42    0.25
   6   4   4    1.70    0.25
   6   4   4    1.07    0.27
   6   4   4    1.78    0.28
   6   4   4    1.96    0.40
  -6  -4  -4    2.29    0.30
  -6  -4  -4    1.83    0.34
  -6  -4  -4    2.58    0.44
  -6  -4  -4    1.53    0.27
  -6  -4  -4    1.80    0.31
   5   4   4   25.27    1.01
   5   4   4   24.77    1.21
   5   4   4   25.87    0.94
   5   4   4   24.76    1.01
   5   4   4   26.30    1.18
  -5  -4  -4   25.34    1.22
  -5  -4  -4   25.83    0.99
  -5  -4  -4   27.25    1.17
  -5  -4  -4   25.12    0.99
  -5  -4  -4   25.08    1.05
  -5  -4  -4   26.25    1.08
   4   4   4   74.88    2.45
   4   4   4   76.96    2.23
   4   4   4   75.04    2.17
   4   4   4   77.56    2.18
   4   4   4   77.03    2.44
   4   4   4   79.27    2.27
  -4  -4  -4   81.95    2.23
  -4  -4  -4   80.59    2.54
  -4  -4  -4   78.46    2.49
  -4  -4  -4   80.65    2.24
  -4  -4  -4   80.58    2.33
  -4  -4  -4   82.38    2.33
  -4  -4  -4   80.01    2.24
   3   4   4  113.71    3.00
   3   4   4  117.42    3.26
   3   4   4  110.31    3.24
   3   4   4  114.53    3.03
   3   4   4  113.74    2.96
   3   4   4  115.11    3.20
   3   4   4  115.95    2.98
  -3  -4  -4  112.37    3.27
  -3  -4  -4  113.49    2.98
  -3  -4  -4  113.03    3.06
  -3  -4  -4  113.68    3.02
  -3  -4  -4  118.10    3.03
  -3  -4  -4  119.17    3.28
  -3  -4  -4  118.06    2.98
  -3  -4  -4  118.11    3.20
   2   4   4   63.49    1.98
   2   4   4   63.60    1.79
   2   4   4   64.38    1.72
   2   4   4   65.70    1.68
   2   4   4   65.70    1.86
   2   4   4   64.04    2.01
  -2  -4  -4   65.53    1.95
  -2  -4  -4   68.20    2.06
  -2  -4  -4   67.87    2.07
  -2  -4  -4   66.29    1.89
  -2  -4  -4   68.73    1.93
  -2  -4  -4   67.85    1.77
   1   4   4   14.13    0.64
   1   4   4   13.91    0.68
   1   4   4   13.09    0.54
   1   4   4   12.90    0.56
   1   4   4   13.08    0.44
   1   4   4   13.06    0.62
   1   4   4   12.85    0.57
  -1  -4  -4   13.84    0.67
  -1  -4  -4   12.05    0.58
  -1  -4  -4   13.98    0.63
  -1  -4  -4   13.31    0.61
  -1  -4  -4   12.94    0.57
  -1  -4  -4   12.67    0.42
   0   4   4   30.92    1.02
   0   4   4   29.42    0.94
   0   4   4   29.61    0.99
   0   4   4   29.07    1.00
   0   4   4   28.44    1.02
   0   4   4   30.01    0.93
   0  -4  -4   30.84    1.04
   0  -4  -4   29.87    0.97
   0  -4  -4   30.68    1.05
   0  -4  -4   31.55    1.02
  -1   4   4   20.75    0.79
  -1   4   4   21.99    0.73
  -1   4   4   20.42    0.89
  -1   4   4   23.71    0.83
  -1   4   4   20.52    0.73
  -1   4   4   20.40    0.75
  -1   4   4   19.52    0.74
  -1   4   4   20.45    0.79
   1  -4  -4   20.94    0.76
   1  -4  -4   21.18    0.73
   1  -4  -4   20.85    0.80
   1  -4  -4   21.83    0.79
   1  -4  -4   22.07    0.79
  -2   4   4   38.09    1.23
  -2   4   4   36.62    1.18
  -2   4   4   37.65    1.07
  -2   4   4   40.74    1.36
  -2   4   4   39.08    1.02
  -2   4   4   39.04    1.24
  -2   4   4   37.38    1.19
  -2   4   4   38.38    1.38
  -2   4   4   40.88    1.08
  -2   4   4   37.47    1.37
   2  -4  -4   42.58    1.29
   2  -4  -4   40.35    1.40
   2  -4  -4   39.64    1.15
   2  -4  -4   41.12    1.26
   2  -4  -4   40.73    1.24
  -3   4   4    3.35    0.34
  -3   4   4    2.61    0.29
  -3   4   4    3.51    0.45
  -3   4   4    3.31    0.46
  -3   4   4    3.07    0.26
  -3   4   4    3.03    0.44
  -3   4   4    3.12    0.27
  -3   4   4    3.14    0.21
   3  -4  -4    3.35    0.32
   3  -4  -4    3.67    0.23
   3  -4  -4    3.62    0.30
   3  -4  -4    3.42    0.27
   3  -4  -4    3.43    0.35
   3  -4  -4    3.45    0.22
  -4   4   4    3.07    0.50
  -4   4   4    2.28    0.23
  -4   4   4    3.23    0.29
  -4   4   4    2.45    0.32
  -4   4   4    2.53    0.35
  -4   4   4    2.39    0.41
  -4   4   4    2.64    0.21
   4  -4  -4    2.29    0.19
   4  -4  -4    2.43    0.25
   4  -4  -4    2.34    0.32
   4  -4  -4    2.28    0.18
  -5   4   4    8.38    0.50
  -5   4   4    8.94    0.40
  -5   4   4    8.19    0.67
  -5   4   4    9.21    0.48
  -5   4   4    9.02    0.53
  -5   4   4    8.83    0.81
  -5   4   4    8.78    0.63
  -5   4   4    9.08    0.57
  -5   4   4    8.30    0.73
   5  -4  -4    8.05    0.34
   5  -4  -4    8.21    0.34
   5  -4  -4    7.93    0.46
   5  -4  -4    8.27    0.62
   5  -4  -4    8.46    0.62
  -6   4   4    1.50    0.22
  -6   4   4    1.26    0.34
  -6   4   4    1.69    0.25
  -6   4   4    1.44    0.31
  -6   4   4    1.19    0.22
  -6   4   4    1.12    0.29
  -6   4   4    2.29    0.35
  -6   4   4    1.43    0.40
  -6   4   4    1.59    0.24
   6  -4  -4    1.73    0.24
   6  -4  -4    2.22    0.24
   6  -4  -4    1.56    0.27
   6  -4  -4    1.57    0.24
  -7   4   4    9.82    0.73
  -7   4   4   11.45    0.51
  -7   4   4    9.39    0.80
  -7   4   4    9.66    1.02
  -7   4   4    9.97    0.60
  -7   4   4   10.32    0.61
  -7   4   4   10.42    0.83
  -7   4   4   10.43    0.94
   7  -4  -4   10.63    0.74
   7  -4  -4   10.14    0.79
   7  -4  -4    9.34    0.48
   7  -4  -4   10.54    0.49
  -8   4   4    3.37    0.38
  -8   4   4    2.65    0.50
  -8   4   4    2.94    0.54
  -8   4   4    3.86    0.76
  -8   4   4    2.45    0.65
  -8   4   4    3.07    0.51
  -8   4   4    3.44    0.52
  -8   4   4    3.64    0.35
  -8   4   4    2.35    0.31
   8  -4  -4    2.82    0.45
   8  -4  -4    3.84    0.41
   8  -4  -4    2.48    0.43
   8  -4  -4    3.45    0.45
  -9   4   4    4.44    0.67
  -9   4   4    2.61    0.35
  -9   4   4    3.57    0.53
  -9   4   4    2.90    0.61
   9  -4  -4    3.53    0.52
   9  -4  -4    2.49    0.46
   9  -4  -4    3.98    0.64
   9  -4  -4    3.11    0.56
   9  -4  -4    3.50    0.37
 -10   4   4    2.09    0.42
 -10   4   4    2.91    0.39
  10  -4  -4    3.31    0.52
  10  -4  -4    3.63    0.59
  10  -4  -4    2.09    0.62
  10  -4  -4    3.80    0.52
  10   6   5    1.89    0.71
  10   6   5    3.21    0.68
 -10  -6  -5    2.41    0.39
 -10  -6  -5    1.24    1.09
 -10  -6  -5    1.63    0.58
   9   6   5    4.84    0.61
   9   6   5    3.89    0.60
  -9  -6  -5    6.85    1.08
  -9  -6  -5    6.66    0.70
  -9  -6  -5    4.91    0.66
  -9  -6  -5    6.15    0.51
  -9  -6  -5    4.35    0.95
   8   6   5    1.28    0.45
   8   6   5    2.22    0.53
   8   6   5    1.61    0.34
   8   6   5    2.43    0.45
   8   6   5    3.77    0.54
   8   6   5    2.71    0.44
  -8  -6  -5    1.76    0.42
  -8  -6  -5    3.42    0.40
  -8  -6  -5    2.64    0.69
  -8  -6  -5    2.78    0.39
  -8  -6  -5    3.23    0.54
  -8  -6  -5    2.27    0.49
   7   6   5    2.10    0.39
   7   6   5    1.28    0.27
   7   6   5    2.31    0.55
   7   6   5    1.16    0.32
   7   6   5    1.89    0.26
   7   6   5    2.20    0.40
  -7  -6  -5    1.20    0.36
  -7  -6  -5    1.81    0.34
  -7  -6  -5    1.25    0.51
  -7  -6  -5    1.02    0.19
   6   6   5   19.04    1.00
   6   6   5   18.83    0.87
   6   6   5   18.23    1.21
   6   6   5   20.02    0.96
   6   6   5   18.26    0.93
  -6  -6  -5   19.20    1.03
  -6  -6  -5   19.69    0.79
  -6  -6  -5   18.59    0.85
  -6  -6  -5   19.25    0.93
  -6  -6  -5   19.15    1.03
  -6  -6  -5   17.74    1.23
   5   6   5   11.74    0.72
   5   6   5   10.96    0.69
   5   6   5   12.26    0.67
   5   6   5   11.35    0.79
   5   6   5   12.10    0.96
   5   6   5   12.38    0.69
  -5  -6  -5   12.26    0.77
  -5  -6  -5   12.79    0.97
  -5  -6  -5   11.66    0.59
  -5  -6  -5   11.85    0.79
  -5  -6  -5   12.56    0.81
  -5  -6  -5   12.30    0.63
  -5  -6  -5   11.88    0.63
   4   6   5   12.52    0.87
   4   6   5   12.83    0.72
   4   6   5   11.84    0.68
   4   6   5   11.93    0.74
   4   6   5   11.51    0.65
   4   6   5   11.93    0.72
  -4  -6  -5   11.87    0.74
  -4  -6  -5   12.02    0.73
  -4  -6  -5   12.78    0.88
  -4  -6  -5   11.73    0.52
  -4  -6  -5   11.76    0.59
  -4  -6  -5   11.26    0.58
  -4  -6  -5   11.96    0.72
   3   6   5    4.85    0.49
   3   6   5    5.03    0.38
   3   6   5    5.21    0.58
   3   6   5    5.71    0.44
   3   6   5    5.96    0.46
   3   6   5    5.50    0.47
  -3  -6  -5    5.40    0.45
  -3  -6  -5    5.02    0.35
  -3  -6  -5    5.29    0.47
  -3  -6  -5    4.67    0.55
  -3  -6  -5    5.65    0.51
   2   6   5   34.63    1.27
   2   6   5   34.89    1.35
   2   6   5   35.23    1.42
   2   6   5   36.75    1.37
   2   6   5   34.44    1.08
  -2  -6  -5   38.29    1.39
  -2  -6  -5   36.38    1.22
  -2  -6  -5   35.78    1.41
  -2  -6  -5   34.22    1.05
  -2  -6  -5   34.10    1.19
   1   6   5   90.02    2.69
   1   6   5   87.47    2.28
   1   6   5   93.55    2.59
   1   6   5   91.27    2.46
   1   6   5   89.19    2.57
   1   6   5   90.47    2.78
   1   6   5   95.44    2.69
  -1  -6  -5   97.46    2.75
  -1  -6  -5   95.26    2.66
  -1  -6  -5   91.51    2.36
  -1  -6  -5   95.72    2.64
  -1  -6  -5   95.82    2.77
  -1  -6  -5   92.34    2.54
   0   6   5   14.24    0.68
   0   6   5   13.73    0.76
   0   6   5   13.47    0.56
   0   6   5   12.67    0.44
   0   6   5   13.71    0.68
   0   6   5   14.81    0.68
   0   6   5   13.64    0.50
   0   6   5   13.52    0.72
   0   6   5   13.71    0.72
   0  -6  -5   14.05    0.66
   0  -6  -5   15.35    0.68
   0  -6  -5   14.29    0.73
   0  -6  -5   14.07    0.65
   0  -6  -5   14.80    0.72
   0  -6  -5   13.51    0.57
  -1   6   5   25.91    0.98
  -1   6   5   25.12    0.86
  -1   6   5   24.40    0.91
  -1   6   5   24.56    0.71
  -1   6   5   24.55    0.95
  -1   6   5   26.60    1.10
  -1   6   5   27.35    0.92
   1  -6  -5   26.28    0.99
   1  -6  -5   26.91    0.93
   1  -6  -5   24.51    0.85
   1  -6  -5   24.56    0.98
   1  -6  -5   25.50    0.96
   1  -6  -5   23.99    0.92
  -2   6   5   55.76    1.74
  -2   6   5   59.06    1.57
  -2   6   5   56.92    1.46
  -2   6   5   54.30    1.90
  -2   6   5   53.36    1.76
  -2   6   5   55.22    1.64
  -2   6   5   58.00    1.83
  -2   6   5   55.83    1.76
  -2   6   5   54.71    1.92
  -2   6   5   56.33    1.64
   2  -6  -5   55.12    1.73
   2  -6  -5   55.94    1.78
   2  -6  -5   57.99    1.65
   2  -6  -5   57.20    1.63
  -3   6   5   29.64    0.89
  -3   6   5   27.63    1.10
  -3   6   5   28.65    1.19
  -3   6   5   29.45    1.25
  -3   6   5   29.30    1.03
  -3   6   5   28.27    1.30
  -3   6   5   27.20    1.23
  -3   6   5   29.47    1.13
   3  -6  -5   28.24    1.09
   3  -6  -5   27.80    0.86
   3  -6  -5   27.95    1.09
   3  -6  -5   28.72    1.01
   3  -6  -5   29.90    0.88
  -4   6   5   12.88    0.72
  -4   6   5   13.27    0.91
  -4   6   5   14.37    0.81
  -4   6   5   14.31    0.77
  -4   6   5   13.63    0.61
  -4   6   5   14.68    0.59
  -4   6   5   13.96    0.69
  -4   6   5   12.32    0.90
  -4   6   5   14.40    0.66
   4  -6  -5   13.19    0.72
   4  -6  -5   13.36    0.69
  -5   6   5   13.92    0.98
  -5   6   5   13.27    0.75
  -5   6   5   13.30    0.68
  -5   6   5   13.72    0.69
  -5   6   5   13.05    0.60
  -5   6   5   13.66    0.93
  -5   6   5   13.20    0.82
  -5   6   5   13.53    0.75
  -5   6   5   12.86    0.96
  -5   6   5   13.51    0.61
   5  -6  -5   13.59    0.82
   5  -6  -5   12.31    0.67
  -6   6   5   12.36    0.61
  -6   6   5   11.27    0.66
  -6   6   5   12.06    0.84
  -6   6   5   12.18    0.93
  -6   6   5   11.44    0.72
  -6   6   5   11.61    1.03
  -6   6   5   12.44    0.73
  -6   6   5   12.76    0.59
  -6   6   5   10.59    1.05
  -6   6   5   11.84    0.69
   6  -6  -5   14.04    1.17
  -7   6   5   16.59    0.91
  -7   6   5   18.24    1.20
  -7   6   5   15.51    1.37
  -7   6   5   18.05    0.75
  -7   6   5   14.59    1.25
  -7   6   5   16.64    0.96
  -7   6   5   16.18    0.86
  -7   6   5   17.64    0.82
  -7   6   5   17.31    1.11
   7  -6  -5   17.45    0.94
   7  -6  -5   16.00    0.87
  -8   6   5    3.98    0.64
  -8   6   5    3.54    0.65
  -8   6   5    3.49    0.54
  -8   6   5    3.78    0.63
  -8   6   5    3.88    0.52
  -8   6   5    5.53    0.75
  -8   6   5    4.21    0.55
  -8   6   5    4.76    0.48
   8  -6  -5    4.08    0.57
  -9   6   5    1.24    0.34
  -9   6   5    1.58    0.30
  -9   6   5    1.34    0.29
  -9   6   5    1.69    0.35
  -9   6   5    1.85    0.48
  -9   6   5    0.79    0.28
   9  -6  -5    1.43    0.36
   9  -6  -5    1.62    0.40
   9   8   6    2.08    0.68
   9   8   6    1.22    0.39
   9   8   6    0.56    0.38
   9   8   6    0.21    0.72
  -9  -8  -6   -0.41    0.35
  -9  -8  -6    1.12    0.62
   8   8   6    1.01    0.32
   8   8   6    1.61    0.35
   8   8   6    1.38    0.56
   8   8   6    2.29    0.60
  -8  -8  -6    1.82    0.31
  -8  -8  -6    1.66    0.53
  -8  -8  -6    1.67    0.28
   7   8   6    0.63    0.35
   7   8   6   -0.72    0.73
   7   8   6    0.22    0.47
   7   8   6    0.07    0.29
  -7  -8  -6    0.26    0.21
  -7  -8  -6    0.47    0.34
  -7  -8  -6    0.33    0.40
  -7  -8  -6    0.08    0.23
  -7  -8  -6    0.18    0.75
   6   8   6   21.15    1.54
   6   8   6   22.79    1.13
   6   8   6   20.03    1.07
   6   8   6   22.15    1.28
   6   8   6   22.58    1.14
  -6  -8  -6   22.05    0.93
  -6  -8  -6   22.55    1.21
  -6  -8  -6   19.77    1.14
  -6  -8  -6   21.24    1.54
  -6  -8  -6   20.72    1.24
  -6  -8  -6   23.69    1.00
   5   8   6    7.45    0.66
   5   8   6    6.15    0.95
   5   8   6    7.67    0.69
   5   8   6    7.65    0.60
   5   8   6    7.48    0.77
   5   8   6    7.86    0.66
  -5  -8  -6    7.17    0.72
  -5  -8  -6    7.30    0.71
  -5  -8  -6    7.12    0.80
  -5  -8  -6    9.31    0.99
  -5  -8  -6    7.65    0.53
  -5  -8  -6    8.05    0.53
   4   8   6   28.11    1.26
   4   8   6   26.54    1.21
   4   8   6   29.74    1.49
   4   8   6   27.91    1.12
   4   8   6   28.38    1.23
   4   8   6   28.47    1.33
  -4  -8  -6   30.42    1.34
  -4  -8  -6   28.60    1.04
  -4  -8  -6   28.50    1.11
  -4  -8  -6   29.75    1.34
  -4  -8  -6   27.55    1.46
  -4  -8  -6   29.41    1.20
   3   8   6    4.69    0.56
   3   8   6    4.87    0.49
   3   8   6    4.14    0.55
   3   8   6    4.90    0.47
   3   8   6    5.58    0.50
  -3  -8  -6    4.46    0.55
  -3  -8  -6    5.02    0.38
  -3  -8  -6    5.17    0.59
  -3  -8  -6    4.48    0.70
  -3  -8  -6    4.49    0.41
  -3  -8  -6    5.92    0.52
   2   8   6   21.91    1.10
   2   8   6   23.83    1.04
   2   8   6   22.88    0.85
   2   8   6   22.51    1.15
   2   8   6   23.04    1.23
  -2  -8  -6   23.66    1.08
  -2  -8  -6   24.26    1.00
  -2  -8  -6   24.69    1.21
  -2  -8  -6   22.93    0.83
  -2  -8  -6   22.27    1.09
  -2  -8  -6   22.77    0.91
   1   8   6   12.31    0.86
   1   8   6   12.76    0.86
   1   8   6   11.44    0.52
   1   8   6   12.12    0.73
   1   8   6   12.52    0.72
   1   8   6   12.06    0.76
   1   8   6   12.68    0.70
   1   8   6   12.06    0.70
  -1  -8  -6   13.29    0.87
  -1  -8  -6   13.34    0.74
  -1  -8  -6   13.57    0.70
  -1  -8  -6   12.34    0.59
  -1  -8  -6   12.93    0.79
  -1  -8  -6   12.62    0.72
   0   8   6   32.29    1.22
   0   8   6   31.40    1.27
   0   8   6   31.23    1.46
   0   8   6   30.89    0.93
   0   8   6   32.04    1.31
   0   8   6   31.34    1.24
   0   8   6   32.69    1.39
   0  -8  -6   30.72    1.00
   0  -8  -6   31.26    1.31
   0  -8  -6   30.39    1.26
   0  -8  -6   31.53    1.24
   0  -8  -6   32.60    1.22
   0  -8  -6   31.74    1.23
  -1   8   6   10.25    0.56
  -1   8   6   11.15    0.60
  -1   8   6   10.43    0.69
  -1   8   6    9.85    0.68
  -1   8   6   10.47    0.81
  -1   8   6    9.70    0.61
  -1   8   6    9.99    0.42
  -1   8   6    9.38    0.77
  -1   8   6   10.54    0.48
   1  -8  -6   10.76    0.57
   1  -8  -6    9.94    0.62
   1  -8  -6   10.21    0.67
   1  -8  -6   10.01    0.62
   1  -8  -6    9.83    0.48
   1  -8  -6   10.55    0.66
  -2   8   6    4.42    0.42
  -2   8   6    4.34    0.27
  -2   8   6    4.72    0.37
  -2   8   6    3.83    0.45
  -2   8   6    3.97    0.33
  -2   8   6    3.90    0.50
  -2   8   6    4.09    0.53
  -2   8   6    4.07    0.31
  -2   8   6    4.89    0.64
   2  -8  -6    4.18    0.49
   2  -8  -6    4.58    0.35
   2  -8  -6    4.02    0.42
   2  -8  -6    4.11    0.46
  -3   8   6   32.66    1.11
  -3   8   6   31.11    1.35
  -3   8   6   31.05    1.22
  -3   8   6   30.20    1.44
  -3   8   6   30.49    1.47
  -3   8   6   30.60    1.30
  -3   8   6   31.77    1.37
  -3   8   6   32.38    0.97
   3  -8  -6   29.59    1.19
   3  -8  -6   29.68    1.21
   3  -8  -6   29.61    0.98
   3  -8  -6   29.99    1.21
  -4   8   6    3.00    0.45
  -4   8   6    2.05    0.43
  -4   8   6    2.83    0.37
  -4   8   6    3.91    0.56
  -4   8   6    3.70    0.31
  -4   8   6    2.37    0.46
  -4   8   6    3.56    0.57
  -4   8   6    2.89    0.42
   4  -8  -6    3.07    0.45
   4  -8  -6    2.79    0.42
   4  -8  -6    1.94    0.31
  -5   8   6    5.05    0.67
  -5   8   6    5.63    0.52
  -5   8   6    8.09    0.78
  -5   8   6    6.56    0.49
  -5   8   6    5.81    0.91
  -5   8   6    5.70    0.88
  -5   8   6    5.69    0.53
  -5   8   6    6.14    0.43
  -5   8   6    6.76    0.88
   5  -8  -6    6.32    0.53
   5  -8  -6    6.03    0.55
  -6   8   6    8.52    0.95
  -6   8   6    7.90    0.64
  -6   8   6    8.15    0.63
  -6   8   6    8.51    0.66
  -6   8   6    8.02    0.53
  -6   8   6    8.24    0.98
  -6   8   6    7.92    1.16
  -6   8   6    7.44    0.81
  -6   8   6    9.34    0.58
  -6   8   6    7.33    1.18
   6  -8  -6    7.52    0.59
  -7   8   6    9.66    1.02
  -7   8   6   10.12    1.15
  -7   8   6   10.63    0.76
  -7   8   6    9.92    0.79
  -7   8   6   10.96    0.81
  -7   8   6   11.29    0.69
  -7   8   6   10.16    0.70
   7  -8  -6    9.57    0.71
  -8   8   6    0.65    0.26
  -8   8   6    1.02    0.35
  -8   8   6    0.92    0.35
  -8   8   6    0.37    0.28
  -8   8   6    0.90    0.33
   8  -8  -6    0.50    0.31
   7  10   7    0.37    0.41
   7  10   7    0.85    0.40
   7  10   7    1.68    0.64
  -7 -10  -7    1.29    0.31
  -7 -10  -7    0.90    0.63
  -7 -10  -7    1.48    0.58
  -7 -10  -7    0.81    0.31
   6  10   7    2.98    1.01
   6  10   7    2.41    0.42
   6  10   7    2.61    0.35
   6  10   7    3.03    0.60
   6  10   7    3.03    0.52
  -6 -10  -7    2.33    0.44
  -6 -10  -7    2.82    0.32
  -6 -10  -7    3.43    0.58
  -6 -10  -7    3.51    0.56
   5  10   7    0.57    0.28
   5  10   7   -0.53    0.74
   5  10   7   -0.14    0.31
   5  10   7   -0.16    0.48
  -5 -10  -7   -0.09    0.22
  -5 -10  -7    0.14    0.34
  -5 -10  -7    0.28    0.24
  -5 -10  -7   -0.79    0.46
   4  10   7    3.45    0.47
   4  10   7    4.27    0.63
   4  10   7    3.58    0.59
   4  10   7    2.04    0.73
   4  10   7    3.47    0.58
  -4 -10  -7    2.90    0.51
  -4 -10  -7    4.30    0.46
   3  10   7    1.48    0.36
   3  10   7    1.63    0.28
   3  10   7    1.32    0.37
   3  10   7    1.35    0.31
   3  10   7    1.41    0.59
  -3 -10  -7    1.46    0.23
  -3 -10  -7    1.45    0.29
  -3 -10  -7    1.31    0.39
  -3 -10  -7    1.31    0.25
  -3 -10  -7    1.85    0.51
  -3 -10  -7    1.24    0.24
   2  10   7    6.70    0.60
   2  10   7    7.14    0.67
   2  10   7    6.79    0.68
   2  10   7    6.86    0.54
   2  10   7    7.03    0.73
   2  10   7    8.04    0.96
  -2 -10  -7    5.38    0.56
  -2 -10  -7    6.08    0.62
  -2 -10  -7    6.48    0.82
  -2 -10  -7    7.38    0.96
  -2 -10  -7    7.13    0.51
   1  10   7    3.71    0.42
   1  10   7    3.53    0.49
   1  10   7    4.32    0.56
   1  10   7    3.66    0.60
   1  10   7    4.71    0.65
   1  10   7    2.85    0.44
   1  10   7    5.35    0.56
   1  10   7    3.74    0.61
  -1 -10  -7    4.27    0.75
  -1 -10  -7    4.00    0.48
  -1 -10  -7    3.54    0.36
  -1 -10  -7    4.37    0.54
  -1 -10  -7    3.13    0.47
   0  10   7    3.78    0.62
   0  10   7    3.88    0.40
   0  10   7    5.14    0.52
   0  10   7    4.07    0.55
   0  10   7    3.39    0.52
   0  10   7    3.86    0.61
   0  10   7    4.83    0.82
   0 -10  -7    4.91    0.51
   0 -10  -7    4.13    0.33
   0 -10  -7    3.54    0.47
   0 -10  -7    4.36    0.64
   0 -10  -7    5.23    0.69
  -1  10   7    3.12    0.49
  -1  10   7    2.62    0.39
  -1  10   7    2.15    0.29
  -1  10   7    3.42    0.50
  -1  10   7    3.98    0.63
  -1  10   7    2.43    0.52
  -1  10   7    2.43    0.34
   1 -10  -7    3.63    0.59
   1 -10  -7    3.10    0.55
   1 -10  -7    2.61    0.33
   1 -10  -7    3.43    0.49
   1 -10  -7    2.71    0.45
   1 -10  -7    2.80    0.48
  -2  10   7    7.13    0.92
  -2  10   7    7.83    0.97
  -2  10   7    8.74    0.66
  -2  10   7    7.21    0.46
  -2  10   7    6.90    0.67
  -2  10   7    7.43    0.51
  -2  10   7    6.48    0.77
  -2  10   7    8.07    0.44
  -2  10   7    8.24    0.74
   2 -10  -7    8.36    0.56
   2 -10  -7    7.61    0.72
   2 -10  -7    7.15    0.61
   2 -10  -7    7.42    0.68
   2 -10  -7    7.25    0.63
   2 -10  -7    6.93    0.59
  -3  10   7   18.61    0.69
  -3  10   7   17.54    1.30
  -3  10   7   17.99    0.75
  -3  10   7   18.34    0.77
  -3  10   7   17.46    1.16
  -3  10   7   19.45    1.15
  -3  10   7   18.37    1.35
  -3  10   7   19.90    0.97
   3 -10  -7   18.39    0.84
   3 -10  -7   18.33    1.02
   3 -10  -7   17.38    0.82
   3 -10  -7   18.81    0.97
   3 -10  -7   18.88    0.96
  -4  10   7    0.27    0.30
  -4  10   7    0.13    0.47
  -4  10   7    0.49    0.53
  -4  10   7    0.20    0.16
  -4  10   7    0.13    0.23
  -4  10   7   -0.04    0.20
  -4  10   7    0.18    0.25
  -4  10   7   -0.16    0.46
   4 -10  -7    0.22    0.18
   4 -10  -7   -0.04    0.21
   4 -10  -7    0.54    0.32
   4 -10  -7    0.11    0.29
   4 -10  -7   -0.13    0.26
  -5  10   7    8.00    1.30
  -5  10   7    5.25    0.62
  -5  10   7    4.46    0.70
  -5  10   7    6.51    0.51
  -5  10   7    4.94    0.69
  -5  10   7    4.23    0.80
  -5  10   7    5.27    0.67
  -5  10   7    7.01    0.63
   5 -10  -7    5.07    0.68
   5 -10  -7    4.26    0.69
   5 -10  -7    5.97    0.59
  -6  10   7    0.06    0.83
  -6  10   7    1.11    0.31
  -6  10   7    2.05    0.31
  -6  10   7    1.57    0.32
  -6  10   7    1.30    0.27
  -6  10   7    1.43    0.38
   6 -10  -7    1.15    0.32
  -7  10   7    4.77    0.83
  -7  10   7    4.67    0.72
  -7  10   7    2.30    0.47
  -7  10   7    3.17    0.40
  -7  10   7    3.27    0.45
   7 -10  -7    3.85    0.58
   5  12   8    1.66    0.52
   5  12   8    2.66    1.39
  -5 -12  -8    1.31    0.51
  -5 -12  -8    2.25    0.37
  -5 -12  -8    3.52    0.72
  -5 -12  -8    2.08    0.41
   4  12   8    9.17    1.10
   4  12   8    7.20    0.92
   4  12   8   12.37    1.94
   4  12   8    8.56    0.92
  -4 -12  -8   11.44    1.23
  -4 -12  -8    9.76    0.81
  -4 -12  -8   12.18    1.03
  -4 -12  -8   11.28    0.87
   3  12   8    1.02    0.34
   3  12   8    1.73    0.51
   3  12   8    1.24    0.94
  -3 -12  -8    1.33    0.33
  -3 -12  -8    0.93    0.40
  -3 -12  -8    2.80    0.57
   2  12   8    1.67    0.89
   2  12   8    1.97    0.48
   2  12   8    1.10    0.37
   2  12   8    2.30    0.34
  -2 -12  -8    2.45    0.52
  -2 -12  -8    1.72    0.32
  -2 -12  -8    1.77    0.38
   1  12   8    3.89    0.53
   1  12   8    4.47    0.62
   1  12   8    4.58    0.82
   1  12   8    3.28    0.41
   1  12   8    3.68    0.91
  -1 -12  -8    4.20    0.66
  -1 -12  -8    5.65    0.74
  -1 -12  -8    5.95    0.70
  -1 -12  -8    5.77    0.87
   0  12   8    1.95    0.33
   0  12   8    1.49    0.41
   0  12   8    1.72    0.38
   0 -12  -8    1.42    0.34
   0 -12  -8    1.98    0.39
   0 -12  -8    1.96    0.41
   0 -12  -8    1.81    0.47
  -1  12   8    2.68    0.45
  -1  12   8    3.95    0.69
   1 -12  -8    3.03    0.41
   1 -12  -8    4.37    0.57
   1 -12  -8    4.44    0.77
   1 -12  -8    2.90    0.38
  -2  12   8    4.36    0.85
  -2  12   8    5.38    0.65
  -2  12   8    4.07    0.50
  -2  12   8    4.32    0.71
   2 -12  -8    4.29    0.60
   2 -12  -8    3.72    0.55
   2 -12  -8    4.61    0.71
   2 -12  -8    3.08    0.39
  -3  12   8    0.55    0.36
  -3  12   8    1.24    0.39
   3 -12  -8    0.12    0.38
   3 -12  -8   -0.33    0.43
   3 -12  -8    0.75    0.36
   3 -12  -8    0.37    0.34
  -4  12   8    2.94    0.47
  -4  12   8    3.50    0.46
  -4  12   8    3.27    0.43
   4 -12  -8    2.42    0.43
   4 -12  -8    3.23    0.57
   4 -12  -8    2.64    0.43
   2 -13  -4    2.54    0.42
   2 -13  -4    2.59    0.53
  -2  13   4    2.16    0.59
  -2  13   4    2.33    0.41
  -2  13   4    3.20    0.75
  -2  13   4    3.56    0.54
  -2  13   4    1.56    0.44
   1 -13  -4   -0.06    0.46
   1 -13  -4   -0.30    0.42
   1 -13  -4    0.36    0.43
  -1  13   4   -0.52    0.48
  -1  13   4    0.12    0.48
  -1  13   4    0.46    0.37
  -1  13   4   -0.05    0.53
   0 -13  -4    0.76    0.47
   0 -13  -4    1.75    0.44
   0  13   4    1.37    0.54
   0  13   4    0.94    0.45
   0  13   4    1.58    0.41
   0  13   4    1.24    0.54
  -1 -13  -4   10.07    1.14
  -1 -13  -4    8.62    0.94
   1  13   4    4.88    0.72
   1  13   4    3.80    0.55
  -2 -13  -4    0.03    0.65
   2  13   4    1.50    0.65
   2  13   4    0.96    0.40
   6 -11  -3    0.15    0.50
   6 -11  -3   -0.24    0.35
   6 -11  -3   -0.85    0.64
  -6  11   3    0.13    0.36
  -6  11   3    0.44    0.61
  -6  11   3    0.14    0.37
   5 -11  -3    0.62    0.33
   5 -11  -3    0.60    0.44
   5 -11  -3    0.84    0.39
   5 -11  -3    0.17    0.53
  -5  11   3   -0.15    0.53
  -5  11   3    0.34    0.35
  -5  11   3    0.60    0.27
   4 -11  -3    5.51    0.59
   4 -11  -3    4.33    0.53
   4 -11  -3    5.33    0.77
   4 -11  -3    5.52    0.79
  -4  11   3    4.98    0.73
  -4  11   3    6.72    1.01
  -4  11   3    4.53    0.59
  -4  11   3    3.77    0.57
  -4  11   3    4.59    0.60
   3 -11  -3    1.68    0.47
   3 -11  -3    1.39    0.34
   3 -11  -3    2.17    0.35
   3 -11  -3    2.49    0.43
   3 -11  -3    1.42    0.33
   3 -11  -3    1.95    0.30
  -3  11   3    1.97    0.51
  -3  11   3    1.09    0.29
  -3  11   3    0.67    0.38
  -3  11   3    1.53    0.41
  -3  11   3    1.61    0.31
  -3  11   3    1.32    0.26
   2 -11  -3    2.74    0.40
   2 -11  -3    2.21    0.37
   2 -11  -3    2.03    0.32
   2 -11  -3    2.70    0.46
   2 -11  -3    2.29    0.39
   2 -11  -3    2.59    0.39
  -2  11   3    2.72    0.57
  -2  11   3    2.13    0.42
  -2  11   3    1.96    0.46
  -2  11   3    3.07    0.52
  -2  11   3    1.95    0.32
  -2  11   3    2.50    0.36
  -2  11   3    2.24    0.44
   1 -11  -3    0.56    0.33
   1 -11  -3   -0.29    0.32
   1 -11  -3   -0.08    0.44
   1 -11  -3    0.04    0.28
   1 -11  -3    0.41    0.35
   1 -11  -3    0.12    0.28
  -1  11   3    0.57    0.47
  -1  11   3    0.31    0.33
  -1  11   3    0.78    0.41
  -1  11   3    0.06    0.34
  -1  11   3    0.18    0.34
   0 -11  -3    0.45    0.30
   0 -11  -3    0.79    0.36
   0 -11  -3    0.54    0.31
   0 -11  -3    1.36    0.29
   0 -11  -3    0.72    0.48
   0  11   3    0.68    0.37
   0  11   3    0.60    0.54
   0  11   3    0.30    0.31
   0  11   3    0.06    0.33
   0  11   3    1.02    0.34
   0  11   3    1.00    0.24
  -1 -11  -3    1.66    0.33
  -1 -11  -3    1.84    0.39
  -1 -11  -3    1.61    0.32
  -1 -11  -3    1.94    0.31
   1  11   3    1.09    0.26
   1  11   3    1.28    0.37
   1  11   3    1.39    0.41
   1  11   3    0.31    0.34
   1  11   3    1.27    0.55
   1  11   3    1.08    0.33
  -2 -11  -3    2.01    0.41
  -2 -11  -3    2.18    0.46
  -2 -11  -3    2.45    0.36
  -2 -11  -3    1.71    0.27
   2  11   3    2.16    0.68
   2  11   3    1.80    0.43
   2  11   3    1.25    0.33
   2  11   3    2.04    0.37
   2  11   3    1.61    0.30
   2  11   3    1.65    0.39
  -3 -11  -3    7.54    0.56
  -3 -11  -3    7.16    0.74
  -3 -11  -3    6.80    0.85
   3  11   3    6.42    0.76
   3  11   3    4.72    0.53
   3  11   3    5.29    0.85
   3  11   3    6.53    0.75
   3  11   3    7.08    0.68
   3  11   3    6.28    0.96
  -4 -11  -3    0.40    0.28
  -4 -11  -3   -0.11    0.27
  -4 -11  -3    0.52    0.19
  -4 -11  -3    0.62    0.39
  -4 -11  -3    0.19    0.51
   4  11   3   -0.21    0.31
   4  11   3    0.55    0.36
   4  11   3    0.80    0.40
   4  11   3    1.73    0.84
   4  11   3    0.34    0.35
   4  11   3    0.23    0.42
   4  11   3    0.25    0.53
  -5 -11  -3    7.27    0.61
  -5 -11  -3    6.00    0.89
  -5 -11  -3    5.87    0.76
  -5 -11  -3    8.23    1.08
   5  11   3    5.12    0.77
   5  11   3    6.75    1.20
   5  11   3    6.66    0.91
   5  11   3    7.04    1.08
  -6 -11  -3    9.98    1.24
  -6 -11  -3    6.67    0.90
  -6 -11  -3    9.16    0.75
   6  11   3    9.73    1.29
   6  11   3    6.90    0.92
   8  -9  -2    4.06    0.54
  -8   9   2    3.49    0.47
  -8   9   2    4.34    0.88
  -8   9   2    4.63    0.75
  -8   9   2    3.70    0.60
  -8   9   2    4.99    0.83
  -8   9   2    4.09    0.94
   7  -9  -2    3.99    0.50
  -7   9   2    4.77    0.83
  -7   9   2    4.13    0.59
  -7   9   2    4.78    0.68
  -7   9   2    5.59    0.95
  -7   9   2    3.88    0.74
  -7   9   2    4.57    0.70
   6  -9  -2    1.11    0.48
   6  -9  -2    0.99    0.35
   6  -9  -2    1.40    0.28
  -6   9   2    2.20    0.42
  -6   9   2    1.68    0.39
  -6   9   2    1.28    0.26
  -6   9   2    1.33    0.23
  -6   9   2    1.35    0.69
  -6   9   2    1.27    0.27
  -6   9   2    2.17    0.62
  -6   9   2    2.15    0.56
  -6   9   2    1.41    0.23
   5  -9  -2    3.63    0.63
   5  -9  -2    3.97    0.51
   5  -9  -2    3.38    0.45
   5  -9  -2    4.58    0.50
   5  -9  -2    4.59    0.46
  -5   9   2    5.44    0.38
  -5   9   2    3.79    0.59
  -5   9   2    4.36    0.70
  -5   9   2    5.70    0.76
  -5   9   2    4.41    0.43
  -5   9   2    4.03    0.59
  -5   9   2    4.20    0.57
  -5   9   2    3.54    0.62
   4  -9  -2    1.79    0.32
   4  -9  -2    1.35    0.32
   4  -9  -2    1.77    0.38
   4  -9  -2    1.44    0.29
  -4   9   2    2.03    0.31
  -4   9   2    1.33    0.20
  -4   9   2    1.88    0.32
  -4   9   2    1.73    0.37
  -4   9   2    2.37    0.36
  -4   9   2    1.75    0.23
  -4   9   2    1.73    0.37
  -4   9   2    1.70    0.44
  -4   9   2    1.48    0.48
  -4   9   2    1.72    0.40
  -4   9   2    1.91    0.26
   3  -9  -2   10.99    0.89
   3  -9  -2   10.11    0.73
   3  -9  -2   11.69    0.61
   3  -9  -2   10.39    0.60
   3  -9  -2   10.28    0.71
   3  -9  -2   11.73    0.79
  -3   9   2   11.88    0.59
  -3   9   2   10.63    0.68
  -3   9   2   10.50    0.76
  -3   9   2   10.99    0.59
  -3   9   2   11.19    0.92
  -3   9   2   10.95    0.81
  -3   9   2   10.94    0.67
  -3   9   2   11.73    0.88
   2  -9  -2   19.05    0.96
   2  -9  -2   16.65    1.07
   2  -9  -2   18.29    0.97
   2  -9  -2   17.34    0.80
   2  -9  -2   17.23    0.93
   2  -9  -2   18.13    0.82
  -2   9   2   17.64    0.92
  -2   9   2   18.17    0.87
  -2   9   2   18.63    0.81
  -2   9   2   18.59    0.97
  -2   9   2   18.24    1.00
  -2   9   2   19.29    1.06
  -2   9   2   19.56    0.96
  -2   9   2   20.55    0.86
  -2   9   2   20.34    1.17
   1  -9  -2    0.33    0.29
   1  -9  -2    0.73    0.34
   1  -9  -2    0.19    0.22
   1  -9  -2    0.03    0.21
   1  -9  -2    0.57    0.21
  -1   9   2    0.03    0.30
  -1   9   2    0.24    0.21
  -1   9   2    0.50    0.25
  -1   9   2    0.23    0.16
  -1   9   2    0.13    0.23
  -1   9   2    0.17    0.20
   0  -9  -2    8.59    0.56
   0  -9  -2    9.37    0.77
   0  -9  -2    8.50    0.61
   0  -9  -2    8.89    0.62
   0  -9  -2    7.95    0.78
   0  -9  -2    8.82    0.62
   0   9   2    7.51    0.63
   0   9   2    7.92    0.60
   0   9   2    7.85    0.53
   0   9   2    7.66    0.67
   0   9   2    6.88    0.64
   0   9   2    8.49    0.76
  -1  -9  -2    9.65    0.68
  -1  -9  -2    9.30    0.86
  -1  -9  -2   10.12    0.69
  -1  -9  -2    9.80    0.56
  -1  -9  -2    8.19    0.86
  -1  -9  -2    9.18    0.67
   1   9   2   10.39    0.86
   1   9   2    9.62    0.70
   1   9   2    9.56    0.71
   1   9   2    9.61    0.60
   1   9   2    8.69    0.66
   1   9   2    8.72    0.68
  -2  -9  -2   27.76    1.22
  -2  -9  -2   29.80    1.26
  -2  -9  -2   26.93    1.41
  -2  -9  -2   27.92    1.45
  -2  -9  -2   27.89    1.07
  -2  -9  -2   28.81    1.29
   2   9   2   27.97    1.15
   2   9   2   29.11    1.34
   2   9   2   28.61    1.20
   2   9   2   28.12    1.29
  -3  -9  -2    0.21    0.30
  -3  -9  -2    0.53    0.30
  -3  -9  -2    0.27    0.43
  -3  -9  -2    0.37    0.18
  -3  -9  -2    0.26    0.12
  -3  -9  -2    0.53    0.24
   3   9   2    0.50    0.43
   3   9   2    0.19    0.19
   3   9   2    0.12    0.20
   3   9   2   -0.04    0.22
   3   9   2   -0.60    0.33
  -4  -9  -2    5.04    0.57
  -4  -9  -2    6.30    0.98
  -4  -9  -2    5.48    0.41
  -4  -9  -2    6.07    0.74
  -4  -9  -2    6.54    0.69
  -4  -9  -2    5.11    0.78
   4   9   2    5.47    0.57
   4   9   2    6.33    1.01
   4   9   2    4.90    0.56
   4   9   2    6.07    0.71
   4   9   2    4.52    0.68
   4   9   2    5.22    0.53
   4   9   2    5.15    0.58
  -5  -9  -2    1.86    0.68
  -5  -9  -2    1.80    0.49
  -5  -9  -2    1.47    0.27
  -5  -9  -2    2.00    0.24
  -5  -9  -2    2.64    0.44
   5   9   2    2.45    0.39
   5   9   2    1.51    0.27
   5   9   2    1.46    0.65
   5   9   2    1.07    0.43
   5   9   2    1.53    0.30
   5   9   2    1.19    0.34
   5   9   2    1.39    0.26
  -6  -9  -2    2.69    0.48
  -6  -9  -2    2.04    0.57
  -6  -9  -2    3.41    0.54
  -6  -9  -2    3.08    0.36
   6   9   2    2.56    0.42
   6   9   2    2.75    0.52
   6   9   2    3.01    0.46
   6   9   2    4.40    0.72
   6   9   2    3.68    0.84
  -7  -9  -2    6.01    0.80
  -7  -9  -2    3.30    0.74
  -7  -9  -2    4.09    0.56
  -7  -9  -2    4.16    0.74
   7   9   2    4.34    0.70
   7   9   2    3.99    0.62
  -8  -9  -2    1.22    0.38
  -8  -9  -2    0.57    0.37
  -8  -9  -2    0.88    0.60
   8   9   2    2.38    0.70
   8   9   2    2.11    0.60
   9  -7  -1   -0.26    0.53
   9  -7  -1   -0.10    0.70
  -9   7   1   -0.36    0.38
  -9   7   1    0.19    0.33
  -9   7   1   -0.64    0.31
  -9   7   1   -0.04    0.63
  -9   7   1    0.29    0.34
   8  -7  -1    9.30    0.87
   8  -7  -1    9.84    1.02
  -8   7   1   10.57    1.05
  -8   7   1   10.62    0.76
  -8   7   1    8.79    0.80
  -8   7   1    9.28    0.76
  -8   7   1    9.70    0.74
  -8   7   1    7.47    1.21
   7  -7  -1    2.80    0.49
  -7   7   1    1.68    0.32
  -7   7   1    2.45    0.66
  -7   7   1    1.65    0.27
  -7   7   1    2.10    0.27
  -7   7   1    1.62    0.26
  -7   7   1    0.91    0.37
  -7   7   1    2.15    0.48
  -7   7   1    1.80    0.52
   6  -7  -1   13.52    0.95
   6  -7  -1   13.63    0.58
  -6   7   1   15.31    1.20
  -6   7   1   13.54    0.91
  -6   7   1   14.13    1.01
  -6   7   1   13.09    0.92
  -6   7   1   15.60    1.07
  -6   7   1   14.54    0.72
  -6   7   1   13.48    0.79
  -6   7   1   14.73    0.98
  -6   7   1   14.49    0.79
   5  -7  -1    6.43    0.61
   5  -7  -1    6.64    0.61
   5  -7  -1    5.94    0.44
  -5   7   1    7.62    0.67
  -5   7   1    7.13    0.65
  -5   7   1    7.03    0.86
  -5   7   1    6.96    0.53
  -5   7   1    7.46    0.66
  -5   7   1    6.15    0.70
  -5   7   1    7.34    0.75
   4  -7  -1   72.46    2.51
   4  -7  -1   70.92    2.37
   4  -7  -1   69.17    2.42
  -4   7   1   72.32    2.46
  -4   7   1   72.66    2.42
  -4   7   1   71.50    2.34
  -4   7   1   71.98    2.25
  -4   7   1   72.47    2.41
  -4   7   1   70.58    2.10
  -4   7   1   77.27    1.97
  -4   7   1   76.04    2.29
  -4   7   1   73.46    2.59
  -4   7   1   72.88    1.93
  -4   7   1   73.22    1.91
   3  -7  -1   21.16    1.01
   3  -7  -1   20.97    1.03
   3  -7  -1   19.52    0.76
   3  -7  -1   20.47    0.74
   3  -7  -1   20.57    1.05
  -3   7   1   20.40    0.72
  -3   7   1   20.59    0.73
  -3   7   1   20.88    0.92
  -3   7   1   20.88    0.93
  -3   7   1   21.10    1.09
  -3   7   1   20.43    1.00
  -3   7   1   22.23    0.80
  -3   7   1   20.19    0.66
   2  -7  -1   70.84    2.31
   2  -7  -1   74.15    2.37
   2  -7  -1   72.29    1.98
   2  -7  -1   73.22    2.22
   2  -7  -1   72.49    2.42
   2  -7  -1   73.58    2.10
  -2   7   1   74.24    2.49
  -2   7   1   76.20    2.29
  -2   7   1   73.81    2.03
  -2   7   1   76.17    2.44
  -2   7   1   76.24    2.19
  -2   7   1   72.24    2.09
  -2   7   1   76.64    2.33
   1  -7  -1   16.13    0.92
   1  -7  -1   17.51    0.87
   1  -7  -1   16.93    0.73
   1  -7  -1   17.75    0.82
   1  -7  -1   17.20    0.85
  -1   7   1   16.94    0.70
  -1   7   1   17.64    0.78
  -1   7   1   16.75    0.84
  -1   7   1   17.24    0.77
  -1   7   1   16.21    0.87
  -1   7   1   17.28    0.83
  -1   7   1   16.50    0.68
   0  -7  -1   10.86    0.71
   0  -7  -1   11.15    0.60
   0  -7  -1   11.76    0.68
   0  -7  -1   10.86    0.61
   0  -7  -1   10.69    0.75
   0  -7  -1   11.02    0.62
   0   7   1   10.48    0.65
   0   7   1   12.28    0.67
   0   7   1   11.87    0.64
   0   7   1   11.24    0.57
   0   7   1   11.27    0.75
   0   7   1   11.19    0.64
  -1  -7  -1   23.27    1.04
  -1  -7  -1   23.74    0.99
  -1  -7  -1   22.55    0.96
  -1  -7  -1   22.56    1.12
  -1  -7  -1   23.22    1.13
   1   7   1   23.14    1.06
   1   7   1   22.18    1.03
   1   7   1   22.90    0.92
   1   7   1   21.65    1.06
   1   7   1   24.07    0.98
  -2  -7  -1    4.70    0.45
  -2  -7  -1    3.94    0.38
  -2  -7  -1    4.38    0.61
  -2  -7  -1    4.03    0.47
  -2  -7  -1    4.69    0.55
  -2  -7  -1    4.50    0.26
  -2  -7  -1    4.74    0.46
   2   7   1    4.70    0.49
   2   7   1    4.85    0.43
   2   7   1    3.93    0.47
   2   7   1    4.50    0.48
   2   7   1    4.88    0.41
   2   7   1    4.38    0.54
  -3  -7  -1   21.24    0.77
  -3  -7  -1   20.41    1.17
  -3  -7  -1   21.32    1.01
  -3  -7  -1   17.99    1.12
  -3  -7  -1   20.56    0.91
   3   7   1   20.09    0.91
   3   7   1   21.50    0.89
   3   7   1   20.00    0.82
   3   7   1   19.30    1.09
   3   7   1   21.57    1.03
   3   7   1   19.29    0.99
   3   7   1   19.35    0.92
  -4  -7  -1   18.01    0.97
  -4  -7  -1   16.55    0.96
  -4  -7  -1   16.58    0.83
  -4  -7  -1   16.57    0.91
  -4  -7  -1   16.41    1.10
  -4  -7  -1   16.66    0.74
   4   7   1   16.84    1.06
   4   7   1   17.48    0.72
   4   7   1   16.96    0.91
   4   7   1   18.26    0.87
   4   7   1   17.76    0.93
  -5  -7  -1   16.65    0.76
  -5  -7  -1   16.03    0.82
  -5  -7  -1   17.86    0.97
  -5  -7  -1   16.44    0.99
  -5  -7  -1   16.39    1.19
   5   7   1   17.76    0.86
   5   7   1   16.52    0.87
   5   7   1   15.56    1.09
   5   7   1   16.07    0.93
   5   7   1   15.95    1.02
   5   7   1   18.51    0.94
  -6  -7  -1    4.13    0.43
  -6  -7  -1    4.61    0.73
  -6  -7  -1    3.33    0.64
  -6  -7  -1    3.66    0.62
  -6  -7  -1    3.27    0.49
   6   7   1    4.18    0.50
   6   7   1    4.00    0.64
   6   7   1    4.48    0.70
   6   7   1    4.00    0.56
   6   7   1    5.03    0.55
  -7  -7  -1    4.81    0.69
  -7  -7  -1    4.35    0.57
  -7  -7  -1    7.24    1.26
  -7  -7  -1    5.43    0.98
  -7  -7  -1    5.88    0.82
   7   7   1    7.00    1.17
   7   7   1    5.48    0.84
   7   7   1    6.86    0.64
   7   7   1    6.74    0.76
   7   7   1    5.22    0.67
  -8  -7  -1   -0.52    0.46
  -8  -7  -1   -0.26    0.28
  -8  -7  -1    1.02    0.46
  -8  -7  -1   -0.08    0.64
  -8  -7  -1    1.17    0.84
   8   7   1    0.53    0.55
   8   7   1    0.97    0.32
   8   7   1    0.29    0.28
   8   7   1    0.49    0.46
  -9  -7  -1    0.89    0.35
  -9  -7  -1    0.67    0.38
  -9  -7  -1    2.14    0.55
  -9  -7  -1    0.58    0.78
   9   7   1    0.49    0.42
   9   7   1   -0.53    0.68
   9   7   1    0.83    0.59
  10  -5   0    3.35    0.54
  10  -5   0    1.98    0.54
 -10   5   0    2.74    0.35
 -10   5   0    2.19    0.37
 -10   5   0    2.27    0.39
 -10   5   0    2.20    0.59
   9  -5   0    4.91    0.62
   9  -5   0    3.74    0.57
   9  -5   0    4.05    0.52
  -9   5   0    4.71    0.68
  -9   5   0    6.27    0.88
  -9   5   0    5.86    0.63
  -9   5   0    5.69    0.84
  -9   5   0    4.72    0.68
  -9   5   0    5.98    0.48
   8  -5   0    4.13    0.52
   8  -5   0    5.66    0.74
   8  -5   0    5.27    0.53
  -8   5   0    3.50    0.48
  -8   5   0    6.08    0.93
  -8   5   0    5.61    0.53
  -8   5   0    4.19    0.72
  -8   5   0    4.94    0.71
  -8   5   0    5.39    0.52
  -8   5   0    4.19    0.56
  -8   5   0    4.84    0.84
  -8   5   0    4.55    0.38
   7  -5   0   21.78    0.86
   7  -5   0   21.87    1.26
   7  -5   0   22.26    1.11
   7  -5   0   22.75    0.86
  -7   5   0   20.83    1.07
  -7   5   0   24.63    1.08
  -7   5   0   21.86    0.93
  -7   5   0   22.34    1.27
  -7   5   0   24.03    1.09
  -7   5   0   22.49    1.43
  -7   5   0   21.08    0.80
  -7   5   0   21.95    1.25
   6  -5   0    7.08    0.70
   6  -5   0    6.83    0.49
   6  -5   0    8.14    0.59
  -6   5   0    7.48    0.33
  -6   5   0    8.03    0.53
  -6   5   0    8.43    0.73
  -6   5   0    8.36    0.77
  -6   5   0    8.20    0.66
  -6   5   0    7.72    0.54
  -6   5   0    7.07    0.55
  -6   5   0    6.80    0.60
  -6   5   0    7.51    0.86
  -6   5   0    7.46    0.30
   5  -5   0    9.31    0.55
   5  -5   0   10.26    0.53
   5  -5   0    8.90    0.61
   5  -5   0    8.91    0.68
  -5   5   0    8.89    0.64
  -5   5   0    9.97    0.61
  -5   5   0    9.17    0.71
  -5   5   0    9.27    0.55
  -5   5   0    8.17    0.67
  -5   5   0    9.31    0.57
  -5   5   0    9.20    0.36
  -5   5   0    9.34    0.83
  -5   5   0    9.17    0.40
  -5   5   0    9.94    0.65
   4  -5   0    4.43    0.43
   4  -5   0    4.20    0.46
   4  -5   0    4.45    0.36
   4  -5   0    4.19    0.37
   4  -5   0    4.39    0.42
  -4   5   0    4.42    0.51
  -4   5   0    3.76    0.28
  -4   5   0    3.17    0.42
  -4   5   0    4.50    0.45
  -4   5   0    3.93    0.43
  -4   5   0    4.37    0.37
  -4   5   0    4.83    0.60
  -4   5   0    4.28    0.29
  -4   5   0    4.71    0.42
   3  -5   0   53.78    1.60
   3  -5   0   52.99    1.88
   3  -5   0   52.17    1.76
   3  -5   0   53.66    1.78
  -3   5   0   54.19    1.76
  -3   5   0   53.73    1.67
  -3   5   0   54.31    1.91
  -3   5   0   54.81    1.54
  -3   5   0   51.42    1.56
  -3   5   0   51.08    1.50
  -3   5   0   52.24    1.60
  -3   5   0   52.46    1.36
   2  -5   0    1.97    0.21
   2  -5   0    1.77    0.19
   2  -5   0    1.07    0.20
   2  -5   0    2.16    0.37
   2  -5   0    1.42    0.22
   2  -5   0    1.53    0.25
  -2   5   0    1.68    0.15
  -2   5   0    1.56    0.25
  -2   5   0    1.28    0.25
  -2   5   0    1.40    0.21
  -2   5   0    1.58    0.22
  -2   5   0    1.80    0.29
  -2   5   0    1.51    0.20
  -2   5   0    1.58    0.24
  -2   5   0    2.04    0.35
   1  -5   0    5.32    0.42
   1  -5   0    4.45    0.36
   1  -5   0    5.26    0.54
   1  -5   0    4.72    0.32
   1  -5   0    4.90    0.36
   1  -5   0    5.17    0.36
  -1   5   0    5.22    0.28
  -1   5   0    5.48    0.39
  -1   5   0    5.70    0.37
  -1   5   0    5.13    0.29
  -1   5   0    5.53    0.46
  -1   5   0    5.42    0.43
  -1   5   0    4.63    0.23
  -1   5   0    5.78    0.48
   0  -5   0  166.39    4.57
   0  -5   0  162.01    4.23
   0  -5   0  167.07    4.00
   0  -5   0  164.73    4.02
   0  -5   0  165.51    4.34
   0  -5   0  163.95    4.28
   0   5   0  163.82    4.54
   0   5   0  164.34    4.17
   0   5   0  165.36    4.30
   0   5   0  161.30    4.24
   0   5   0  169.50    4.20
   0   5   0  163.48    3.99
  -1  -5   0   78.20    2.20
  -1  -5   0   76.91    2.27
  -1  -5   0   78.98    2.30
  -1  -5   0   75.98    2.37
  -1  -5   0   80.26    2.45
  -1  -5   0   77.26    2.02
   1   5   0   80.01    2.40
   1   5   0   80.09    2.45
   1   5   0   82.01    2.24
   1   5   0   78.80    2.22
   1   5   0   79.38    2.17
   1   5   0   74.74    2.32
  -2  -5   0  112.46    3.01
  -2  -5   0  115.17    3.11
  -2  -5   0  119.83    3.14
  -2  -5   0  116.58    3.38
  -2  -5   0  120.52    3.42
  -2  -5   0  118.65    3.26
   2   5   0  114.89    2.97
   2   5   0  115.10    2.94
   2   5   0  113.88    3.02
   2   5   0  112.57    3.27
   2   5   0  115.27    3.23
   2   5   0  115.73    3.31
   2   5   0  112.24    3.04
  -3  -5   0   20.59    0.78
  -3  -5   0   19.99    0.83
  -3  -5   0   20.59    0.96
  -3  -5   0   21.12    0.94
  -3  -5   0   21.47    0.93
  -3  -5   0   21.68    1.08
   3   5   0   20.88    0.95
   3   5   0   19.20    0.69
   3   5   0   20.57    0.91
   3   5   0   20.48    0.94
   3   5   0   20.60    0.86
   3   5   0   18.42    0.90
   3   5   0   20.23    0.82
  -4  -5   0   30.28    1.24
  -4  -5   0   30.65    1.09
  -4  -5   0   31.60    1.17
  -4  -5   0   30.91    1.24
  -4  -5   0   30.98    1.26
   4   5   0   31.02    1.07
   4   5   0   29.77    1.20
   4   5   0   30.65    0.92
   4   5   0   30.78    1.17
   4   5   0   30.48    1.30
   4   5   0   30.44    1.33
   4   5   0   30.98    1.20
  -5  -5   0   41.27    1.77
  -5  -5   0   44.45    1.64
  -5  -5   0   42.32    1.61
  -5  -5   0   43.52    1.52
  -5  -5   0   43.04    1.59
  -5  -5   0   44.43    1.52
   5   5   0   43.00    1.55
   5   5   0   41.87    1.69
   5   5   0   43.21    1.53
   5   5   0   41.59    1.48
   5   5   0   44.85    1.63
   5   5   0   43.66    1.73
  -6  -5   0   50.14    1.88
  -6  -5   0   50.58    2.07
  -6  -5   0   50.20    1.86
  -6  -5   0   50.14    1.75
  -6  -5   0   50.19    1.76
  -6  -5   0   50.21    1.73
   6   5   0   51.05    1.59
   6   5   0   48.31    1.95
   6   5   0   50.50    1.70
   6   5   0   46.61    1.83
   6   5   0   50.49    1.95
   6   5   0   50.65    1.86
  -7  -5   0   -0.06    0.28
  -7  -5   0    0.17    0.18
  -7  -5   0    0.63    0.45
  -7  -5   0    0.12    0.26
  -7  -5   0    0.86    0.46
  -7  -5   0    0.01    0.20
  -7  -5   0    0.00    0.24
   7   5   0   -0.21    0.20
   7   5   0    0.56    0.39
   7   5   0   -0.35    0.18
   7   5   0    0.48    0.38
   7   5   0   -0.13    0.25
   7   5   0   -0.07    0.32
  -8  -5   0   22.55    1.65
  -8  -5   0   22.97    1.54
  -8  -5   0   21.37    1.11
  -8  -5   0   21.59    1.07
  -8  -5   0   23.74    1.16
  -8  -5   0   23.29    1.12
   8   5   0   24.62    0.98
   8   5   0   22.63    1.33
   8   5   0   21.70    0.99
   8   5   0   24.98    1.31
  -9  -5   0    1.90    0.70
  -9  -5   0    2.51    0.37
  -9  -5   0    2.85    0.45
  -9  -5   0    1.97    0.82
   9   5   0    1.08    0.46
   9   5   0    1.43    0.52
   9   5   0    1.16    0.34
 -10  -5   0    2.77    0.38
 -10  -5   0    2.57    0.53
 -10  -5   0    2.28    0.41
 -10  -5   0    2.43    1.23
  10   5   0    4.00    0.69
  10   5   0    3.16    0.59
  10   5   0    2.97    0.68
  11  -3   1    2.96    0.64
 -11   3  -1    1.76    0.37
 -11   3  -1    2.20    0.37
  10  -3   1    0.11    0.48
  10  -3   1    0.94    0.36
  10  -3   1   -0.10    0.51
 -10   3  -1    0.60    0.27
 -10   3  -1   -0.14    0.31
 -10   3  -1    0.23    0.28
 -10   3  -1    0.21    0.40
 -10   3  -1    0.48    0.36
   9  -3   1   -0.27    0.39
   9  -3   1    0.07    0.28
   9  -3   1   -0.12    0.39
   9  -3   1    0.46    0.31
   9  -3   1    0.59    0.39
  -9   3  -1    0.16    0.21
  -9   3  -1    0.50    0.24
  -9   3  -1    0.30    0.27
  -9   3  -1    0.31    0.29
   8  -3   1    3.85    0.65
   8  -3   1    5.07    0.59
   8  -3   1    4.53    0.66
   8  -3   1    5.78    0.57
   8  -3   1    4.46    0.49
  -8   3  -1    4.33    0.51
  -8   3  -1    4.88    0.59
  -8   3  -1    4.64    0.50
  -8   3  -1    3.59    0.46
  -8   3  -1    4.64    0.39
  -8   3  -1    4.00    0.61
  -8   3  -1    3.14    0.72
   7  -3   1    0.92    0.22
   7  -3   1    1.14    0.27
   7  -3   1    1.07    0.20
   7  -3   1    0.83    0.30
   7  -3   1    1.52    0.27
  -7   3  -1    0.88    0.23
  -7   3  -1    1.51    0.20
  -7   3  -1    0.99    0.34
  -7   3  -1    1.62    0.44
  -7   3  -1    1.21    0.19
  -7   3  -1    0.94    0.19
  -7   3  -1    1.35    0.29
  -7   3  -1    1.15    0.20
   6  -3   1    3.89    0.36
   6  -3   1    4.17    0.35
   6  -3   1    3.57    0.44
   6  -3   1    4.46    0.49
   6  -3   1    4.47    0.51
  -6   3  -1    3.95    0.33
  -6   3  -1    4.18    0.33
  -6   3  -1    4.39    0.39
  -6   3  -1    3.60    0.59
  -6   3  -1    3.81    0.33
  -6   3  -1    3.89    0.42
  -6   3  -1    3.79    0.43
  -6   3  -1    4.06    0.36
   5  -3   1    1.03    0.22
   5  -3   1    0.87    0.17
   5  -3   1    0.97    0.19
   5  -3   1    0.76    0.21
  -5   3  -1    0.91    0.19
  -5   3  -1    0.97    0.25
  -5   3  -1    0.97    0.17
  -5   3  -1    0.87    0.28
  -5   3  -1    1.08    0.21
  -5   3  -1    0.97    0.18
  -5   3  -1    1.52    0.26
  -5   3  -1    1.14    0.17
   4  -3   1   61.80    1.82
   4  -3   1   59.76    1.82
   4  -3   1   58.43    2.08
   4  -3   1   63.55    1.88
   4  -3   1   60.45    1.76
   4  -3   1   64.22    1.80
  -4   3  -1   65.43    1.79
  -4   3  -1   64.41    2.02
  -4   3  -1   64.20    1.95
  -4   3  -1   60.83    2.17
  -4   3  -1   63.91    1.83
  -4   3  -1   58.34    1.73
  -4   3  -1   62.18    1.87
  -4   3  -1   66.77    1.87
   3  -3   1   25.51    0.89
   3  -3   1   26.01    0.90
   3  -3   1   24.47    0.93
   3  -3   1   25.96    1.00
   3  -3   1   24.87    0.92
   3  -3   1   26.65    0.86
   3  -3   1   25.24    1.07
  -3   3  -1   25.76    1.02
  -3   3  -1   24.34    1.10
  -3   3  -1   26.51    0.88
  -3   3  -1   24.65    0.85
  -3   3  -1   25.52    0.91
  -3   3  -1   24.39    0.90
  -3   3  -1   26.51    0.94
   2  -3   1   62.34    1.98
   2  -3   1   61.62    1.77
   2  -3   1   63.69    1.86
   2  -3   1   63.39    1.79
   2  -3   1   64.93    1.90
   2  -3   1   63.45    1.75
   2  -3   1   64.00    1.67
  -2   3  -1   67.98    1.86
  -2   3  -1   67.87    1.86
  -2   3  -1   65.77    1.84
  -2   3  -1   68.52    1.99
  -2   3  -1   65.55    1.81
  -2   3  -1   65.26    1.75
   1  -3   1   33.50    1.11
   1  -3   1   34.42    1.01
   1  -3   1   35.15    1.15
   1  -3   1   34.47    1.21
   1  -3   1   35.80    0.94
   1  -3   1   34.91    1.09
   1  -3   1   35.10    1.19
  -1   3  -1   34.85    1.08
  -1   3  -1   34.21    1.17
  -1   3  -1   34.66    1.13
  -1   3  -1   34.34    0.90
  -1   3  -1   34.26    1.11
  -1   3  -1   34.28    1.09
  -1   3  -1   33.88    0.99
   0  -3   1   59.42    1.80
   0  -3   1   60.10    1.69
   0  -3   1   55.55    1.74
   0  -3   1   59.31    1.56
   0  -3   1   57.69    1.66
   0  -3   1   60.78    1.55
   0   3  -1   57.94    1.68
   0   3  -1   60.07    1.73
   0   3  -1   59.16    1.69
   0   3  -1   61.93    1.81
   0   3  -1   56.41    1.64
   0   3  -1   57.38    1.55
  -1  -3   1   90.10    2.54
  -1  -3   1   86.08    2.40
  -1  -3   1   87.92    2.34
  -1  -3   1   91.83    2.29
  -1  -3   1   87.15    2.29
  -1  -3   1   86.45    2.49
   1   3  -1   86.51    2.47
   1   3  -1   88.12    2.24
   1   3  -1   85.89    2.14
   1   3  -1   87.79    2.29
   1   3  -1   81.43    2.35
   1   3  -1   85.92    2.43
  -2  -3   1   42.86    1.37
  -2  -3   1   40.89    1.38
  -2  -3   1   42.24    1.29
  -2  -3   1   41.86    1.31
  -2  -3   1   40.70    1.25
  -2  -3   1   43.10    1.47
   2   3  -1   42.75    1.44
   2   3  -1   41.50    1.25
   2   3  -1   40.56    1.26
   2   3  -1   43.24    1.15
   2   3  -1   41.90    1.30
   2   3  -1   42.90    1.41
   2   3  -1   41.62    1.39
  -3  -3   1  113.74    2.98
  -3  -3   1  111.96    3.07
  -3  -3   1  111.75    3.17
  -3  -3   1  109.90    3.12
  -3  -3   1  113.57    3.00
  -3  -3   1  109.23    2.94
   3   3  -1  109.21    2.91
   3   3  -1  111.04    3.08
   3   3  -1  109.54    3.06
[truncated: 892,304 more chars]
