# Supplementary material for: Crystal structure of Boc-(S)-ABOC-(S)-Ala-(S)-ABOC-(S)-Phe-OBn chloro­form monosolvate
Source: Acta Crystallogr E Crystallogr Commun. 2015 Sep 17;71(Pt 10):1193–5. doi: 10.1107/S2056989015016941 (PMC4647376; doi:10.1107/S2056989015016941)
Supplement: Supplementary file 2 [file e-71-01193-Isup2.hkl]

data_I                                                                          
_shelx_title ' mo_Bapt_LM131_0ma in P1'                                         
_shelx_refln_list_code          4                                               
_shelx_F_calc_maximum      123.99                                               
_exptl_crystal_F_000       450.00                                               
_reflns_d_resolution_high  0.7981                                               
                                                                                
loop_                                                                           
 _space_group_symop_operation_xyz                                               
 'x, y, z'                                                                      
                                                                                
_cell_length_a     9.2194                                                       
_cell_length_b    10.8908                                                       
_cell_length_c    11.8698                                                       
_cell_angle_alpha  63.489                                                       
_cell_angle_beta   86.467                                                       
_cell_angle_gamma  89.069                                                       
                                                                                
_shelx_F_squared_multiplier     1.000                                           
                                                                                
loop_                                                                           
 _refln_index_h                                                                 
 _refln_index_k                                                                 
 _refln_index_l                                                                 
 _refln_F_squared_calc                                                          
 _refln_F_squared_meas                                                          
 _refln_F_squared_sigma                                                         
 _refln_observed_status                                                         
  -2  -9 -14        105.73         90.75        13.59 o                         
  -1  -9 -14         43.34         56.54        12.96 o                         
   0  -9 -14          9.32          2.19        12.18 o                         
  -3  -8 -14         12.69         28.27        11.87 o                         
  -2  -8 -14         61.62         40.48         5.53 o                         
  -1  -8 -14         26.37         21.81         5.63 o                         
   0  -8 -14         26.18         19.65         5.41 o                         
   1  -8 -14          5.18         14.71         8.75 o                         
   2  -8 -14         25.63         24.71         6.40 o                         
  -4  -7 -14         73.76         59.20        13.12 o                         
  -3  -7 -14         77.10         85.17        15.54 o                         
  -2  -7 -14         81.65         88.87         8.91 o                         
  -1  -7 -14         15.48         15.96         5.51 o                         
   0  -7 -14        154.73        174.27        18.12 o                         
   1  -7 -14         59.99         39.05         6.40 o                         
   2  -7 -14         29.77         25.38         4.81 o                         
   3  -7 -14         82.91         69.35        11.25 o                         
  -4  -6 -14        137.47        136.04        14.60 o                         
  -3  -6 -14        125.96        144.16        17.01 o                         
  -2  -6 -14         18.24         16.41         9.24 o                         
  -1  -6 -14        153.88        160.68        14.72 o                         
   0  -6 -14         36.37         40.36         7.71 o                         
   1  -6 -14         22.35          9.97         5.60 o                         
   2  -6 -14          1.06         12.63         5.40 o                         
   3  -6 -14          4.60          0.24         5.29 o                         
  -4  -5 -14        148.88        165.94         8.76 o                         
  -3  -5 -14         82.97         88.69         6.52 o                         
  -2  -5 -14         45.51         43.21         3.39 o                         
  -1  -5 -14         11.92          1.27         5.97 o                         
   0  -5 -14        132.98        145.51         9.40 o                         
   1  -5 -14        114.96         80.98        20.30 o                         
   2  -5 -14         18.78         12.93         5.31 o                         
   3  -5 -14         20.51         14.13         7.19 o                         
  -4  -4 -14         65.66         54.38         4.58 o                         
  -3  -4 -14         48.79         44.53         4.20 o                         
  -2  -4 -14         71.74         95.66         7.08 o                         
  -1  -4 -14         24.12         17.78         3.01 o                         
   0  -4 -14        107.84        120.31        11.48 o                         
   1  -4 -14        205.19        222.26        10.22 o                         
   2  -4 -14         24.97         11.82         4.63 o                         
  -3  -3 -14         98.07        106.15         8.98 o                         
  -2  -3 -14         12.26         16.04         4.18 o                         
  -1  -3 -14         72.10         77.43         6.13 o                         
   0  -3 -14         23.15         17.95         3.92 o                         
   1  -3 -14        109.10        129.89        14.56 o                         
   2  -3 -14         12.73         16.61         7.35 o                         
  -2  -2 -14         69.76         75.88         7.89 o                         
  -1  -2 -14         34.53         28.38         4.43 o                         
   0  -2 -14         57.57         46.40         4.80 o                         
  -2 -11 -13         47.74         50.14         7.03 o                         
  -1 -11 -13        100.41        135.57        13.43 o                         
  -3 -10 -13         25.20         17.01         4.52 o                         
  -2 -10 -13         19.69         25.97         4.19 o                         
  -1 -10 -13         77.44         73.36         9.78 o                         
   0 -10 -13          7.52          8.57         4.33 o                         
   1 -10 -13          1.76          5.84         5.15 o                         
   2 -10 -13          3.30         22.18         6.72 o                         
  -4  -9 -13         21.81         10.62        11.09 o                         
  -3  -9 -13          4.17          2.26         3.93 o                         
  -2  -9 -13         77.33         63.73         8.03 o                         
  -1  -9 -13        115.42        108.60         7.69 o                         
   0  -9 -13         12.15         11.10         6.08 o                         
   1  -9 -13         82.18         94.38        18.98 o                         
   2  -9 -13         19.66         11.71         6.09 o                         
   3  -9 -13         14.46         25.46         6.40 o                         
  -5  -8 -13         37.29         34.95         7.03 o                         
  -4  -8 -13        105.57        108.00        10.86 o                         
  -3  -8 -13        176.56        220.68        11.82 o                         
  -2  -8 -13        109.00        113.55         6.77 o                         
  -1  -8 -13        157.51        177.81         7.04 o                         
   0  -8 -13         39.94         32.84         9.06 o                         
   1  -8 -13        155.78        158.50        10.08 o                         
   2  -8 -13         45.77         46.30         4.76 o                         
   3  -8 -13         46.18         29.00         5.15 o                         
   4  -8 -13        201.01        199.14        16.24 o                         
  -5  -7 -13          8.53          2.87         3.29 o                         
  -4  -7 -13        175.40        191.36         6.91 o                         
  -3  -7 -13         39.61         26.78         9.92 o                         
  -2  -7 -13          8.92          9.52         3.57 o                         
  -1  -7 -13         88.62         74.03         9.68 o                         
   0  -7 -13        207.28        211.94        11.03 o                         
   1  -7 -13         88.17         95.65         9.56 o                         
   2  -7 -13         42.67         34.12        10.23 o                         
   3  -7 -13         31.65         18.86         4.74 o                         
   4  -7 -13         28.31         20.66         5.18 o                         
  -6  -6 -13         83.25         55.97        14.37 o                         
  -5  -6 -13         75.05         84.03        11.87 o                         
  -4  -6 -13          0.61         -0.03         2.60 o                         
  -3  -6 -13         70.64         81.69         5.41 o                         
  -2  -6 -13          5.46          4.15         1.77 o                         
  -1  -6 -13         69.44         80.33         6.14 o                         
   0  -6 -13        139.17        149.31         9.43 o                         
   1  -6 -13        173.64        188.15         9.02 o                         
   2  -6 -13        102.67        113.74         7.94 o                         
   3  -6 -13        181.10        187.27        11.04 o                         
   4  -6 -13        115.20        121.65        18.66 o                         
  -6  -5 -13         27.89         28.26         5.26 o                         
  -5  -5 -13         79.83         79.43         6.68 o                         
  -4  -5 -13        118.91        119.54         7.78 o                         
  -3  -5 -13         93.19         97.79         7.55 o                         
  -2  -5 -13         17.62         24.93         2.63 o                         
  -1  -5 -13         56.17         50.70         3.52 o                         
   0  -5 -13        117.62        119.53         4.81 o                         
   1  -5 -13         82.39         70.14         6.85 o                         
   2  -5 -13         38.17         37.11         5.28 o                         
   3  -5 -13        145.55        146.52        12.19 o                         
   4  -5 -13          3.81          2.38         5.42 o                         
  -6  -4 -13         53.08         44.51         6.56 o                         
  -5  -4 -13          1.64         -1.09         3.46 o                         
  -4  -4 -13         53.16         47.05        10.15 o                         
  -3  -4 -13        109.74        125.78         7.24 o                         
  -2  -4 -13          8.20         12.43         2.87 o                         
  -1  -4 -13         28.24         27.80         5.49 o                         
   0  -4 -13        168.89        176.94         5.77 o                         
   1  -4 -13         78.40         99.11         6.44 o                         
   2  -4 -13         57.77         51.79         4.32 o                         
   3  -4 -13         20.53         14.91         7.18 o                         
   4  -4 -13         65.30         74.97         8.44 o                         
  -5  -3 -13         99.86         93.59        10.81 o                         
  -4  -3 -13          2.49          5.28        12.42 o                         
  -3  -3 -13         64.39         45.94         4.40 o                         
  -2  -3 -13         16.96          6.03         3.36 o                         
  -1  -3 -13         37.33         32.73         2.85 o                         
   0  -3 -13         29.02         24.10         3.95 o                         
   1  -3 -13         16.60         22.33         2.67 o                         
   2  -3 -13        113.21        131.40         9.55 o                         
   3  -3 -13         84.92        110.38         8.26 o                         
   4  -3 -13         61.17         55.63        11.15 o                         
  -5  -2 -13        154.55        165.38        14.69 o                         
  -4  -2 -13         30.29         18.20         6.64 o                         
  -3  -2 -13         16.75         19.36         6.38 o                         
  -2  -2 -13         23.70         20.54         3.99 o                         
  -1  -2 -13        179.22        169.86        10.01 o                         
   0  -2 -13         44.98         42.09         3.44 o                         
   1  -2 -13         96.97        105.50         9.83 o                         
   2  -2 -13        123.59        142.78         8.48 o                         
   3  -2 -13         76.81         91.82         7.87 o                         
  -4  -1 -13         99.68        109.44        19.84 o                         
  -3  -1 -13        128.87        146.68        11.34 o                         
  -2  -1 -13         32.29         28.62         3.78 o                         
  -1  -1 -13         56.71         46.56         3.70 o                         
   0  -1 -13         10.03          7.04         3.22 o                         
   1  -1 -13         94.94         77.31        15.46 o                         
   2  -1 -13         15.26         17.35         8.51 o                         
   3  -1 -13         16.63         35.37         7.54 o                         
  -3   0 -13          8.64         -4.22         5.94 o                         
  -2   0 -13          5.61          1.73         4.25 o                         
  -1   0 -13         16.93         16.96         8.56 o                         
   0   0 -13         17.00          9.87         4.74 o                         
   1   0 -13         16.33         22.59         4.31 o                         
  -1 -12 -12         52.82         45.14         7.81 o                         
   0 -12 -12         32.38         41.86         6.72 o                         
  -4 -11 -12         62.80         92.77        10.34 o                         
  -3 -11 -12         11.11          3.97         4.21 o                         
  -2 -11 -12         33.30         34.43         4.99 o                         
  -1 -11 -12          5.37          0.41         3.37 o                         
   0 -11 -12         23.52         20.35         3.76 o                         
   1 -11 -12         59.68         84.81        12.81 o                         
   2 -11 -12         13.15          6.93         4.24 o                         
   3 -11 -12         33.11         62.79        10.62 o                         
  -5 -10 -12        111.42        123.99        11.85 o                         
  -4 -10 -12         50.51         45.75         4.71 o                         
  -3 -10 -12         39.26         40.30         3.99 o                         
  -2 -10 -12         58.87         46.46         4.18 o                         
  -1 -10 -12         58.13         58.89         5.39 o                         
   0 -10 -12         75.35         72.88         6.27 o                         
   1 -10 -12         13.15         17.48         3.56 o                         
   2 -10 -12         20.14         21.77         3.55 o                         
   3 -10 -12         46.32         38.07         5.17 o                         
   4 -10 -12         75.32         82.59         8.70 o                         
  -6  -9 -12          5.80         26.08        11.87 o                         
  -5  -9 -12          1.29          0.81         5.42 o                         
  -4  -9 -12         10.56          5.33         4.80 o                         
  -3  -9 -12         22.70         17.62         3.80 o                         
  -2  -9 -12        178.30        185.03         7.08 o                         
  -1  -9 -12         20.27         21.50         2.71 o                         
   0  -9 -12         48.11         55.66         4.19 o                         
   1  -9 -12         34.18         30.91         2.80 o                         
   2  -9 -12         87.37         86.03        12.57 o                         
   3  -9 -12         31.82         32.37         3.57 o                         
   4  -9 -12          3.15          3.66         4.25 o                         
   5  -9 -12          4.32         -1.87         6.40 o                         
  -6  -8 -12        134.56        176.81        13.67 o                         
  -5  -8 -12        127.43        131.22        11.30 o                         
  -4  -8 -12         25.58         19.36         4.42 o                         
  -3  -8 -12         59.46         47.89         5.28 o                         
  -2  -8 -12        162.25        185.00         7.15 o                         
  -1  -8 -12         31.71         32.56         4.67 o                         
   0  -8 -12         99.60        106.85         5.13 o                         
   1  -8 -12         60.87         55.07         5.26 o                         
   2  -8 -12         52.47         46.62         4.83 o                         
   3  -8 -12          3.79          4.93         5.65 o                         
   4  -8 -12         32.52         40.57         7.34 o                         
   5  -8 -12         24.31         16.67         3.88 o                         
  -7  -7 -12         19.45         26.12         5.13 o                         
  -6  -7 -12          8.97         10.77         3.47 o                         
  -5  -7 -12        127.48        133.34         6.45 o                         
  -4  -7 -12          8.70          4.21         2.15 o                         
  -3  -7 -12         18.36         16.29         3.13 o                         
  -2  -7 -12         43.45         37.71         4.07 o                         
  -1  -7 -12         70.57         67.16         3.74 o                         
   0  -7 -12          6.39          3.78         2.97 o                         
   1  -7 -12        205.36        201.00         7.32 o                         
   2  -7 -12        242.53        261.99         8.29 o                         
   3  -7 -12         21.36         17.68         3.46 o                         
   4  -7 -12          5.64          1.32         3.77 o                         
   5  -7 -12          4.80          0.31         8.12 o                         
  -7  -6 -12         18.05         15.47         7.11 o                         
  -6  -6 -12         88.25         95.33         9.01 o                         
  -5  -6 -12         24.23         25.00         3.46 o                         
  -4  -6 -12        198.94        212.00         8.18 o                         
  -3  -6 -12          8.82          8.77         1.82 o                         
  -2  -6 -12         68.96         77.08         3.64 o                         
  -1  -6 -12        240.01        249.40         8.73 o                         
   0  -6 -12        214.06        224.99         7.51 o                         
   1  -6 -12         63.88         59.15         5.52 o                         
   2  -6 -12         50.42         35.51         5.13 o                         
   3  -6 -12        199.61        216.27         8.84 o                         
   4  -6 -12         15.03          7.55         3.48 o                         
   5  -6 -12         51.28         57.91        14.76 o                         
   6  -6 -12         20.95         12.81         5.94 o                         
  -7  -5 -12         34.45         29.40         4.04 o                         
  -6  -5 -12         91.81         70.23         7.10 o                         
  -5  -5 -12         94.46        107.12         8.06 o                         
  -4  -5 -12        121.94        136.24         6.40 o                         
  -3  -5 -12         89.27         94.88         5.01 o                         
  -2  -5 -12         87.70         95.82         4.62 o                         
  -1  -5 -12        432.01        486.34         8.12 o                         
   0  -5 -12         59.94         58.37         3.06 o                         
   1  -5 -12         72.36         66.18         6.83 o                         
   2  -5 -12         40.41         31.62         3.22 o                         
   3  -5 -12        138.09        160.66        10.18 o                         
   4  -5 -12         69.71         66.56         6.03 o                         
   5  -5 -12         64.77         51.54         7.50 o                         
   6  -5 -12         36.77         33.74         5.94 o                         
  -7  -4 -12         24.98         20.83         4.27 o                         
  -6  -4 -12         65.26         59.77         4.56 o                         
  -5  -4 -12        180.86        175.29         6.54 o                         
  -4  -4 -12         87.27         91.89        10.51 o                         
  -3  -4 -12        150.44        165.67         7.48 o                         
  -2  -4 -12        145.67        168.89         9.11 o                         
  -1  -4 -12         29.52         28.90         3.70 o                         
   0  -4 -12         62.42         73.14         4.80 o                         
   1  -4 -12        106.10        113.04         4.34 o                         
   2  -4 -12        133.15        151.92        11.02 o                         
   3  -4 -12         48.33         57.16         5.17 o                         
   4  -4 -12         40.33         46.76         5.32 o                         
   5  -4 -12         32.14         36.74         4.08 o                         
   6  -4 -12         15.83          0.78         5.62 o                         
  -7  -3 -12          6.33         10.31         5.94 o                         
  -6  -3 -12         73.73         66.63         5.09 o                         
  -5  -3 -12        207.42        238.39         8.91 o                         
  -4  -3 -12        137.52        139.57         6.92 o                         
  -3  -3 -12          1.64          6.01         2.40 o                         
  -2  -3 -12        140.91        154.40         6.10 o                         
  -1  -3 -12        152.58        150.71         5.70 o                         
   0  -3 -12         78.23         94.45         5.99 o                         
   1  -3 -12         32.78         37.06         6.34 o                         
   2  -3 -12         32.23         31.24         6.56 o                         
   3  -3 -12         77.25         76.89         5.18 o                         
   4  -3 -12         41.70         38.12         3.18 o                         
   5  -3 -12         10.10          9.88         4.07 o                         
  -6  -2 -12         20.80         12.46         3.70 o                         
  -5  -2 -12         16.84         18.58         3.63 o                         
  -4  -2 -12         31.59         29.98         3.58 o                         
  -3  -2 -12         14.42         12.55         2.60 o                         
  -2  -2 -12        107.88         99.35         7.64 o                         
  -1  -2 -12         53.21         46.10         5.19 o                         
   0  -2 -12        166.80        181.61         6.35 o                         
   1  -2 -12         72.01         97.46         7.48 o                         
   2  -2 -12         47.77         46.55         3.57 o                         
   3  -2 -12         22.35         22.55         3.92 o                         
   4  -2 -12         49.78         44.34         5.75 o                         
   5  -2 -12         58.73         69.51         9.50 o                         
  -6  -1 -12        130.64        145.27        34.13 o                         
  -5  -1 -12         23.57         15.86         3.63 o                         
  -4  -1 -12        276.92        303.30         9.94 o                         
  -3  -1 -12         71.34         73.39         5.19 o                         
  -2  -1 -12         50.18         41.49         5.94 o                         
  -1  -1 -12         36.18         36.83         2.86 o                         
   0  -1 -12        148.56        159.96         7.51 o                         
   1  -1 -12        357.75        386.57         9.43 o                         
   2  -1 -12          7.10          5.22         2.66 o                         
   3  -1 -12         98.38         94.40         7.01 o                         
   4  -1 -12         29.28         18.60         3.66 o                         
   5  -1 -12         26.62         30.46        12.03 o                         
  -5   0 -12          3.10         -0.68         6.28 o                         
  -4   0 -12        133.79        134.56         8.15 o                         
  -3   0 -12         16.91         12.20         6.52 o                         
  -2   0 -12         18.75         17.26         5.19 o                         
  -1   0 -12         92.62        106.18         8.70 o                         
   0   0 -12        354.89        392.62        10.92 o                         
   1   0 -12        395.34        409.59        10.42 o                         
   2   0 -12         53.72         48.50         4.42 o                         
   3   0 -12         66.03         65.74         7.45 o                         
   4   0 -12         92.71        100.20         8.56 o                         
  -3   1 -12         71.11         60.05         5.64 o                         
  -2   1 -12         22.34         18.00         3.88 o                         
  -1   1 -12        171.81        179.87        13.71 o                         
   0   1 -12         45.13         41.39        13.28 o                         
   1   1 -12         54.15         53.44         7.43 o                         
   2   1 -12         26.83         17.32         7.39 o                         
   3   1 -12         36.09         28.96         7.62 o                         
  -2   2 -12          5.33          2.93        10.00 o                         
  -1   2 -12         72.11         56.12        11.32 o                         
   0   2 -12         98.22         74.18        11.09 o                         
   1   2 -12         62.47         84.23        10.43 o                         
  -3 -12 -11        114.62        151.86         9.49 o                         
  -2 -12 -11         15.63         20.77         4.23 o                         
  -1 -12 -11         91.24        102.51        10.80 o                         
   0 -12 -11          6.56          8.74         4.30 o                         
   1 -12 -11         84.86         57.59         6.79 o                         
   2 -12 -11         11.45          7.36         4.31 o                         
  -5 -11 -11          1.17          1.43         5.44 o                         
  -4 -11 -11         28.87         21.52         4.15 o                         
  -3 -11 -11          5.54          7.61         3.35 o                         
  -2 -11 -11         13.97         11.34         3.33 o                         
  -1 -11 -11         31.39         28.09         3.31 o                         
   0 -11 -11         62.42         63.36         8.15 o                         
   1 -11 -11         58.08         65.02         4.82 o                         
   2 -11 -11          2.33         -1.79         3.09 o                         
   3 -11 -11         84.67         88.54         7.65 o                         
   4 -11 -11          8.63          8.89         4.16 o                         
  -6 -10 -11         82.06        109.46         7.93 o                         
  -5 -10 -11         34.46         22.73         3.09 o                         
  -4 -10 -11          9.95         14.07         2.45 o                         
  -3 -10 -11          3.31         -0.39         4.25 o                         
  -2 -10 -11         10.28         11.16         2.77 o                         
  -1 -10 -11          1.68          1.15         2.59 o                         
   0 -10 -11         67.00         63.62         5.05 o                         
   1 -10 -11          5.83          2.30         2.35 o                         
   2 -10 -11         56.03         52.83         5.51 o                         
   3 -10 -11        164.56        170.28         6.06 o                         
   4 -10 -11          0.35          0.89         3.14 o                         
   5 -10 -11         31.18         12.64         4.23 o                         
  -6  -9 -11          2.92          6.04         4.95 o                         
  -5  -9 -11        105.93        120.02         6.87 o                         
  -4  -9 -11          8.38          6.66         2.80 o                         
  -3  -9 -11         36.31         25.29         3.45 o                         
  -2  -9 -11        262.28        280.37         8.09 o                         
  -1  -9 -11        102.46        108.90         7.28 o                         
   0  -9 -11         34.96         31.62         2.45 o                         
   1  -9 -11        167.98        170.14         5.62 o                         
   2  -9 -11         54.76         52.78         5.24 o                         
   3  -9 -11         46.17         32.76         3.26 o                         
   4  -9 -11         13.96         14.81         2.95 o                         
   5  -9 -11          5.40          7.63         3.29 o                         
   6  -9 -11          7.16         11.25         6.09 o                         
  -7  -8 -11         27.10         30.39         5.03 o                         
  -6  -8 -11        199.34        205.99        13.67 o                         
  -5  -8 -11         57.94         43.86         3.80 o                         
  -4  -8 -11         78.87         80.65         7.50 o                         
  -3  -8 -11         31.70         31.26         3.40 o                         
  -2  -8 -11         56.91         49.50         3.61 o                         
  -1  -8 -11         87.83         84.85         5.39 o                         
   0  -8 -11        103.23        117.98         4.63 o                         
   1  -8 -11        252.60        275.62         6.62 o                         
   2  -8 -11        329.55        324.36         7.13 o                         
   3  -8 -11        266.07        262.22         6.45 o                         
   4  -8 -11          1.70         -1.55         2.37 o                         
   5  -8 -11        149.35        137.18         7.83 o                         
   6  -8 -11         23.34         17.36         3.31 o                         
  -7  -7 -11          6.17          5.35         2.84 o                         
  -6  -7 -11         91.70         99.28         5.94 o                         
  -5  -7 -11          8.46          9.37         2.13 o                         
  -4  -7 -11        107.50        109.00         4.53 o                         
  -3  -7 -11        109.10        123.44         7.69 o                         
  -2  -7 -11        313.05        334.54         8.29 o                         
  -1  -7 -11        649.51        688.75        10.68 o                         
   0  -7 -11         53.55         48.14         3.57 o                         
   1  -7 -11        705.63        724.21        10.62 o                         
   2  -7 -11         17.06         16.05         2.28 o                         
   3  -7 -11        239.12        239.00         6.63 o                         
   4  -7 -11          0.76          0.85         2.30 o                         
   5  -7 -11         58.44         59.53         5.30 o                         
   6  -7 -11         85.03         96.31         7.19 o                         
  -8  -6 -11         67.71         56.07         6.56 o                         
  -7  -6 -11        136.31        120.50         7.85 o                         
  -6  -6 -11         63.91         39.06         2.79 o                         
  -5  -6 -11         25.21         29.02         5.29 o                         
  -4  -6 -11          9.45          5.08         1.70 o                         
  -3  -6 -11          0.52          0.54         1.47 o                         
  -2  -6 -11         23.67         22.63         1.73 o                         
  -1  -6 -11        273.31        296.77         6.07 o                         
   0  -6 -11        386.35        413.22         8.91 o                         
   1  -6 -11         58.71         62.01         4.66 o                         
   2  -6 -11         40.12         34.48         4.56 o                         
   3  -6 -11         30.71         33.10         3.02 o                         
   4  -6 -11        155.88        148.56         6.56 o                         
   5  -6 -11         40.58         37.56         3.69 o                         
   6  -6 -11         42.71         37.15         3.97 o                         
   7  -6 -11         80.19         73.00        15.46 o                         
  -8  -5 -11          7.21         10.31         5.94 o                         
  -7  -5 -11          7.55          8.53         3.01 o                         
  -6  -5 -11         71.48         58.44         9.72 o                         
  -5  -5 -11        152.07        162.06         9.60 o                         
  -4  -5 -11        129.12        135.73         4.96 o                         
  -3  -5 -11         18.57         15.10         2.02 o                         
  -2  -5 -11        142.07        141.04         4.94 o                         
  -1  -5 -11         13.42         14.58         2.14 o                         
   0  -5 -11          3.97          0.85         2.09 o                         
   1  -5 -11        243.05        248.83         6.84 o                         
   2  -5 -11        146.92        146.73         5.54 o                         
   3  -5 -11         53.06         50.28         4.09 o                         
   4  -5 -11         92.04         94.82         4.42 o                         
   5  -5 -11         73.33         55.22         5.19 o                         
   6  -5 -11         46.88         64.19         7.92 o                         
   7  -5 -11         71.43         75.60        11.40 o                         
  -8  -4 -11         21.28         15.62         6.25 o                         
  -7  -4 -11         20.05         19.22         5.30 o                         
  -6  -4 -11         46.93         38.28         3.38 o                         
  -5  -4 -11         54.97         44.17         3.56 o                         
  -4  -4 -11         53.66         28.47         2.71 o                         
  -3  -4 -11        144.87        161.55         4.43 o                         
  -2  -4 -11        303.00        310.84         5.65 o                         
  -1  -4 -11        267.25        291.27         6.77 o                         
   0  -4 -11        168.49        173.27         6.21 o                         
   1  -4 -11         15.69         15.19         1.77 o                         
   2  -4 -11         89.65         88.19         4.00 o                         
   3  -4 -11        189.38        183.06         5.98 o                         
   4  -4 -11         47.18         50.90         3.99 o                         
   5  -4 -11         21.22         16.44         3.82 o                         
   6  -4 -11         40.04         37.92         4.21 o                         
   7  -4 -11         45.04         70.91        11.56 o                         
  -8  -3 -11         55.89         53.42         6.87 o                         
  -7  -3 -11         49.53         59.53         6.84 o                         
  -6  -3 -11        232.87        243.61         7.00 o                         
  -5  -3 -11        225.35        232.71         6.59 o                         
  -4  -3 -11        108.25        100.36         5.17 o                         
  -3  -3 -11        187.32        193.78         4.82 o                         
  -2  -3 -11        289.70        313.58         6.22 o                         
  -1  -3 -11        141.08        142.93         4.61 o                         
   0  -3 -11        100.27        103.20         4.43 o                         
   1  -3 -11        165.03        189.01         8.66 o                         
   2  -3 -11        550.82        577.45         9.77 o                         
   3  -3 -11         67.29         53.40         3.89 o                         
   4  -3 -11        280.52        268.39         7.50 o                         
   5  -3 -11         72.94         79.71         5.70 o                         
   6  -3 -11         56.93         59.55         5.64 o                         
  -7  -2 -11          5.31          2.42         4.46 o                         
  -6  -2 -11         72.36         71.60         5.15 o                         
  -5  -2 -11        188.19        192.35         6.79 o                         
  -4  -2 -11         32.98         24.71         4.05 o                         
  -3  -2 -11        372.73        373.63         7.44 o                         
  -2  -2 -11        250.30        243.65         5.46 o                         
  -1  -2 -11          6.52          2.40         2.75 o                         
   0  -2 -11        158.06        150.25         5.05 o                         
   1  -2 -11         28.31         23.25         2.10 o                         
   2  -2 -11         30.61         25.87         2.84 o                         
   3  -2 -11         77.82         81.42         6.55 o                         
   4  -2 -11         60.71         50.23         3.77 o                         
   5  -2 -11         41.51         45.04         7.27 o                         
   6  -2 -11          5.90          1.55         7.33 o                         
  -7  -1 -11         21.32         21.36         8.72 o                         
  -6  -1 -11         43.31         40.93         3.61 o                         
  -5  -1 -11         18.15          8.41         3.22 o                         
  -4  -1 -11         64.76         66.54         5.15 o                         
  -3  -1 -11         25.72         24.01         2.36 o                         
  -2  -1 -11        300.42        297.08         6.77 o                         
  -1  -1 -11        265.34        274.38         6.72 o                         
   0  -1 -11        263.35        277.38        10.49 o                         
   1  -1 -11         57.93         56.56         6.09 o                         
   2  -1 -11         61.01         68.15         4.10 o                         
   3  -1 -11        179.44        191.41         5.84 o                         
   4  -1 -11        106.65        124.48         8.90 o                         
   5  -1 -11         28.55         41.46         4.82 o                         
   6  -1 -11         40.57         47.34         6.83 o                         
  -7   0 -11         40.22         40.61         6.72 o                         
  -6   0 -11         96.16         98.17         9.75 o                         
  -5   0 -11          6.52          5.82         5.00 o                         
  -4   0 -11        157.94        178.10         6.35 o                         
  -3   0 -11         89.09         78.42         5.00 o                         
  -2   0 -11         30.62         18.65         2.54 o                         
  -1   0 -11         17.99         13.10         3.75 o                         
   0   0 -11         60.61         49.77         3.62 o                         
   1   0 -11         15.41         14.90         2.54 o                         
   2   0 -11         20.22         19.02         2.53 o                         
   3   0 -11         60.15         56.40         4.57 o                         
   4   0 -11         58.87         74.65         5.53 o                         
   5   0 -11          6.93          4.64         3.92 o                         
  -6   1 -11         50.89         52.32         6.40 o                         
  -5   1 -11         62.84         61.02         5.03 o                         
  -4   1 -11         91.81         83.20         8.09 o                         
  -3   1 -11        113.02         99.75         5.44 o                         
  -2   1 -11         68.08         53.75         5.54 o                         
  -1   1 -11        132.76        121.74         6.34 o                         
   0   1 -11          4.88         -0.01         2.71 o                         
   1   1 -11         28.31         22.01         2.96 o                         
   2   1 -11         22.37         18.18         2.91 o                         
   3   1 -11         25.97         19.86         4.85 o                         
   4   1 -11         81.72         62.48        11.71 o                         
   5   1 -11         45.64         38.93        10.93 o                         
  -5   2 -11        113.50         88.72        13.90 o                         
  -4   2 -11         39.21         41.74         8.64 o                         
  -3   2 -11        141.33        153.76         8.56 o                         
  -2   2 -11         16.83          8.88         4.16 o                         
  -1   2 -11        241.26        240.67         9.50 o                         
   0   2 -11        101.83         95.91        10.60 o                         
   1   2 -11         36.54         19.56         5.95 o                         
   2   2 -11         72.84         65.88         7.73 o                         
   3   2 -11         41.36         49.04        15.93 o                         
   4   2 -11         17.16         11.45         8.28 o                         
  -3   3 -11         31.09         14.99         5.94 o                         
  -2   3 -11         92.49        117.90         9.71 o                         
  -1   3 -11         46.31         49.59         7.45 o                         
   0   3 -11        313.41        338.28        11.83 o                         
   1   3 -11          0.97          8.50         4.51 o                         
   2   3 -11         37.51         34.01         8.16 o                         
  -1 -13 -10         88.32        111.70        10.49 o                         
   0 -13 -10         75.39         92.32         9.08 o                         
   1 -13 -10         62.87         62.48        10.78 o                         
  -4 -12 -10        130.38        175.89         9.74 o                         
  -3 -12 -10         49.84         70.41         5.35 o                         
  -2 -12 -10          1.70         -4.24         4.24 o                         
  -1 -12 -10          3.88          8.81         3.65 o                         
   0 -12 -10          8.07          5.22         3.04 o                         
   1 -12 -10         19.86         24.14         4.08 o                         
   2 -12 -10          7.40          7.12         3.33 o                         
   3 -12 -10         30.21         31.21         3.65 o                         
  -5 -11 -10         23.95         25.78         3.86 o                         
  -4 -11 -10         11.89         13.12         2.53 o                         
  -3 -11 -10         41.29         38.47         3.77 o                         
  -2 -11 -10         23.51         23.16         2.86 o                         
  -1 -11 -10         81.58         75.14         6.07 o                         
   0 -11 -10         49.08         47.57         4.12 o                         
   1 -11 -10         59.38         91.15         5.37 o                         
   2 -11 -10          0.97          4.20         3.34 o                         
   3 -11 -10         46.56         35.52         3.04 o                         
   4 -11 -10         28.72         29.84         3.18 o                         
   5 -11 -10         74.12         67.23         6.45 o                         
  -6 -10 -10         46.95         45.66         3.49 o                         
  -5 -10 -10         49.98         42.69         7.04 o                         
  -4 -10 -10        350.21        358.70         8.74 o                         
  -3 -10 -10        107.17        131.21         7.15 o                         
  -2 -10 -10         84.24         86.96         5.36 o                         
  -1 -10 -10         13.14         10.16         2.80 o                         
   0 -10 -10         36.55         37.98         2.59 o                         
   1 -10 -10         29.39         33.24         2.32 o                         
   2 -10 -10         26.25         19.78         2.11 o                         
   3 -10 -10         25.40         22.40         2.35 o                         
   4 -10 -10         60.15         68.45         4.93 o                         
   5 -10 -10        100.51         70.97         7.69 o                         
   6 -10 -10         48.67         45.14         6.40 o                         
  -7  -9 -10          6.64         -0.52         3.39 o                         
  -6  -9 -10         50.97         43.13         3.26 o                         
  -5  -9 -10          9.93          6.97         3.61 o                         
  -4  -9 -10        104.67        103.53         5.11 o                         
  -3  -9 -10         79.58         82.43         4.36 o                         
  -2  -9 -10        211.37        204.01         6.47 o                         
  -1  -9 -10         35.09         31.22         3.53 o                         
   0  -9 -10        108.26        105.41         4.32 o                         
   1  -9 -10        161.56        162.10         4.48 o                         
   2  -9 -10        111.77        111.82         4.26 o                         
   3  -9 -10        137.40        129.31         4.51 o                         
   4  -9 -10         16.15         20.30         3.18 o                         
   5  -9 -10         23.62         26.23         3.86 o                         
   6  -9 -10        149.95        139.93         9.09 o                         
  -8  -8 -10         32.91         39.30         8.45 o                         
  -7  -8 -10         39.86         35.97         4.92 o                         
  -6  -8 -10         37.22         23.95         3.79 o                         
  -5  -8 -10         24.46         22.53         2.93 o                         
  -4  -8 -10         15.78         13.06         3.04 o                         
  -3  -8 -10         14.32          7.45         2.27 o                         
  -2  -8 -10         87.81         94.15         5.49 o                         
  -1  -8 -10        334.29        356.01         7.05 o                         
   0  -8 -10         29.44         28.32         3.07 o                         
   1  -8 -10         83.94         81.16         3.63 o                         
   2  -8 -10        134.52        135.99         4.28 o                         
   3  -8 -10          2.92          3.43         2.10 o                         
   4  -8 -10        214.50        217.60         6.96 o                         
   5  -8 -10         69.01         80.24         4.41 o                         
   6  -8 -10        163.22        170.89         6.43 o                         
   7  -8 -10         47.70         61.43         6.90 o                         
  -8  -7 -10         51.07         54.98        10.78 o                         
  -7  -7 -10         41.97         36.24         4.12 o                         
  -6  -7 -10          8.10          9.08         3.47 o                         
  -5  -7 -10        108.70         98.24         4.45 o                         
  -4  -7 -10        499.76        505.89         8.92 o                         
  -3  -7 -10         96.05         96.44         4.12 o                         
  -2  -7 -10         21.72         15.55         2.54 o                         
  -1  -7 -10         86.54        101.65         3.81 o                         
   0  -7 -10        525.75        543.93         8.78 o                         
   1  -7 -10        121.71        129.63         5.24 o                         
   2  -7 -10        112.84        107.72         3.42 o                         
   3  -7 -10         68.51         66.85         3.56 o                         
   4  -7 -10         28.10         16.55         2.17 o                         
   5  -7 -10         21.75         20.75         2.44 o                         
   6  -7 -10         29.13         28.29         2.87 o                         
   7  -7 -10         20.54         18.95         4.06 o                         
  -8  -6 -10        144.78        168.96         7.80 o                         
  -7  -6 -10         65.80         52.58         3.81 o                         
  -6  -6 -10        330.18        341.84        10.12 o                         
  -5  -6 -10        187.54        180.98         4.93 o                         
  -4  -6 -10        104.37        105.82         3.77 o                         
  -3  -6 -10        744.17        775.15        10.53 o                         
  -2  -6 -10         67.18         72.41         4.03 o                         
  -1  -6 -10        207.75        219.05         5.07 o                         
   0  -6 -10        130.40        132.35         3.80 o                         
   1  -6 -10        385.60        406.15         9.25 o                         
   2  -6 -10         38.29         33.92         2.84 o                         
   3  -6 -10         71.91         77.29         3.77 o                         
   4  -6 -10        124.31        135.37         4.67 o                         
   5  -6 -10         52.62         48.41         3.52 o                         
   6  -6 -10        131.22        121.42         5.87 o                         
   7  -6 -10         34.63         30.49         3.21 o                         
  -8  -5 -10          6.33          3.41         3.15 o                         
  -7  -5 -10        156.40        165.36         7.21 o                         
  -6  -5 -10         82.89         88.19         4.94 o                         
  -5  -5 -10         88.03         82.92         4.23 o                         
  -4  -5 -10        155.81        155.11         4.75 o                         
  -3  -5 -10        642.83        649.06        10.90 o                         
  -2  -5 -10         30.85         25.10         1.75 o                         
  -1  -5 -10         83.60         81.33         2.04 o                         
   0  -5 -10         61.01         58.51         3.77 o                         
   1  -5 -10         92.77        101.82         4.90 o                         
   2  -5 -10        303.65        313.16         7.15 o                         
   3  -5 -10         37.24         33.09         2.55 o                         
   4  -5 -10          3.08          3.04         1.69 o                         
   5  -5 -10         20.91         20.33         1.89 o                         
   6  -5 -10         83.54         74.64         5.00 o                         
   7  -5 -10         27.89         21.10         3.52 o                         
  -8  -4 -10         41.90         29.74         3.22 o                         
  -7  -4 -10         58.97         53.97         4.11 o                         
  -6  -4 -10          8.21          4.16         2.20 o                         
  -5  -4 -10        521.13        544.33         9.66 o                         
  -4  -4 -10         67.37         52.24         3.60 o                         
  -3  -4 -10        474.96        521.07         8.89 o                         
  -2  -4 -10         36.63         44.10         2.95 o                         
  -1  -4 -10        598.65        663.96         9.21 o                         
   0  -4 -10         51.59         45.82         4.24 o                         
   1  -4 -10        324.56        355.34         7.09 o                         
   2  -4 -10        412.84        434.77         7.59 o                         
   3  -4 -10        401.65        424.08         8.98 o                         
   4  -4 -10         12.31         15.00         2.06 o                         
   5  -4 -10          8.37          7.90         3.16 o                         
   6  -4 -10        198.56        209.38        12.02 o                         
   7  -4 -10        139.80        151.01        15.15 o                         
   8  -4 -10          6.61          8.90         9.37 o                         
  -8  -3 -10         52.86         40.96         4.02 o                         
  -7  -3 -10          8.48          2.57         3.52 o                         
  -6  -3 -10         64.97         63.85         4.69 o                         
  -5  -3 -10        248.99        239.49         7.15 o                         
  -4  -3 -10         97.05         92.04         4.20 o                         
  -3  -3 -10         87.92         98.78         3.22 o                         
  -2  -3 -10        258.69        269.64         6.57 o                         
  -1  -3 -10        323.55        348.03         6.61 o                         
   0  -3 -10        193.08        210.04         4.95 o                         
   1  -3 -10         91.45         98.98         3.79 o                         
   2  -3 -10         30.39         31.89         3.13 o                         
   3  -3 -10        194.71        203.11         5.82 o                         
   4  -3 -10          4.44          3.79         1.73 o                         
   5  -3 -10        110.62        109.30         4.89 o                         
   6  -3 -10        178.99        187.45        11.61 o                         
   7  -3 -10         75.05         70.75         6.81 o                         
  -8  -2 -10        100.93         82.58         6.26 o                         
  -7  -2 -10         38.65         29.42         2.64 o                         
  -6  -2 -10         49.71         46.97         3.52 o                         
  -5  -2 -10         32.87         26.42         1.96 o                         
  -4  -2 -10         64.74         61.19         4.62 o                         
  -3  -2 -10        252.05        251.11         5.79 o                         
  -2  -2 -10        433.66        467.72         7.97 o                         
  -1  -2 -10        167.12        181.55         4.90 o                         
   0  -2 -10         52.76         49.88         2.96 o                         
   1  -2 -10         48.23         59.39         4.06 o                         
   2  -2 -10        572.16        593.74        10.52 o                         
   3  -2 -10        262.27        259.01         6.07 o                         
   4  -2 -10         43.01         33.15         3.27 o                         
   5  -2 -10          3.38          0.37         2.23 o                         
   6  -2 -10         50.21         52.96         3.94 o                         
   7  -2 -10         28.81         19.39         3.29 o                         
  -8  -1 -10         52.51         28.44         6.11 o                         
  -7  -1 -10         52.55         48.83         3.64 o                         
  -6  -1 -10        164.62        172.43         9.28 o                         
  -5  -1 -10        331.07        349.05         8.59 o                         
  -4  -1 -10        100.17         95.95         4.17 o                         
  -3  -1 -10         91.05        102.33         4.07 o                         
  -2  -1 -10        245.24        231.72         7.86 o                         
  -1  -1 -10         20.74         20.95         1.83 o                         
   0  -1 -10         11.89          4.92         1.80 o                         
   1  -1 -10        166.76        172.77         4.85 o                         
   2  -1 -10         13.58         11.94         2.04 o                         
   3  -1 -10        151.11        145.69         4.27 o                         
   4  -1 -10         74.11         69.65         4.39 o                         
   5  -1 -10        121.90        117.04         5.80 o                         
   6  -1 -10         12.14          5.31         3.68 o                         
   7  -1 -10         15.44         16.84         7.17 o                         
  -8   0 -10         51.19         48.73         6.56 o                         
  -7   0 -10        290.50        315.39        10.33 o                         
  -6   0 -10         71.50         62.18         4.54 o                         
  -5   0 -10        262.09        278.88         7.68 o                         
  -4   0 -10         28.49         29.02         4.31 o                         
  -3   0 -10        352.75        361.18         7.31 o                         
  -2   0 -10        139.09        161.06         5.35 o                         
  -1   0 -10        571.51        585.06        11.09 o                         
   0   0 -10        134.71        134.12         5.15 o                         
   1   0 -10         75.64         62.56         5.04 o                         
   2   0 -10         80.70         72.89         5.10 o                         
   3   0 -10         24.72         16.75         3.21 o                         
   4   0 -10        170.65        167.34         9.29 o                         
   5   0 -10         25.03         20.53         2.83 o                         
   6   0 -10         10.43          9.45         3.51 o                         
   7   0 -10         11.20         29.52        11.71 o                         
  -7   1 -10         71.64         52.77         5.96 o                         
  -6   1 -10         47.85         31.17         3.14 o                         
  -5   1 -10        123.19        134.18         5.31 o                         
  -4   1 -10        108.07        107.78         8.20 o                         
  -3   1 -10        230.81        235.84         7.07 o                         
  -2   1 -10         70.23         55.90         4.05 o                         
  -1   1 -10        364.73        372.95         8.37 o                         
   0   1 -10        142.01        142.70         5.38 o                         
   1   1 -10         16.30          8.77         2.21 o                         
   2   1 -10          3.85          2.54         2.17 o                         
   3   1 -10        209.55        212.62         9.38 o                         
   4   1 -10         86.87        103.67         8.07 o                         
   5   1 -10         53.74         57.64         5.27 o                         
   6   1 -10         36.76         38.09         6.98 o                         
  -6   2 -10         23.38         11.91         9.84 o                         
  -5   2 -10         42.43         38.84         4.01 o                         
  -4   2 -10         53.47         47.15         6.49 o                         
  -3   2 -10         10.76          8.15         2.62 o                         
  -2   2 -10         46.89         45.39         3.34 o                         
  -1   2 -10         69.53         58.15         3.69 o                         
   0   2 -10        140.49        154.74         5.81 o                         
   1   2 -10         36.80         30.19         2.84 o                         
   2   2 -10         32.48         24.03         3.06 o                         
   3   2 -10         53.51         48.54         4.76 o                         
   4   2 -10         53.29         54.66         6.45 o                         
   5   2 -10         31.84         34.04         4.67 o                         
  -5   3 -10         40.79         44.13         6.65 o                         
  -4   3 -10          5.54          1.44         4.05 o                         
  -3   3 -10          2.22          1.22         2.95 o                         
  -2   3 -10         24.11         17.63         2.85 o                         
  -1   3 -10         83.29        100.69         8.97 o                         
   0   3 -10          5.26          4.68         2.82 o                         
   1   3 -10          9.12          3.56         5.41 o                         
   2   3 -10         98.23        105.25        19.60 o                         
   3   3 -10        117.42        120.91         7.20 o                         
   4   3 -10         53.74         57.13         8.12 o                         
  -4   4 -10         15.65          9.61         5.61 o                         
  -3   4 -10          0.03          0.17         4.57 o                         
  -2   4 -10         41.39         42.25         9.19 o                         
  -1   4 -10         55.98         57.13         8.57 o                         
   0   4 -10         23.14         26.05         3.48 o                         
   1   4 -10          1.25         -4.04         4.04 o                         
   2   4 -10          5.15          3.60         3.70 o                         
   3   4 -10         69.29         52.50         4.89 o                         
  -2 -13  -9          0.77         -0.69         6.20 o                         
  -1 -13  -9         22.53         23.93         4.73 o                         
   0 -13  -9         62.89         71.20         8.32 o                         
   1 -13  -9         21.59         13.51         3.79 o                         
   2 -13  -9         13.92          9.84         4.58 o                         
  -5 -12  -9          4.00          6.56        11.56 o                         
  -4 -12  -9        137.34        153.04        11.33 o                         
  -3 -12  -9         47.92         51.48         4.35 o                         
  -2 -12  -9          2.26         -1.03         3.53 o                         
  -1 -12  -9         15.84         16.48         3.02 o                         
   0 -12  -9         24.47         19.22         3.05 o                         
   1 -12  -9         12.88          6.69         5.09 o                         
   2 -12  -9         11.74         11.47         3.24 o                         
   3 -12  -9          1.55          4.34         3.02 o                         
   4 -12  -9         14.71         13.59         4.39 o                         
  -6 -11  -9          3.17          8.94         5.86 o                         
  -5 -11  -9         32.36         25.60         8.36 o                         
  -4 -11  -9         71.52         76.28         5.29 o                         
  -3 -11  -9        344.99        371.37         9.54 o                         
  -2 -11  -9         61.21         64.63         4.62 o                         
  -1 -11  -9        111.25        102.09         5.54 o                         
   0 -11  -9        313.33        341.19        12.78 o                         
   1 -11  -9         81.59         88.02         4.20 o                         
   2 -11  -9        143.46        147.83         8.66 o                         
   3 -11  -9         39.86         43.75         3.13 o                         
   4 -11  -9         58.62         55.32         5.77 o                         
   5 -11  -9         17.38          9.33         6.25 o                         
  -7 -10  -9         13.92         11.20         3.58 o                         
  -6 -10  -9         21.52         23.21         3.04 o                         
  -5 -10  -9         18.10         11.09         2.51 o                         
  -4 -10  -9         69.79         80.16         4.56 o                         
  -3 -10  -9          1.10          0.15         2.19 o                         
  -2 -10  -9         31.29         27.85         2.66 o                         
  -1 -10  -9         92.92        105.08         4.96 o                         
   0 -10  -9        165.06        157.66         5.38 o                         
   1 -10  -9        131.03        135.01         4.67 o                         
   2 -10  -9          0.86          3.10         1.86 o                         
   3 -10  -9          6.80          7.14         2.24 o                         
   4 -10  -9         41.91         33.61         3.07 o                         
   5 -10  -9         61.34         47.95         6.09 o                         
   6 -10  -9         41.06         56.23         9.37 o                         
  -8  -9  -9         98.44         92.97         8.75 o                         
  -7  -9  -9          4.10          1.20         3.96 o                         
  -6  -9  -9         63.63         53.49         4.45 o                         
  -5  -9  -9        210.96        231.80         6.95 o                         
  -4  -9  -9        105.14        110.66         4.95 o                         
  -3  -9  -9        198.18        205.89         5.23 o                         
  -2  -9  -9         49.90         59.42         4.04 o                         
  -1  -9  -9         49.83         52.58         4.53 o                         
   0  -9  -9        152.99        152.17         4.32 o                         
   1  -9  -9         68.20         72.38         3.61 o                         
   2  -9  -9         93.46         87.78         3.46 o                         
   3  -9  -9        167.95        155.04         4.94 o                         
   4  -9  -9         14.19         17.57         1.85 o                         
   5  -9  -9         38.66         41.53         3.91 o                         
   6  -9  -9         20.30         26.63         4.14 o                         
   7  -9  -9         33.23         31.34         4.47 o                         
  -8  -8  -9         83.27         80.33         6.53 o                         
  -7  -8  -9          0.13         -2.85         2.85 o                         
  -6  -8  -9         51.69         40.36         3.88 o                         
  -5  -8  -9         87.54         90.69         6.78 o                         
  -4  -8  -9        150.39        131.25         4.52 o                         
  -3  -8  -9        158.66        175.79         4.63 o                         
  -2  -8  -9          5.98          3.35         1.83 o                         
  -1  -8  -9          5.57          3.41         1.71 o                         
   0  -8  -9         36.67         30.20         2.86 o                         
   1  -8  -9        240.25        241.58         4.98 o                         
   2  -8  -9         42.04         34.65         2.58 o                         
   3  -8  -9        422.13        411.84         7.07 o                         
   4  -8  -9        174.40        149.16         5.37 o                         
   5  -8  -9         14.85         14.74         2.20 o                         
   6  -8  -9        206.82        222.23         9.72 o                         
   7  -8  -9          2.53          1.21         3.39 o                         
  -8  -7  -9        292.27        305.98         9.58 o                         
  -7  -7  -9         39.43         31.83         4.17 o                         
  -6  -7  -9        112.25        110.45         6.53 o                         
  -5  -7  -9          6.58          7.62         1.73 o                         
  -4  -7  -9         22.34         18.50         2.48 o                         
  -3  -7  -9        227.17        233.60         5.24 o                         
  -2  -7  -9        237.50        235.90         7.00 o                         
  -1  -7  -9        340.37        320.14         6.33 o                         
   0  -7  -9         99.38         99.78         3.43 o                         
   1  -7  -9        174.04        166.79         4.28 o                         
   2  -7  -9        444.43        426.78         7.25 o                         
   3  -7  -9         37.65         27.04         2.22 o                         
   4  -7  -9        252.43        255.97         6.15 o                         
   5  -7  -9         73.23         79.03         3.85 o                         
   6  -7  -9         41.63         34.99         3.98 o                         
   7  -7  -9         20.71         26.44         5.24 o                         
   8  -7  -9         18.86         12.96         7.97 o                         
  -9  -6  -9         30.68         26.46         3.13 o                         
  -8  -6  -9        176.77        191.26         6.85 o                         
  -7  -6  -9        167.04        169.78         5.96 o                         
  -6  -6  -9         27.95         29.70         2.82 o                         
  -5  -6  -9        145.74        142.29         4.51 o                         
  -4  -6  -9        415.84        406.40         7.30 o                         
  -3  -6  -9        289.27        297.70         5.39 o                         
  -2  -6  -9        656.51        676.67         9.79 o                         
  -1  -6  -9         79.78         77.05         3.95 o                         
   0  -6  -9        264.93        280.72         6.05 o                         
   1  -6  -9         59.45         53.34         2.81 o                         
   2  -6  -9       1487.41       1503.71        22.96 o                         
   3  -6  -9        278.84        274.43         6.27 o                         
   4  -6  -9        117.55        105.91         3.90 o                         
   5  -6  -9        404.15        402.77        10.23 o                         
   6  -6  -9          3.81          7.54         2.23 o                         
   7  -6  -9         78.31         74.38         5.68 o                         
   8  -6  -9         27.39         32.22         9.06 o                         
  -9  -5  -9        120.82        128.45        10.33 o                         
  -8  -5  -9          3.43          1.69         3.95 o                         
  -7  -5  -9          0.97         -1.48         2.38 o                         
  -6  -5  -9          8.51          3.88         2.54 o                         
  -5  -5  -9        257.89        258.69         6.04 o                         
  -4  -5  -9        128.70        126.40         4.40 o                         
  -3  -5  -9        332.51        349.33         7.68 o                         
  -2  -5  -9        296.49        311.15         5.82 o                         
  -1  -5  -9         23.41         25.72         1.95 o                         
   0  -5  -9        452.80        478.00         7.46 o                         
   1  -5  -9        672.86        724.23        11.89 o                         
   2  -5  -9        643.52        656.41        12.19 o                         
   3  -5  -9         60.73         57.60         3.37 o                         
   4  -5  -9         11.04         13.08         1.36 o                         
   5  -5  -9         33.29         23.46         2.27 o                         
   6  -5  -9         12.86          8.81         2.27 o                         
   7  -5  -9         57.02         46.42         4.16 o                         
   8  -5  -9         74.96         64.81         7.11 o                         
  -9  -4  -9         99.02         93.62        16.99 o                         
  -8  -4  -9         39.10         32.54         3.81 o                         
  -7  -4  -9        125.43        126.39         5.58 o                         
  -6  -4  -9        120.63        111.93         4.66 o                         
  -5  -4  -9        331.18        327.60         6.88 o                         
  -4  -4  -9         97.35         94.25         3.75 o                         
  -3  -4  -9        187.32        189.69         4.79 o                         
  -2  -4  -9         22.87         25.17         1.66 o                         
  -1  -4  -9         64.27         68.65         2.69 o                         
   0  -4  -9         49.78         46.63         2.15 o                         
   1  -4  -9        191.85        198.49         4.42 o                         
   2  -4  -9         98.67        103.51         3.38 o                         
   3  -4  -9        155.80        168.68         4.49 o                         
   4  -4  -9         28.45         25.20         1.99 o                         
   5  -4  -9        139.55        127.53         5.22 o                         
   6  -4  -9        212.25        196.35         5.94 o                         
   7  -4  -9         22.89         15.59         2.46 o                         
   8  -4  -9         18.04          8.19         3.41 o                         
  -9  -3  -9         38.86         44.00         4.18 o                         
  -8  -3  -9         17.73         14.99         2.75 o                         
  -7  -3  -9         20.77         16.00         2.30 o                         
  -6  -3  -9        275.31        277.08         6.66 o                         
  -5  -3  -9         17.35         15.08         1.98 o                         
  -4  -3  -9        340.24        339.65         6.79 o                         
  -3  -3  -9        172.72        187.28         4.74 o                         
  -2  -3  -9         41.28         34.50         3.89 o                         
  -1  -3  -9        246.12        276.65         8.45 o                         
   0  -3  -9        633.59        688.99         9.90 o                         
   1  -3  -9        325.53        343.63         6.06 o                         
   2  -3  -9        271.07        283.16         5.71 o                         
   3  -3  -9       1036.34       1032.65        13.66 o                         
   4  -3  -9         35.09         29.82         2.84 o                         
   5  -3  -9        165.03        163.83         5.26 o                         
   6  -3  -9         37.24         37.82         2.65 o                         
   7  -3  -9        180.33        202.72         8.57 o                         
   8  -3  -9         10.92          5.58         4.09 o                         
  -9  -2  -9         65.87         44.86         5.11 o                         
  -8  -2  -9         32.37         21.08         2.80 o                         
  -7  -2  -9         88.60         86.06         6.87 o                         
  -6  -2  -9        258.49        274.36         6.67 o                         
  -5  -2  -9          5.81          5.31         1.78 o                         
  -4  -2  -9         67.78         72.63         3.93 o                         
  -3  -2  -9         16.34         11.21         1.57 o                         
  -2  -2  -9         83.68         94.12         3.61 o                         
  -1  -2  -9         83.48         75.11         3.15 o                         
   0  -2  -9        143.30        134.84         3.84 o                         
   1  -2  -9        184.25        205.91         4.70 o                         
   2  -2  -9        875.69        931.88        14.52 o                         
   3  -2  -9        178.25        185.19         4.75 o                         
   4  -2  -9         19.50         15.50         1.72 o                         
   5  -2  -9        121.85        129.13         4.53 o                         
   6  -2  -9        168.95        176.02         6.74 o                         
   7  -2  -9        151.17        149.92         6.26 o                         
   8  -2  -9         72.18         60.46        11.01 o                         
  -9  -1  -9         26.93         15.11         6.58 o                         
  -8  -1  -9         32.88         26.08         3.20 o                         
  -7  -1  -9        211.57        226.22         7.42 o                         
  -6  -1  -9         73.18         82.44         4.03 o                         
  -5  -1  -9        101.52         94.81         3.91 o                         
  -4  -1  -9        138.48        151.19         4.87 o                         
  -3  -1  -9         99.89        107.34         4.88 o                         
  -2  -1  -9        349.95        378.93         7.32 o                         
  -1  -1  -9         47.09         42.63         2.33 o                         
   0  -1  -9         33.06         34.29         2.23 o                         
   1  -1  -9        155.00        170.28         4.52 o                         
   2  -1  -9        604.84        599.72        10.24 o                         
   3  -1  -9         70.60         70.54         2.78 o                         
   4  -1  -9        365.16        358.71         7.20 o                         
   5  -1  -9        147.79        134.26         4.80 o                         
   6  -1  -9        275.60        294.17         7.91 o                         
   7  -1  -9        237.78        254.39         7.69 o                         
   8  -1  -9         80.95        116.21        17.81 o                         
  -8   0  -9         25.86         30.34         4.21 o                         
  -7   0  -9         64.94         52.14         6.70 o                         
  -6   0  -9         98.93        102.54         6.05 o                         
  -5   0  -9        112.41        109.22         4.83 o                         
  -4   0  -9        222.80        237.88         5.82 o                         
  -3   0  -9         22.15         20.79         2.00 o                         
  -2   0  -9         52.28         40.38         3.61 o                         
  -1   0  -9         11.09         10.13         1.41 o                         
   0   0  -9        370.24        383.39         8.19 o                         
   1   0  -9         82.39         85.56         3.61 o                         
   2   0  -9        153.44        166.09         4.51 o                         
   3   0  -9         80.43         78.35         3.42 o                         
   4   0  -9          1.14         -0.32         2.05 o                         
   5   0  -9         35.31         26.21         2.41 o                         
   6   0  -9         12.98         13.29         2.59 o                         
   7   0  -9         19.95         28.64         6.29 o                         
  -8   1  -9         52.94         70.05         8.44 o                         
  -7   1  -9        232.07        257.26         9.03 o                         
  -6   1  -9         24.57         15.61         2.62 o                         
  -5   1  -9         13.42         -0.52         4.57 o                         
  -4   1  -9         47.91         49.95         4.11 o                         
  -3   1  -9        111.09        115.86         5.15 o                         
  -2   1  -9        143.86        147.38         4.80 o                         
  -1   1  -9          9.46          7.36         1.63 o                         
   0   1  -9        107.12        110.77         4.22 o                         
   1   1  -9        352.76        370.55         7.19 o                         
   2   1  -9         77.51         78.72         3.73 o                         
   3   1  -9         49.31         41.34         3.37 o                         
   4   1  -9         91.20         76.17         6.02 o                         
   5   1  -9         37.47         31.52         4.99 o                         
   6   1  -9         87.00         84.49         6.22 o                         
   7   1  -9         10.88          5.50         6.71 o                         
  -7   2  -9         50.51         29.41         4.59 o                         
  -6   2  -9         23.06         22.75         4.67 o                         
  -5   2  -9         10.18          1.06         2.46 o                         
  -4   2  -9         20.93         17.62         2.53 o                         
  -3   2  -9         87.11         72.20         4.07 o                         
  -2   2  -9        398.27        401.01         7.49 o                         
  -1   2  -9        591.08        611.95         9.62 o                         
   0   2  -9        229.62        246.09         5.70 o                         
   1   2  -9        167.42        179.31         4.98 o                         
   2   2  -9         38.11         38.21         3.11 o                         
   3   2  -9        167.47        175.56        12.83 o                         
   4   2  -9         57.23         71.96         9.23 o                         
   5   2  -9         51.50         57.50         5.89 o                         
   6   2  -9          2.18         -3.95        10.31 o                         
  -6   3  -9        116.90        107.86         9.04 o                         
  -5   3  -9        103.93        101.30         5.46 o                         
  -4   3  -9         77.82         80.92         4.28 o                         
  -3   3  -9         53.88         51.14         3.14 o                         
  -2   3  -9         10.01          6.21         1.86 o                         
  -1   3  -9         37.27         32.73         2.27 o                         
   0   3  -9        131.91        133.28         4.93 o                         
   1   3  -9         30.31         24.84         2.99 o                         
   2   3  -9        200.45        191.55         5.86 o                         
   3   3  -9         39.94         36.66         3.86 o                         
   4   3  -9         10.39         10.56         2.95 o                         
   5   3  -9         11.26          2.66         6.45 o                         
   6   3  -9         41.67         34.83        12.18 o                         
  -5   4  -9         37.23         36.13         5.55 o                         
  -4   4  -9         34.93         34.14         2.99 o                         
  -3   4  -9         42.68         39.64         2.95 o                         
  -2   4  -9        100.48        105.14         9.24 o                         
  -1   4  -9        189.39        204.44         8.91 o                         
   0   4  -9        128.03        126.77         5.81 o                         
   1   4  -9         11.24         13.48         4.75 o                         
   2   4  -9         36.43         34.61         3.16 o                         
   3   4  -9         14.57         16.92         3.08 o                         
   4   4  -9          0.54          4.53         3.25 o                         
   5   4  -9         23.16         20.46        12.03 o                         
  -4   5  -9         21.26         26.36        14.53 o                         
  -3   5  -9         27.04         22.17         3.67 o                         
  -2   5  -9         97.13        124.85         7.85 o                         
  -1   5  -9         76.45         54.53         4.29 o                         
   0   5  -9        114.09        102.02         7.92 o                         
   1   5  -9        140.07        113.48        12.53 o                         
   2   5  -9        100.32         96.30         9.04 o                         
   3   5  -9         32.89         27.32         4.60 o                         
  -3 -13  -8        139.84        148.22        12.57 o                         
  -2 -13  -8        143.86        203.38        25.54 o                         
  -1 -13  -8         60.67         64.56         5.40 o                         
   0 -13  -8         54.71         70.67         8.19 o                         
   1 -13  -8         10.99         13.81         3.65 o                         
   2 -13  -8         74.02         92.33         8.55 o                         
  -5 -12  -8         27.51         35.52         5.47 o                         
  -4 -12  -8        140.93        172.64         7.41 o                         
  -3 -12  -8         28.99         26.10         8.14 o                         
  -2 -12  -8         32.33         29.83         3.46 o                         
  -1 -12  -8         64.11         84.54         5.71 o                         
   0 -12  -8         25.42         27.98         3.08 o                         
   1 -12  -8         60.20         54.20         6.49 o                         
   2 -12  -8         62.23         58.68         4.73 o                         
   3 -12  -8          3.88          3.98         3.00 o                         
   4 -12  -8         60.12         42.48         4.19 o                         
  -6 -11  -8         16.77         12.16         4.34 o                         
  -5 -11  -8          2.59          2.61         2.66 o                         
  -4 -11  -8         16.32         21.35         2.65 o                         
  -3 -11  -8         58.35         58.55         9.61 o                         
  -2 -11  -8         17.78         17.37         2.42 o                         
  -1 -11  -8         48.59         38.68         3.05 o                         
   0 -11  -8         41.80         40.28         2.74 o                         
   1 -11  -8         30.16         23.68         2.07 o                         
   2 -11  -8         59.66         64.46         4.60 o                         
   3 -11  -8          2.67          0.45         2.07 o                         
   4 -11  -8          2.52          6.92         2.45 o                         
   5 -11  -8         96.85         86.02         7.30 o                         
   6 -11  -8         31.57         39.20         6.72 o                         
  -7 -10  -8         47.75         47.53         4.09 o                         
  -6 -10  -8          8.95          1.62         2.70 o                         
  -5 -10  -8         44.23         38.00         4.30 o                         
  -4 -10  -8         42.53         40.85         3.39 o                         
  -3 -10  -8         58.87         65.89         3.44 o                         
  -2 -10  -8        155.16        159.57         5.67 o                         
  -1 -10  -8         10.80         10.77         1.74 o                         
   0 -10  -8         41.97         39.20         4.17 o                         
   1 -10  -8         18.83         16.14         1.59 o                         
   2 -10  -8         86.80         80.00         3.62 o                         
   3 -10  -8         31.47         22.28         2.83 o                         
   4 -10  -8         31.15         30.10         2.08 o                         
   5 -10  -8         49.27         69.84         6.78 o                         
   6 -10  -8         50.91         62.16         9.06 o                         
   7 -10  -8         88.60         97.77        10.93 o                         
  -8  -9  -8         21.37         25.78         4.60 o                         
  -7  -9  -8         13.55         12.84         2.80 o                         
  -6  -9  -8         20.75         13.98         2.42 o                         
  -5  -9  -8        337.71        349.94         9.41 o                         
  -4  -9  -8        160.00        166.70         5.02 o                         
  -3  -9  -8        143.05        145.77         4.76 o                         
  -2  -9  -8        265.92        252.79         5.89 o                         
  -1  -9  -8        122.89        129.23         4.23 o                         
   0  -9  -8         37.41         38.64         4.21 o                         
   1  -9  -8         19.51         18.56         1.52 o                         
   2  -9  -8          6.71          3.99         1.33 o                         
   3  -9  -8         10.67          7.97         1.64 o                         
   4  -9  -8         60.69         69.43         5.76 o                         
   5  -9  -8          7.91          6.92         3.20 o                         
   6  -9  -8         88.03         98.03         8.28 o                         
   7  -9  -8         34.07         35.61         5.94 o                         
  -8  -8  -8         60.52         57.52         8.26 o                         
  -7  -8  -8        157.36        151.87         6.52 o                         
  -6  -8  -8        109.56        107.98         6.25 o                         
  -5  -8  -8        250.55        248.89         6.18 o                         
  -4  -8  -8        151.76        145.54         4.81 o                         
  -3  -8  -8        359.40        360.40         7.33 o                         
  -2  -8  -8        453.01        457.40         7.46 o                         
  -1  -8  -8        640.28        633.53         9.69 o                         
   0  -8  -8        135.86        135.37         3.92 o                         
   1  -8  -8         42.67         50.92         2.70 o                         
   2  -8  -8         23.82         16.31         1.49 o                         
   3  -8  -8        276.77        293.44         6.22 o                         
   4  -8  -8         42.24         48.88         2.78 o                         
   5  -8  -8         11.57         16.09         4.45 o                         
   6  -8  -8         11.11         14.68         5.15 o                         
   7  -8  -8         25.78         23.90         5.47 o                         
   8  -8  -8          0.31         -5.00         5.78 o                         
  -9  -7  -8         15.22         12.75         3.52 o                         
  -8  -7  -8         34.23         27.57         3.33 o                         
  -7  -7  -8          2.85         -1.62         2.70 o                         
  -6  -7  -8        168.78        168.32         6.16 o                         
  -5  -7  -8         92.54         89.02         6.12 o                         
  -4  -7  -8        107.73        101.43         4.21 o                         
  -3  -7  -8        220.27        226.75         5.57 o                         
  -2  -7  -8         23.83         27.56         2.05 o                         
  -1  -7  -8        201.39        203.77         4.75 o                         
   0  -7  -8        274.24        268.70         6.16 o                         
   1  -7  -8        148.40        149.36         4.35 o                         
   2  -7  -8         29.52         29.02         2.21 o                         
   3  -7  -8         63.51         57.60         3.09 o                         
   4  -7  -8         18.67         16.44         1.58 o                         
   5  -7  -8         10.85         14.12         2.55 o                         
   6  -7  -8        218.77        220.13         7.85 o                         
   7  -7  -8         18.17         13.65         3.34 o                         
   8  -7  -8         72.33         68.05        12.18 o                         
  -9  -6  -8         72.65         73.55         6.19 o                         
  -8  -6  -8         50.34         45.45         3.94 o                         
  -7  -6  -8          2.66          1.15         1.70 o                         
  -6  -6  -8          7.21          4.67         1.46 o                         
  -5  -6  -8         79.93         76.16         3.56 o                         
  -4  -6  -8        229.75        231.13         4.89 o                         
  -3  -6  -8         39.40         51.24         2.70 o                         
  -2  -6  -8         21.15         18.96         1.46 o                         
  -1  -6  -8          3.18          1.47         1.10 o                         
   0  -6  -8        555.66        570.41        10.82 o                         
   1  -6  -8        247.58        251.62         5.02 o                         
   2  -6  -8        133.15        146.04         3.68 o                         
   3  -6  -8        170.90        163.42         4.45 o                         
   4  -6  -8        135.34        130.99         4.30 o                         
   5  -6  -8        200.84        186.45         5.22 o                         
   6  -6  -8        101.19         94.20         3.99 o                         
   7  -6  -8        118.55        130.11         6.63 o                         
   8  -6  -8          5.89          1.53         4.65 o                         
   9  -6  -8         58.76         76.38        11.09 o                         
  -9  -5  -8        140.00        149.91         9.34 o                         
  -8  -5  -8          7.84          6.51         2.93 o                         
  -7  -5  -8        169.73        169.10         7.35 o                         
  -6  -5  -8        152.09        143.34         5.56 o                         
  -5  -5  -8         14.07         13.84         1.73 o                         
  -4  -5  -8        735.41        734.63        14.11 o                         
  -3  -5  -8        124.68        123.17         3.61 o                         
  -2  -5  -8        219.12        237.75         4.43 o                         
  -1  -5  -8        278.39        301.61         5.86 o                         
   0  -5  -8        489.73        522.50         7.92 o                         
   1  -5  -8        299.68        322.68         6.08 o                         
   2  -5  -8        124.55        120.22         3.94 o                         
   3  -5  -8         14.36         11.82         1.51 o                         
   4  -5  -8        149.66        148.94         3.78 o                         
   5  -5  -8        346.87        346.20         7.77 o                         
   6  -5  -8        143.34        128.81         4.85 o                         
   7  -5  -8         29.73         26.83         2.47 o                         
   8  -5  -8         51.27         49.01         4.05 o                         
   9  -5  -8        120.12        134.03        10.13 o                         
 -10  -4  -8         23.44         24.69         4.31 o                         
  -9  -4  -8         54.70         54.73         4.08 o                         
  -8  -4  -8        112.48        120.86         6.72 o                         
  -7  -4  -8        115.06        110.20         4.73 o                         
  -6  -4  -8         99.08         97.24         4.11 o                         
  -5  -4  -8        602.46        606.72         9.75 o                         
  -4  -4  -8        745.24        743.09        10.96 o                         
  -3  -4  -8        831.42        840.82        11.55 o                         
  -2  -4  -8        302.85        327.35         5.86 o                         
  -1  -4  -8        388.76        436.46         7.24 o                         
   0  -4  -8        430.38        484.55         6.28 o                         
   1  -4  -8        304.79        331.11         6.77 o                         
   2  -4  -8        159.67        156.20         3.84 o                         
   3  -4  -8         12.88         12.24         1.35 o                         
   4  -4  -8        695.44        724.37        10.16 o                         
   5  -4  -8        292.89        306.14         5.88 o                         
   6  -4  -8         25.68         20.67         1.78 o                         
   7  -4  -8         18.59         22.33         2.59 o                         
   8  -4  -8         70.32         87.04         7.31 o                         
   9  -4  -8          3.22          7.62         4.44 o                         
 -10  -3  -8          4.74         -2.67         7.26 o                         
  -9  -3  -8         17.68         12.42         3.90 o                         
  -8  -3  -8        289.16        304.45         8.16 o                         
  -7  -3  -8         72.40         63.08         4.09 o                         
  -6  -3  -8        606.05        601.15        11.19 o                         
  -5  -3  -8        344.74        349.15         6.89 o                         
  -4  -3  -8        550.94        539.07         8.79 o                         
  -3  -3  -8        902.81        912.98        13.71 o                         
  -2  -3  -8        131.56        126.43         3.47 o                         
  -1  -3  -8        370.88        411.65         7.03 o                         
   0  -3  -8        375.82        404.97         7.07 o                         
   1  -3  -8        385.26        402.64         5.93 o                         
   2  -3  -8         57.83         49.91         2.42 o                         
   3  -3  -8         16.82         15.85         1.47 o                         
   4  -3  -8          5.21          5.39         1.24 o                         
   5  -3  -8         56.67         60.43         3.27 o                         
   6  -3  -8         93.17         95.31         5.04 o                         
   7  -3  -8         15.45         22.29         3.45 o                         
   8  -3  -8          3.85          5.45         4.32 o                         
   9  -3  -8          7.94         -3.06         6.18 o                         
 -10  -2  -8         22.78         16.69         4.69 o                         
  -9  -2  -8         16.80          9.07         2.93 o                         
  -8  -2  -8        183.08        177.96         6.53 o                         
  -7  -2  -8         89.15         85.76         4.32 o                         
  -6  -2  -8        551.42        554.35         9.49 o                         
  -5  -2  -8        247.63        243.20         6.42 o                         
  -4  -2  -8         66.13         60.82         3.12 o                         
  -3  -2  -8        521.24        531.49         7.67 o                         
  -2  -2  -8        587.02        616.89         8.36 o                         
  -1  -2  -8         19.82         23.41         1.84 o                         
   0  -2  -8        600.28        688.53         9.67 o                         
   1  -2  -8        340.29        345.80         5.97 o                         
   2  -2  -8         42.93         36.74         2.07 o                         
   3  -2  -8        216.20        223.33         4.94 o                         
   4  -2  -8         12.95         10.20         1.35 o                         
   5  -2  -8         51.36         52.54         4.17 o                         
   6  -2  -8        263.72        268.42         5.95 o                         
   7  -2  -8          4.42          0.27         2.08 o                         
   8  -2  -8         14.80         15.11         4.07 o                         
   9  -2  -8         50.30        107.15        16.40 o                         
  -9  -1  -8          3.43          2.87         4.80 o                         
  -8  -1  -8        157.85        154.88         6.23 o                         
  -7  -1  -8          1.79          2.86         1.85 o                         
  -6  -1  -8        216.17        196.75         5.91 o                         
  -5  -1  -8        154.51        146.68         4.66 o                         
  -4  -1  -8         11.32          9.75         1.50 o                         
  -3  -1  -8        154.31        163.44         4.17 o                         
  -2  -1  -8        305.89        324.02         7.84 o                         
  -1  -1  -8         39.30         33.87         1.96 o                         
   0  -1  -8        454.67        483.46         7.78 o                         
   1  -1  -8        248.06        239.23         5.57 o                         
   2  -1  -8        732.50        756.36        11.60 o                         
   3  -1  -8         25.56         19.82         2.54 o                         
   4  -1  -8         70.35         69.80         3.29 o                         
   5  -1  -8        107.95        112.99         4.08 o                         
   6  -1  -8         34.07         32.70         2.47 o                         
   7  -1  -8         13.75         15.18         3.16 o                         
   8  -1  -8         55.73         53.33         4.68 o                         
   9  -1  -8         28.42         43.26        10.15 o                         
  -9   0  -8         76.22         61.18         6.84 o                         
  -8   0  -8         52.28         39.08         2.75 o                         
  -7   0  -8        239.12        236.43         6.15 o                         
  -6   0  -8        337.65        327.98         6.59 o                         
  -5   0  -8         32.78         29.33         3.25 o                         
  -4   0  -8          6.17          3.91         1.37 o                         
  -3   0  -8        485.14        463.97         8.47 o                         
  -2   0  -8        467.30        471.92         7.78 o                         
  -1   0  -8          9.34          6.86         1.15 o                         
   0   0  -8        291.96        295.40         6.52 o                         
   1   0  -8        108.65        108.37         5.93 o                         
   2   0  -8        260.36        258.43         5.30 o                         
   3   0  -8        142.83        144.19         3.79 o                         
   4   0  -8         22.20         17.50         1.87 o                         
   5   0  -8        103.25         89.78         3.91 o                         
   6   0  -8         15.10         18.13         2.48 o                         
   7   0  -8         22.98         17.34         3.13 o                         
   8   0  -8         70.11         69.10        12.26 o                         
  -9   1  -8         38.35         33.65         4.10 o                         
  -8   1  -8         39.16         31.44         8.37 o                         
  -7   1  -8         10.07          6.38         2.48 o                         
  -6   1  -8         26.64         20.63         2.18 o                         
  -5   1  -8         16.08         16.11         2.13 o                         
  -4   1  -8        145.72        149.83         4.91 o                         
  -3   1  -8         94.19         98.81         5.37 o                         
  -2   1  -8        124.75        134.44         4.03 o                         
  -1   1  -8         78.30         82.06         4.24 o                         
   0   1  -8        314.09        330.25         6.50 o                         
   1   1  -8       1750.33       1838.34        24.56 o                         
   2   1  -8        175.20        176.00         6.57 o                         
   3   1  -8        178.27        178.89         4.61 o                         
   4   1  -8        260.91        246.59         7.92 o                         
   5   1  -8        129.51        131.16         4.65 o                         
   6   1  -8        200.98        179.70         6.54 o                         
   7   1  -8         72.25         90.12        13.12 o                         
   8   1  -8         49.22         48.62         6.87 o                         
  -8   2  -8         14.10         14.32         3.95 o                         
  -7   2  -8         31.28         35.80         3.25 o                         
  -6   2  -8         41.97         40.38         3.06 o                         
  -5   2  -8         38.69         34.11         3.36 o                         
  -4   2  -8        411.03        408.87         7.19 o                         
  -3   2  -8         40.26         40.44         2.41 o                         
  -2   2  -8         72.73         67.39         3.20 o                         
  -1   2  -8         60.02         60.79         3.16 o                         
   0   2  -8        305.40        295.09         5.82 o                         
   1   2  -8         68.34         60.40         4.74 o                         
   2   2  -8        764.46        791.53        10.96 o                         
   3   2  -8         66.82         60.06         3.19 o                         
   4   2  -8          7.33          7.19         1.63 o                         
   5   2  -8        122.13        122.53         5.43 o                         
   6   2  -8         10.13         10.81         2.79 o                         
   7   2  -8        167.50        166.14        12.12 o                         
  -8   3  -8          9.15         -3.90         9.68 o                         
  -7   3  -8         14.30         23.43         3.97 o                         
  -6   3  -8         43.47         35.10         4.04 o                         
  -5   3  -8         53.02         46.85         2.99 o                         
  -4   3  -8         15.51         12.87         2.12 o                         
  -3   3  -8         15.66         19.54         1.79 o                         
  -2   3  -8        168.28        163.18         4.84 o                         
  -1   3  -8        115.93        110.67         4.51 o                         
   0   3  -8         13.20          8.76         2.26 o                         
   1   3  -8         58.85         60.15         3.81 o                         
   2   3  -8         26.57         25.11         1.98 o                         
   3   3  -8         87.62         86.10         4.74 o                         
   4   3  -8         19.67         20.13         2.22 o                         
   5   3  -8         20.56         23.53         2.86 o                         
   6   3  -8        210.06        229.19        12.92 o                         
   7   3  -8         29.37         26.86        10.93 o                         
  -7   4  -8         18.68         30.46        10.00 o                         
  -6   4  -8         34.10         38.99         4.51 o                         
  -5   4  -8         45.25         44.84         4.52 o                         
  -4   4  -8         45.00         43.81         3.22 o                         
  -3   4  -8         48.92         34.49         2.55 o                         
  -2   4  -8         45.26         37.78         2.85 o                         
  -1   4  -8         39.49         37.41         3.15 o                         
   0   4  -8         25.82         15.17         2.33 o                         
   1   4  -8         37.21         26.40         2.62 o                         
   2   4  -8         48.33         45.47         4.57 o                         
   3   4  -8         84.23         85.23         5.72 o                         
   4   4  -8         36.49         30.56         4.25 o                         
   5   4  -8         13.84         12.66         2.79 o                         
   6   4  -8        141.70        192.43        22.65 o                         
  -6   5  -8         55.63         31.39        10.15 o                         
  -5   5  -8         80.03         63.49         9.52 o                         
  -4   5  -8         35.13         30.60         5.23 o                         
  -3   5  -8          3.93          4.72         4.30 o                         
  -2   5  -8         70.89         71.92         5.12 o                         
  -1   5  -8         45.80         40.52         5.47 o                         
   0   5  -8         49.06         66.56         7.34 o                         
   1   5  -8         58.22         48.21         4.19 o                         
   2   5  -8         15.44         21.14         3.03 o                         
   3   5  -8         17.57         13.46         6.51 o                         
   4   5  -8         10.65          9.47         3.87 o                         
   5   5  -8         73.61         60.91        11.71 o                         
  -4   6  -8         25.24         11.98         4.23 o                         
  -3   6  -8         13.60          8.90         3.56 o                         
  -2   6  -8         93.70         83.57         7.34 o                         
  -1   6  -8         60.89         58.44         4.70 o                         
   0   6  -8         25.44         27.25         5.30 o                         
   1   6  -8          2.56         -0.18         3.40 o                         
   2   6  -8         39.21         43.52         9.19 o                         
   3   6  -8         23.97         25.43         4.21 o                         
  -3 -13  -7          3.54          7.93         4.35 o                         
  -2 -13  -7         24.97         20.63         3.98 o                         
  -1 -13  -7         63.23         68.92         5.22 o                         
   0 -13  -7         24.67         29.78         4.54 o                         
   1 -13  -7         23.07         20.10         4.18 o                         
   2 -13  -7          0.37         -0.47         5.62 o                         
   3 -13  -7         63.29         78.32        13.35 o                         
  -5 -12  -7         47.79         55.96         5.12 o                         
  -4 -12  -7          3.43          4.49         3.43 o                         
  -3 -12  -7         33.19         33.15         5.97 o                         
  -2 -12  -7        150.72        162.33         6.97 o                         
  -1 -12  -7         81.79         94.71         5.87 o                         
   0 -12  -7          2.81          1.95         2.81 o                         
   1 -12  -7          6.83          5.46         2.49 o                         
   2 -12  -7         11.65          5.23         3.68 o                         
   3 -12  -7         19.84         18.15         3.14 o                         
   4 -12  -7         15.82         19.28         4.23 o                         
   5 -12  -7          5.06          0.56         4.38 o                         
  -6 -11  -7         47.68         66.87        10.93 o                         
  -5 -11  -7         14.99         19.26         2.69 o                         
  -4 -11  -7          0.60          1.71         2.59 o                         
  -3 -11  -7         50.23         53.28         4.29 o                         
  -2 -11  -7         31.30         26.70         2.48 o                         
  -1 -11  -7          2.97          2.14         2.48 o                         
   0 -11  -7         66.76         78.82         4.10 o                         
   1 -11  -7        113.44        119.29         4.56 o                         
   2 -11  -7         23.92         20.35         2.05 o                         
   3 -11  -7         23.44         15.53         2.71 o                         
   4 -11  -7         19.09         16.09         2.54 o                         
   5 -11  -7         19.28         15.82         4.14 o                         
   6 -11  -7         45.19         58.26         9.06 o                         
  -7 -10  -7         23.46         17.54         3.05 o                         
  -6 -10  -7         50.55         46.11         4.04 o                         
  -5 -10  -7          2.56         -0.62         2.93 o                         
  -4 -10  -7         56.07         59.41        10.93 o                         
  -3 -10  -7         23.78         21.81         1.81 o                         
  -2 -10  -7         94.19        101.18         4.77 o                         
  -1 -10  -7         61.19         59.16         3.41 o                         
   0 -10  -7         70.64         67.78         3.89 o                         
   1 -10  -7         57.77         46.50         2.91 o                         
   2 -10  -7        130.01        117.23         3.99 o                         
   3 -10  -7        308.09        285.99         6.37 o                         
   4 -10  -7          3.87          1.96         1.65 o                         
   5 -10  -7         91.95         82.64         7.11 o                         
   6 -10  -7         18.00         17.96         5.00 o                         
   7 -10  -7         45.53         60.13         9.06 o                         
  -8  -9  -7         15.17         23.62         4.81 o                         
  -7  -9  -7         30.22         26.12         4.90 o                         
  -6  -9  -7         62.19         73.38         7.17 o                         
  -5  -9  -7         10.68          7.83         2.51 o                         
  -4  -9  -7         51.65         58.13         3.46 o                         
  -3  -9  -7        504.10        499.82         8.32 o                         
  -2  -9  -7        108.98        103.33         3.51 o                         
  -1  -9  -7        608.81        577.14         9.04 o                         
   0  -9  -7        463.31        431.46         7.25 o                         
   1  -9  -7         62.24         66.84         2.98 o                         
   2  -9  -7         21.67         21.57         1.52 o                         
   3  -9  -7        172.82        169.85         5.03 o                         
   4  -9  -7         96.95         99.90         3.96 o                         
   5  -9  -7         29.00         28.77         3.90 o                         
   6  -9  -7        118.19        135.26        10.78 o                         
   7  -9  -7         26.12         27.18         5.31 o                         
   8  -9  -7         10.09          3.75         5.47 o                         
  -9  -8  -7          0.92         -4.61         4.61 o                         
  -8  -8  -7        110.02        114.86         7.75 o                         
  -7  -8  -7         76.17         77.38         7.67 o                         
  -6  -8  -7          1.37          3.23         2.84 o                         
  -5  -8  -7        464.62        498.08         8.97 o                         
  -4  -8  -7         73.90         60.54         2.95 o                         
  -3  -8  -7        468.53        463.49         7.79 o                         
  -2  -8  -7         92.96         96.69         3.43 o                         
  -1  -8  -7         24.34         26.90         2.97 o                         
   0  -8  -7        279.04        275.76         5.99 o                         
   1  -8  -7          4.44          1.80         1.19 o                         
   2  -8  -7        525.38        527.16         7.90 o                         
   3  -8  -7         77.31         74.31         3.53 o                         
   4  -8  -7        414.89        426.69         8.93 o                         
   5  -8  -7        112.94         98.68         6.44 o                         
   6  -8  -7          9.28          3.02         3.00 o                         
   7  -8  -7         42.82         51.39         8.59 o                         
   8  -8  -7         72.17         70.44         9.68 o                         
  -9  -7  -7        147.36        169.77         8.14 o                         
  -8  -7  -7         30.99         23.59         3.26 o                         
  -7  -7  -7         86.42         80.59         8.15 o                         
  -6  -7  -7        195.27        183.50         6.07 o                         
  -5  -7  -7         61.78         58.57         3.85 o                         
  -4  -7  -7         30.64         25.50         1.97 o                         
  -3  -7  -7        328.41        319.23         6.81 o                         
  -2  -7  -7        247.83        271.33         5.19 o                         
  -1  -7  -7        656.31        674.05         9.82 o                         
   0  -7  -7        283.25        291.67         5.53 o                         
   1  -7  -7         18.29         14.74         1.26 o                         
   2  -7  -7        146.12        138.72         3.58 o                         
   3  -7  -7         99.74         97.31         7.97 o                         
   4  -7  -7        253.77        238.65         5.50 o                         
   5  -7  -7         49.64         50.73         3.99 o                         
   6  -7  -7         59.97         68.01         4.79 o                         
   7  -7  -7         26.07         23.43         3.85 o                         
   8  -7  -7        119.89        124.42        10.23 o                         
   9  -7  -7         31.89         39.27         8.36 o                         
  -9  -6  -7        169.00        179.76         7.99 o                         
  -8  -6  -7        124.26        129.27         5.37 o                         
  -7  -6  -7        138.56        141.59         5.33 o                         
  -6  -6  -7        691.39        669.69         9.81 o                         
  -5  -6  -7        389.44        373.06         6.88 o                         
  -4  -6  -7        176.28        165.53         4.33 o                         
  -3  -6  -7        104.82         99.92         4.44 o                         
  -2  -6  -7         15.69          9.63         1.34 o                         
  -1  -6  -7         62.50         66.94         3.03 o                         
   0  -6  -7          4.78          4.86         1.04 o                         
   1  -6  -7        180.95        168.43         3.86 o                         
   2  -6  -7        277.97        270.43         5.77 o                         
   3  -6  -7         80.93         77.53         4.39 o                         
   4  -6  -7        127.59        112.19         3.62 o                         
   5  -6  -7        116.48        110.96         3.85 o                         
   6  -6  -7         44.36         43.58         3.25 o                         
   7  -6  -7        121.75        114.08        16.17 o                         
   8  -6  -7         14.21         22.96         6.40 o                         
   9  -6  -7         14.11         18.88         7.81 o                         
 -10  -5  -7         26.63         19.90         3.81 o                         
  -9  -5  -7        130.81        122.98         6.12 o                         
  -8  -5  -7         59.63         47.75         3.09 o                         
  -7  -5  -7        174.82        180.23         5.42 o                         
  -6  -5  -7        640.52        636.03        10.28 o                         
  -5  -5  -7         85.44         74.93         3.43 o                         
  -4  -5  -7        130.84        127.89         3.81 o                         
  -3  -5  -7        180.42        178.63         4.01 o                         
  -2  -5  -7        187.03        203.83         4.05 o                         
  -1  -5  -7         13.70         10.05         1.25 o                         
   0  -5  -7        243.08        243.56         4.62 o                         
   1  -5  -7        773.24        771.20        10.19 o                         
   2  -5  -7        409.88        446.74         7.63 o                         
   3  -5  -7        372.11        354.56         8.66 o                         
   4  -5  -7        636.46        667.35        13.27 o                         
   5  -5  -7        653.35        657.38        11.63 o                         
   6  -5  -7         70.49         54.46         3.46 o                         
   7  -5  -7        238.02        248.50         7.71 o                         
   8  -5  -7        123.75        124.76         5.50 o                         
   9  -5  -7        140.43        141.82        12.65 o                         
 -10  -4  -7          2.34          9.34         6.27 o                         
  -9  -4  -7         29.25         26.52         2.60 o                         
  -8  -4  -7        121.66        135.19         6.46 o                         
  -7  -4  -7        247.40        249.08         6.23 o                         
  -6  -4  -7         95.65         75.29         3.56 o                         
  -5  -4  -7         67.70         61.79         4.13 o                         
  -4  -4  -7        110.72        100.36         3.40 o                         
  -3  -4  -7         74.21         73.40         2.98 o                         
  -2  -4  -7         13.79         14.27         1.55 o                         
  -1  -4  -7        388.81        382.92         6.37 o                         
   0  -4  -7        784.53        802.33        10.13 o                         
   1  -4  -7       1003.28       1088.83        13.16 o                         
   2  -4  -7        323.18        327.22         8.19 o                         
   3  -4  -7        252.15        258.79         5.17 o                         
   4  -4  -7        260.97        258.18         5.51 o                         
   5  -4  -7       1066.28       1053.37        13.25 o                         
   6  -4  -7        175.59        172.47         5.83 o                         
   7  -4  -7        132.39        141.46         6.02 o                         
   8  -4  -7         93.66         99.99         5.48 o                         
   9  -4  -7         50.40         54.75         7.02 o                         
 -10  -3  -7         46.63         39.29         3.50 o                         
  -9  -3  -7          3.97          4.08         3.57 o                         
  -8  -3  -7         51.06         42.78         3.33 o                         
  -7  -3  -7         40.84         34.13         2.34 o                         
  -6  -3  -7        313.54        310.57         7.11 o                         
  -5  -3  -7        735.39        717.35        13.16 o                         
  -4  -3  -7         56.24         52.92         2.64 o                         
  -3  -3  -7        392.52        409.57         6.87 o                         
  -2  -3  -7          4.42          3.51         0.85 o                         
  -1  -3  -7        180.45        180.35         4.07 o                         
   0  -3  -7        418.98        436.78         6.09 o                         
   1  -3  -7        550.63        577.84         7.76 o                         
   2  -3  -7        293.17        301.95         6.17 o                         
   3  -3  -7         75.80         71.72         2.88 o                         
   4  -3  -7        109.10         99.98         3.08 o                         
   5  -3  -7         59.84         59.63         2.77 o                         
   6  -3  -7          1.55          4.43         1.48 o                         
   7  -3  -7        100.40        100.34         5.18 o                         
   8  -3  -7          6.46          2.77         3.12 o                         
   9  -3  -7         18.94         12.81         6.88 o                         
 -10  -2  -7        115.49        139.11         8.49 o                         
  -9  -2  -7        108.58        135.43         6.72 o                         
  -8  -2  -7        360.81        359.09         8.39 o                         
  -7  -2  -7         43.59         42.49         2.73 o                         
  -6  -2  -7        354.20        343.60         9.03 o                         
  -5  -2  -7         97.87         89.00         4.39 o                         
  -4  -2  -7        206.33        189.90         4.53 o                         
  -3  -2  -7          7.11          5.75         0.85 o                         
  -2  -2  -7        116.31        108.45         3.33 o                         
  -1  -2  -7        731.13        818.43        10.39 o                         
   0  -2  -7        113.41        111.34         3.19 o                         
   1  -2  -7         51.53         51.38         2.27 o                         
   2  -2  -7        261.19        287.97         4.57 o                         
   3  -2  -7        160.18        187.27         5.77 o                         
   4  -2  -7        204.15        209.10         4.99 o                         
   5  -2  -7         68.04         62.43         3.16 o                         
   6  -2  -7         49.37         46.58         3.17 o                         
   7  -2  -7         29.16         31.58         2.92 o                         
   8  -2  -7         12.95          6.66         4.55 o                         
   9  -2  -7          5.93          7.97         7.81 o                         
 -10  -1  -7         22.40         12.37         3.93 o                         
  -9  -1  -7         90.25         88.31         5.73 o                         
  -8  -1  -7        191.89        188.94         7.05 o                         
  -7  -1  -7         83.66         87.57         6.08 o                         
  -6  -1  -7        425.53        431.77         7.84 o                         
  -5  -1  -7        456.14        459.98         9.74 o                         
  -4  -1  -7        195.25        198.76         4.63 o                         
  -3  -1  -7         60.56         56.89         2.42 o                         
  -2  -1  -7        247.65        275.99         6.17 o                         
  -1  -1  -7         19.57         20.75         1.62 o                         
   0  -1  -7        216.98        248.37         5.18 o                         
   1  -1  -7        587.84        613.96         8.66 o                         
   2  -1  -7          3.84          3.55         0.99 o                         
   3  -1  -7        259.15        275.53         5.44 o                         
   4  -1  -7        266.53        286.45         6.40 o                         
   5  -1  -7        258.38        245.17         5.70 o                         
   6  -1  -7        183.61        178.13         4.62 o                         
   7  -1  -7         99.85        113.16         5.90 o                         
   8  -1  -7          3.42         -1.49         3.61 o                         
   9  -1  -7          9.32          9.68         7.97 o                         
 -10   0  -7          3.20         -4.88         4.88 o                         
  -9   0  -7         80.35         69.19         7.03 o                         
  -8   0  -7         92.91         99.61         5.02 o                         
  -7   0  -7        351.29        343.83         6.78 o                         
  -6   0  -7        190.96        185.97         4.68 o                         
  -5   0  -7        174.67        172.05         4.97 o                         
  -4   0  -7        754.98        780.49        10.51 o                         
  -3   0  -7        111.10        107.73         3.56 o                         
  -2   0  -7        684.96        670.06        10.26 o                         
  -1   0  -7        115.65        119.05         3.25 o                         
   0   0  -7         59.93         67.26         2.67 o                         
   1   0  -7        673.60        739.59        10.18 o                         
   2   0  -7        836.01        917.03        13.78 o                         
   3   0  -7         89.10         93.93         3.07 o                         
   4   0  -7        604.96        626.84         9.56 o                         
   5   0  -7        148.69        151.37         4.23 o                         
   6   0  -7        228.83        218.91         8.06 o                         
   7   0  -7         56.49         60.29         7.11 o                         
   8   0  -7        136.05        136.95         8.68 o                         
   9   0  -7        398.01        432.70        21.87 o                         
  -9   1  -7         41.28         48.29        11.15 o                         
  -8   1  -7         57.06         58.32         4.12 o                         
  -7   1  -7        406.59        424.56         8.86 o                         
  -6   1  -7         57.44         58.35         4.38 o                         
  -5   1  -7        199.39        200.38         6.56 o                         
  -4   1  -7        150.68        157.91         5.03 o                         
  -3   1  -7         57.25         61.84         3.06 o                         
  -2   1  -7        145.09        137.01         3.55 o                         
  -1   1  -7         78.70         78.98         3.16 o                         
   0   1  -7         98.56         95.49         3.06 o                         
   1   1  -7          7.62          6.22         1.09 o                         
   2   1  -7        206.30        219.28         4.55 o                         
   3   1  -7         15.93         17.67         1.79 o                         
   4   1  -7         77.42         59.74         4.80 o                         
   5   1  -7        266.12        262.99         5.77 o                         
   6   1  -7        232.76        225.08         5.72 o                         
   7   1  -7        248.27        234.95         9.36 o                         
   8   1  -7         79.17         75.63         7.17 o                         
   9   1  -7        116.70        138.15        12.85 o                         
  -9   2  -7         61.17         46.46         8.12 o                         
  -8   2  -7         36.53         29.18         5.59 o                         
  -7   2  -7         40.71         28.03         2.42 o                         
  -6   2  -7         57.03         39.00         3.91 o                         
  -5   2  -7        165.90        160.16         4.76 o                         
  -4   2  -7        387.01        393.26         6.71 o                         
  -3   2  -7        562.87        570.41        10.25 o                         
  -2   2  -7          3.28          4.37         1.32 o                         
  -1   2  -7         54.79         48.90         2.52 o                         
   0   2  -7       1171.02       1153.19        15.21 o                         
   1   2  -7        470.16        488.45         8.90 o                         
   2   2  -7        664.03        662.47         9.51 o                         
   3   2  -7         95.52         95.65         3.24 o                         
   4   2  -7        218.78        218.95         4.75 o                         
   5   2  -7         39.55         29.07         3.02 o                         
   6   2  -7        324.46        322.79        16.14 o                         
   7   2  -7         14.61          7.20         5.29 o                         
   8   2  -7         21.87          9.06         9.84 o                         
  -8   3  -7         62.69         55.41        17.96 o                         
  -7   3  -7         52.85         36.88         3.05 o                         
  -6   3  -7         93.50         96.06         5.40 o                         
  -5   3  -7         34.30         37.50         2.37 o                         
  -4   3  -7         48.67         58.02         3.63 o                         
  -3   3  -7         21.54         17.05         1.71 o                         
  -2   3  -7         24.20         22.51         1.78 o                         
  -1   3  -7         89.59         88.84         3.68 o                         
   0   3  -7        993.78       1028.71        14.25 o                         
   1   3  -7        232.21        219.18         6.26 o                         
   2   3  -7        332.77        348.65         6.93 o                         
   3   3  -7        228.92        227.62         5.51 o                         
   4   3  -7        166.22        172.77         5.21 o                         
   5   3  -7         24.61         13.75         1.74 o                         
   6   3  -7          7.95          7.16         5.33 o                         
   7   3  -7         96.80        114.47        10.98 o                         
   8   3  -7         29.92         18.90        11.40 o                         
  -8   4  -7         64.95         65.44        10.31 o                         
  -7   4  -7         39.29         32.93         3.11 o                         
  -6   4  -7          0.05          0.78         1.97 o                         
  -5   4  -7        105.66        107.14         6.71 o                         
  -4   4  -7         59.09         52.92         3.73 o                         
  -3   4  -7        289.96        309.76         7.01 o                         
  -2   4  -7         61.51         44.62         3.52 o                         
  -1   4  -7         94.49        102.14         4.32 o                         
   0   4  -7        223.08        213.96         7.39 o                         
   1   4  -7         84.58         77.57         3.83 o                         
   2   4  -7         36.04         26.27         2.79 o                         
   3   4  -7        100.98        105.75         4.66 o                         
   4   4  -7         11.70          9.57         2.43 o                         
   5   4  -7         42.18         36.67         3.22 o                         
   6   4  -7        217.72        237.59         7.24 o                         
   7   4  -7         58.12         43.68        11.25 o                         
  -7   5  -7         80.61        125.69        11.22 o                         
  -6   5  -7         23.43         12.08         5.58 o                         
  -5   5  -7         24.00         14.34         2.83 o                         
  -4   5  -7         70.02         54.88         3.34 o                         
  -3   5  -7        280.99        293.88         7.24 o                         
  -2   5  -7         99.63         90.64         4.84 o                         
  -1   5  -7         82.01         73.65         6.24 o                         
   0   5  -7        130.22        121.35         5.69 o                         
   1   5  -7         80.84         72.24         4.65 o                         
   2   5  -7        406.10        413.46        11.24 o                         
   3   5  -7        151.26        168.76         6.62 o                         
   4   5  -7        162.21        175.81         7.81 o                         
   5   5  -7         58.11         43.82        10.33 o                         
   6   5  -7        122.11        141.47        10.08 o                         
  -6   6  -7          5.26         26.55        15.85 o                         
  -5   6  -7          3.54          2.36         4.93 o                         
  -4   6  -7         16.77         10.28         3.14 o                         
  -3   6  -7         25.77         20.53         3.36 o                         
  -2   6  -7         69.07         60.61         5.10 o                         
  -1   6  -7          2.29         -0.59         3.05 o                         
   0   6  -7         33.74         25.61         2.86 o                         
   1   6  -7         77.62         76.64         7.41 o                         
   2   6  -7         43.20         39.43         3.99 o                         
   3   6  -7        159.60        180.57         7.77 o                         
   4   6  -7          0.74         -4.45         4.45 o                         
   5   6  -7         13.91          9.46         4.65 o                         
  -4   7  -7         64.61         47.83         5.29 o                         
  -3   7  -7         19.53         12.06         6.09 o                         
  -2   7  -7         99.28        103.78         7.47 o                         
  -1   7  -7         14.19         13.94         3.69 o                         
   0   7  -7         57.04         53.59         5.63 o                         
   1   7  -7         36.97         32.44         4.52 o                         
   2   7  -7         46.43         38.34         5.75 o                         
   3   7  -7         28.67         21.94        10.73 o                         
  -3 -13  -6         20.97         25.63         4.50 o                         
  -2 -13  -6         44.62         39.68         4.93 o                         
  -1 -13  -6          0.15          6.75         4.24 o                         
   0 -13  -6         19.23          7.65         6.72 o                         
   1 -13  -6         59.10         61.94         5.92 o                         
   2 -13  -6         52.64         45.17         5.63 o                         
   3 -13  -6         26.61         19.49         6.01 o                         
  -5 -12  -6         16.19         11.82         3.40 o                         
  -4 -12  -6         62.70         70.53         5.28 o                         
  -3 -12  -6         22.19         26.06         4.08 o                         
  -2 -12  -6         20.59         20.54         4.44 o                         
  -1 -12  -6         17.97         13.65         2.89 o                         
   0 -12  -6         26.18         32.11         3.20 o                         
   1 -12  -6          4.22          3.52         2.43 o                         
   2 -12  -6          2.68          5.27         2.85 o                         
   3 -12  -6         30.19         29.91         3.18 o                         
   4 -12  -6          3.52         -4.09         4.09 o                         
   5 -12  -6         19.14         20.77         5.47 o                         
  -6 -11  -6         97.59        127.42         7.61 o                         
  -5 -11  -6         10.55          8.19         2.71 o                         
  -4 -11  -6         38.64         33.33         3.68 o                         
  -3 -11  -6        409.71        451.66         8.47 o                         
  -2 -11  -6         30.05         26.57         3.01 o                         
  -1 -11  -6         40.88         37.34         2.59 o                         
   0 -11  -6         41.19         33.21         2.99 o                         
   1 -11  -6        169.34        171.48         5.11 o                         
   2 -11  -6         92.82        109.82         4.86 o                         
   3 -11  -6         89.90        105.87         6.99 o                         
   4 -11  -6         30.29         26.21         4.12 o                         
   5 -11  -6          8.01          9.68         4.69 o                         
   6 -11  -6         12.88         17.49         4.84 o                         
  -7 -10  -6         20.27         31.74         4.89 o                         
  -6 -10  -6         19.32         24.64         3.29 o                         
  -5 -10  -6          6.18          5.86         2.64 o                         
  -4 -10  -6        101.62        114.36         6.78 o                         
  -3 -10  -6        277.39        280.92         5.65 o                         
  -2 -10  -6         56.47         65.13         3.25 o                         
  -1 -10  -6        601.68        641.82        15.60 o                         
   0 -10  -6          2.57          2.81         1.74 o                         
   1 -10  -6        361.84        343.13         7.27 o                         
   2 -10  -6         67.72         84.35         3.85 o                         
   3 -10  -6         97.17         92.70         5.34 o                         
   4 -10  -6         31.16         31.54         3.03 o                         
   5 -10  -6         36.30         25.88         3.75 o                         
   6 -10  -6          1.84          1.25         4.53 o                         
   7 -10  -6         29.86         28.11         5.00 o                         
  -8  -9  -6         51.77         47.72         7.56 o                         
  -7  -9  -6          1.58         -0.44         2.58 o                         
  -6  -9  -6         62.10         64.52         5.30 o                         
  -5  -9  -6        294.98        307.43        12.24 o                         
  -4  -9  -6         50.02         50.32         3.20 o                         
  -3  -9  -6        154.09        152.93         5.36 o                         
  -2  -9  -6         84.98         99.30         3.51 o                         
  -1  -9  -6        365.19        384.84         8.01 o                         
   0  -9  -6         21.78         15.00         1.33 o                         
   1  -9  -6         73.49         61.88         4.12 o                         
   2  -9  -6         15.01          8.61         1.77 o                         
   3  -9  -6        155.62        177.98         4.55 o                         
   4  -9  -6         14.25         14.10         2.21 o                         
   5  -9  -6         41.82         36.16         7.50 o                         
   6  -9  -6          2.27         -1.41         4.69 o                         
   7  -9  -6         48.10         51.54         7.81 o                         
   8  -9  -6          4.41         -5.15         5.15 o                         
  -9  -8  -6         15.59          2.22        11.95 o                         
  -8  -8  -6         30.54         27.03         3.02 o                         
  -7  -8  -6          6.64          3.97         2.05 o                         
  -6  -8  -6        365.00        342.36         7.64 o                         
  -5  -8  -6        126.38        120.92         4.23 o                         
  -4  -8  -6        427.58        453.48         7.80 o                         
  -3  -8  -6         81.74         77.71         3.14 o                         
  -2  -8  -6        357.52        364.79         6.35 o                         
  -1  -8  -6        220.06        202.53         4.59 o                         
   0  -8  -6        494.21        489.64         7.63 o                         
   1  -8  -6        165.70        159.29         3.77 o                         
   2  -8  -6         64.16         66.89         3.28 o                         
   3  -8  -6        473.85        463.96         8.85 o                         
   4  -8  -6         50.83         39.63         5.09 o                         
   5  -8  -6         86.06         96.58         5.96 o                         
   6  -8  -6        112.30        117.45         9.22 o                         
   7  -8  -6        140.88        149.47        11.09 o                         
   8  -8  -6         13.81          7.81         4.84 o                         
  -9  -7  -6         83.17         98.33         6.51 o                         
  -8  -7  -6         29.22         27.27         2.80 o                         
  -7  -7  -6         17.79         22.49         3.01 o                         
  -6  -7  -6         64.58         57.14         3.26 o                         
  -5  -7  -6        549.75        548.76         9.79 o                         
  -4  -7  -6        193.07        195.02         5.11 o                         
  -3  -7  -6          0.91         -0.96         0.96 o                         
  -2  -7  -6       1069.92       1037.94        14.80 o                         
  -1  -7  -6        221.34        213.64         4.59 o                         
   0  -7  -6        259.58        245.60         5.17 o                         
   1  -7  -6        114.82        111.55         3.33 o                         
   2  -7  -6        309.88        295.69         5.75 o                         
   3  -7  -6         93.52        101.45         3.10 o                         
   4  -7  -6        199.22        207.58        11.25 o                         
   5  -7  -6         51.16         54.63         4.88 o                         
   6  -7  -6        132.08        114.64         8.90 o                         
   7  -7  -6         15.86         24.68         5.00 o                         
   8  -7  -6         71.77         76.53         9.06 o                         
   9  -7  -6         47.28         31.86         5.78 o                         
 -10  -6  -6         61.63         96.37        13.90 o                         
  -9  -6  -6        159.91        209.00        10.33 o                         
  -8  -6  -6         25.15         25.13         2.11 o                         
  -7  -6  -6        477.30        471.93         8.07 o                         
  -6  -6  -6        227.17        242.62         5.25 o                         
  -5  -6  -6        447.45        449.05         7.85 o                         
  -4  -6  -6        139.81        125.23         3.92 o                         
  -3  -6  -6        170.98        175.98         4.10 o                         
  -2  -6  -6         71.87         65.84         2.36 o                         
  -1  -6  -6        429.21        392.42         6.43 o                         
   0  -6  -6         61.08         71.05         2.60 o                         
   1  -6  -6        193.62        187.97         4.16 o                         
   2  -6  -6        510.95        504.37         8.03 o                         
   3  -6  -6        322.48        342.26         6.31 o                         
   4  -6  -6        129.82        128.45         3.61 o                         
   5  -6  -6        114.46        103.84         6.56 o                         
   6  -6  -6        242.74        234.91        12.34 o                         
   7  -6  -6         47.03         41.94         4.92 o                         
   8  -6  -6         21.64         15.37         7.97 o                         
   9  -6  -6         50.89         60.28         7.89 o                         
 -10  -5  -6         36.41         41.14         3.93 o                         
  -9  -5  -6        130.97        140.74         6.56 o                         
  -8  -5  -6         66.45         66.19         3.54 o                         
  -7  -5  -6         23.34         18.54         1.45 o                         
  -6  -5  -6        553.18        568.88         7.96 o                         
  -5  -5  -6         68.05         68.31         2.70 o                         
  -4  -5  -6        481.76        500.26         7.93 o                         
  -3  -5  -6        149.32        156.11         3.46 o                         
  -2  -5  -6         93.02         81.09         2.61 o                         
  -1  -5  -6        227.65        241.19         5.23 o                         
   0  -5  -6         48.91         48.98         2.01 o                         
   1  -5  -6        214.95        217.83         3.95 o                         
   2  -5  -6        236.55        261.31         4.64 o                         
   3  -5  -6        121.54        120.89         3.88 o                         
   4  -5  -6        256.81        265.50         5.71 o                         
   5  -5  -6        281.23        284.46         6.36 o                         
   6  -5  -6         83.51         78.28         4.88 o                         
   7  -5  -6        370.96        381.82        12.65 o                         
   8  -5  -6        133.26        134.52        12.50 o                         
   9  -5  -6          9.30          3.54         8.51 o                         
 -10  -4  -6         30.14         21.96         3.08 o                         
  -9  -4  -6        210.02        219.34         6.66 o                         
  -8  -4  -6          6.75         -0.62         1.74 o                         
  -7  -4  -6        234.91        228.11         5.28 o                         
  -6  -4  -6        321.39        326.74         6.13 o                         
  -5  -4  -6         15.08         14.59         1.32 o                         
  -4  -4  -6       1345.35       1377.73        20.33 o                         
  -3  -4  -6        708.63        766.80        10.34 o                         
  -2  -4  -6         42.25         35.74         2.01 o                         
  -1  -4  -6       1324.54       1502.16        15.45 o                         
   0  -4  -6        589.63        632.82         7.89 o                         
   1  -4  -6         13.89         23.07         1.49 o                         
   2  -4  -6        351.54        370.08         6.55 o                         
   3  -4  -6        196.30        191.80         4.12 o                         
   4  -4  -6        106.13        100.87         3.19 o                         
   5  -4  -6        262.00        249.81         5.35 o                         
   6  -4  -6         17.58         17.88         2.01 o                         
   7  -4  -6          7.19          4.37         1.80 o                         
   8  -4  -6         65.00         67.24         5.34 o                         
   9  -4  -6         29.40         29.49         2.99 o                         
  10  -4  -6          5.77         -0.64         5.51 o                         
 -10  -3  -6         51.65         47.97         4.60 o                         
  -9  -3  -6         38.24         43.10         3.95 o                         
  -8  -3  -6         29.31         23.76         1.92 o                         
  -7  -3  -6        220.24        208.15         5.10 o                         
  -6  -3  -6        301.23        313.30         7.21 o                         
  -5  -3  -6        162.02        164.00         4.55 o                         
  -4  -3  -6       1236.82       1245.53        15.35 o                         
  -3  -3  -6        298.04        309.03         5.53 o                         
  -2  -3  -6        572.23        592.78         8.23 o                         
  -1  -3  -6       1100.48       1274.66        13.54 o                         
   0  -3  -6       1275.51       1410.61        13.37 o                         
   1  -3  -6       1193.39       1316.31        15.01 o                         
   2  -3  -6        454.03        489.27         6.95 o                         
   3  -3  -6        281.97        295.55         5.45 o                         
   4  -3  -6        881.72        884.14        11.29 o                         
   5  -3  -6        345.35        347.78         5.94 o                         
   6  -3  -6         44.00         38.46         3.69 o                         
   7  -3  -6        316.91        334.63         7.15 o                         
   8  -3  -6         89.60         84.49         5.92 o                         
   9  -3  -6         12.03          9.69         3.34 o                         
  10  -3  -6         76.81         80.92        12.34 o                         
 -10  -2  -6        133.13        143.34        11.77 o                         
  -9  -2  -6        123.38        134.12         5.50 o                         
  -8  -2  -6         12.65          9.49         1.77 o                         
  -7  -2  -6         99.09         86.75         4.10 o                         
  -6  -2  -6        103.20        101.53         7.25 o                         
  -5  -2  -6       1254.34       1237.44        15.62 o                         
  -4  -2  -6        226.77        217.32         4.70 o                         
  -3  -2  -6        318.24        308.20         5.52 o                         
  -2  -2  -6        774.24        885.13        11.24 o                         
  -1  -2  -6        418.25        453.39         6.83 o                         
   0  -2  -6       2148.74       2425.87        25.51 o                         
   1  -2  -6        544.55        581.08         7.73 o                         
   2  -2  -6        255.35        282.05         4.91 o                         
   3  -2  -6        800.66        794.93        11.19 o                         
   4  -2  -6        245.55        244.88         5.17 o                         
   5  -2  -6        184.58        186.39         4.21 o                         
   6  -2  -6         27.91         23.51         2.66 o                         
   7  -2  -6        176.36        166.90         5.30 o                         
   8  -2  -6         37.59         33.78         2.66 o                         
   9  -2  -6          7.51          1.39         3.37 o                         
  10  -2  -6         21.94         46.39         8.90 o                         
 -10  -1  -6         29.48         32.15         6.10 o                         
  -9  -1  -6         15.32         15.30         2.43 o                         
  -8  -1  -6         40.11         36.07         2.63 o                         
  -7  -1  -6         98.13         93.47         4.08 o                         
  -6  -1  -6        712.79        709.45        12.84 o                         
  -5  -1  -6        175.79        171.78         4.34 o                         
  -4  -1  -6       1104.68       1090.58        13.82 o                         
  -3  -1  -6        390.02        432.98         7.17 o                         
  -2  -1  -6        523.32        556.83        10.69 o                         
  -1  -1  -6         79.83        101.64         2.68 o                         
   0  -1  -6       1621.19       1860.58        20.41 o                         
   1  -1  -6        793.47        861.37        10.74 o                         
   2  -1  -6         52.35         60.55         2.00 o                         
   3  -1  -6         79.33         83.61         2.96 o                         
   4  -1  -6         54.38         52.94         3.25 o                         
   5  -1  -6        129.29        122.13         3.79 o                         
   6  -1  -6         56.68         61.45         3.61 o                         
   7  -1  -6         18.52         21.99         2.42 o                         
   8  -1  -6         81.78         84.25         5.71 o                         
   9  -1  -6         71.58         86.26        12.73 o                         
  10  -1  -6          3.82         -8.59         8.59 o                         
 -10   0  -6         26.25         26.32         4.44 o                         
  -9   0  -6         96.41         96.44         6.33 o                         
  -8   0  -6        211.93        211.01         5.54 o                         
  -7   0  -6         93.46         95.42         5.02 o                         
  -6   0  -6        183.02        179.68         4.39 o                         
  -5   0  -6        395.56        399.03         6.55 o                         
  -4   0  -6        235.47        220.04         4.77 o                         
  -3   0  -6        404.25        426.10         6.18 o                         
  -2   0  -6        376.95        411.27         6.75 o                         
  -1   0  -6        594.80        608.26         8.42 o                         
   0   0  -6        189.34        214.83         4.75 o                         
   1   0  -6         21.37         13.18         1.17 o                         
   2   0  -6         44.99         51.27         2.24 o                         
   3   0  -6        553.46        563.88         9.54 o                         
   4   0  -6         66.56         64.13         3.79 o                         
   5   0  -6        338.75        343.66         6.23 o                         
   6   0  -6         72.02         70.15         4.03 o                         
   7   0  -6         20.79         18.76         2.79 o                         
   8   0  -6         27.92         25.80         3.16 o                         
   9   0  -6         33.83         39.23         4.93 o                         
 -10   1  -6          7.59          9.41         3.67 o                         
  -9   1  -6         26.18         25.11         3.47 o                         
  -8   1  -6         46.41         33.04         5.88 o                         
  -7   1  -6        129.64        128.12         5.15 o                         
  -6   1  -6         25.03         22.71         1.88 o                         
  -5   1  -6         57.42         64.35         4.34 o                         
  -4   1  -6        354.08        389.17         7.24 o                         
  -3   1  -6         20.10         13.76         1.18 o                         
  -2   1  -6        103.75        106.16         3.10 o                         
  -1   1  -6        599.62        617.21         8.22 o                         
   0   1  -6       1175.83       1267.19        16.07 o                         
   1   1  -6       1292.60       1356.13        16.49 o                         
   2   1  -6        365.14        377.56         5.93 o                         
   3   1  -6          7.97          4.95         1.03 o                         
   4   1  -6        355.96        358.42         8.43 o                         
   5   1  -6        414.61        413.60         7.15 o                         
   6   1  -6        336.49        367.94         7.57 o                         
   7   1  -6         15.33         13.26         2.65 o                         
   8   1  -6         67.78         72.20         8.46 o                         
   9   1  -6         36.05         45.85         5.18 o                         
 -10   2  -6         41.04         22.80         6.56 o                         
  -9   2  -6         42.84         49.01        17.49 o                         
  -8   2  -6         99.23         96.42         6.04 o                         
  -7   2  -6        114.49        130.86         6.23 o                         
  -6   2  -6         28.71         23.29         2.92 o                         
  -5   2  -6        357.66        364.54         7.20 o                         
  -4   2  -6        590.31        585.60        11.73 o                         
  -3   2  -6        237.18        226.33         5.72 o                         
  -2   2  -6        187.67        194.17         4.68 o                         
  -1   2  -6        262.43        245.00         5.18 o                         
   0   2  -6        727.58        725.28        10.47 o                         
   1   2  -6        803.86        778.48        12.09 o                         
   2   2  -6        217.95        215.52         4.78 o                         
   3   2  -6         61.89         65.34         2.82 o                         
   4   2  -6        335.56        335.35         5.80 o                         
   5   2  -6        596.14        573.03         8.47 o                         
   6   2  -6        168.40        149.30         5.71 o                         
   7   2  -6        326.08        328.55         9.36 o                         
   8   2  -6         24.98         38.24         5.34 o                         
   9   2  -6         25.62         19.08         6.55 o                         
  -9   3  -6         60.40         49.51         5.07 o                         
  -8   3  -6        294.66        321.97         9.44 o                         
  -7   3  -6         35.99         36.22         2.40 o                         
  -6   3  -6         86.78         80.76         4.24 o                         
  -5   3  -6         30.72         24.42         1.96 o                         
  -4   3  -6         62.25         53.09         3.23 o                         
  -3   3  -6        103.12        108.74         4.48 o                         
  -2   3  -6          4.46          4.07         1.36 o                         
  -1   3  -6        360.80        368.27         6.35 o                         
   0   3  -6        276.37        282.63         6.01 o                         
   1   3  -6       1295.75       1354.44        17.09 o                         
   2   3  -6         37.99         31.30         3.22 o                         
   3   3  -6        679.59        677.16        11.16 o                         
   4   3  -6        709.03        702.37        15.78 o                         
   5   3  -6        410.41        409.91         7.47 o                         
   6   3  -6         78.68         74.17         3.72 o                         
   7   3  -6          2.11          2.42         5.83 o                         
   8   3  -6         43.68         31.23         6.11 o                         
  -8   4  -6          5.00          0.87         3.31 o                         
  -7   4  -6          4.43          4.05         3.77 o                         
  -6   4  -6         28.07         25.63         2.35 o                         
  -5   4  -6         91.72        101.07         4.61 o                         
  -4   4  -6         41.19         48.82         3.17 o                         
  -3   4  -6         32.09         24.53         2.50 o                         
  -2   4  -6        183.82        167.99         4.79 o                         
  -1   4  -6         29.68         29.07         2.51 o                         
   0   4  -6         96.44         97.87         3.85 o                         
   1   4  -6         72.53         68.64         3.68 o                         
   2   4  -6         98.79        115.70         4.03 o                         
   3   4  -6         40.25         39.37         2.76 o                         
   4   4  -6         30.36         26.19         1.95 o                         
   5   4  -6         66.99         58.85         5.46 o                         
   6   4  -6         34.58         27.21         2.90 o                         
   7   4  -6         48.56         55.81         4.86 o                         
   8   4  -6        109.54        109.83         9.41 o                         
  -8   5  -6         99.21        129.49        10.56 o                         
  -7   5  -6          1.30         -2.26         2.84 o                         
  -6   5  -6         99.80         94.18         7.60 o                         
  -5   5  -6          8.12          4.52         2.22 o                         
  -4   5  -6        152.20        140.77         6.57 o                         
  -3   5  -6         36.69         24.17         2.09 o                         
  -2   5  -6        107.07        102.55         4.69 o                         
  -1   5  -6        295.23        309.57         6.82 o                         
   0   5  -6         26.57         24.46         2.04 o                         
   1   5  -6         67.81         63.22         3.68 o                         
   2   5  -6         21.26         16.27         1.85 o                         
   3   5  -6        124.04        118.92         4.81 o                         
   4   5  -6         29.55         20.95         4.63 o                         
   5   5  -6         75.21         80.72         4.90 o                         
   6   5  -6         23.44         18.71         3.69 o                         
   7   5  -6         39.88         27.50         7.14 o                         
  -7   6  -6         52.80         64.50        11.48 o                         
  -6   6  -6         28.10         34.68         6.92 o                         
  -5   6  -6         41.20         36.53         3.27 o                         
  -4   6  -6         55.70         46.88         4.94 o                         
  -3   6  -6        162.36        163.19         5.83 o                         
  -2   6  -6         16.45         10.85         2.33 o                         
  -1   6  -6         45.18         40.81         3.53 o                         
   0   6  -6         17.45         14.12         2.34 o                         
   1   6  -6         15.38         13.11         2.36 o                         
   2   6  -6         29.97         31.03         2.64 o                         
   3   6  -6         77.08         84.15         5.67 o                         
   4   6  -6         21.46         19.72         3.29 o                         
   5   6  -6        115.96        134.35        10.92 o                         
   6   6  -6        178.38        218.19        12.22 o                         
  -5   7  -6         26.06         22.26         3.69 o                         
  -4   7  -6         85.10         65.21         7.57 o                         
  -3   7  -6         92.52         93.29         7.56 o                         
  -2   7  -6         79.26         89.39         8.12 o                         
  -1   7  -6         10.97         10.01         3.45 o                         
   0   7  -6         36.23         34.11         2.94 o                         
   1   7  -6         53.22         56.10         4.02 o                         
   2   7  -6        172.86        190.40         7.80 o                         
   3   7  -6         13.38         15.53         2.95 o                         
   4   7  -6        104.90        124.14         7.72 o                         
   5   7  -6         37.87         27.85         6.25 o                         
  -4   8  -6         49.19         44.36        10.46 o                         
  -3   8  -6         50.42         39.67         6.87 o                         
  -2   8  -6         51.29         50.50         4.64 o                         
  -1   8  -6         21.44          6.77         4.01 o                         
   0   8  -6          1.42         -0.92         4.10 o                         
   1   8  -6         64.28         61.52        11.59 o                         
   2   8  -6         37.66         48.89         4.61 o                         
   3   8  -6          0.80         -5.94         5.94 o                         
  -3 -13  -5         64.12        127.29        19.99 o                         
  -2 -13  -5          6.34          7.78         8.55 o                         
  -1 -13  -5         12.31         12.20         4.53 o                         
   0 -13  -5         13.37         15.02         8.43 o                         
   1 -13  -5         35.27         44.59         5.02 o                         
   2 -13  -5          4.60          6.55         4.16 o                         
   3 -13  -5         19.65         20.45         7.58 o                         
  -5 -12  -5         19.05         22.53         6.05 o                         
  -4 -12  -5         42.16         38.04         8.04 o                         
  -3 -12  -5         19.74         14.50         4.79 o                         
  -2 -12  -5         33.05         30.70         5.78 o                         
  -1 -12  -5          9.30         14.05         3.92 o                         
   0 -12  -5        131.63        147.49         6.54 o                         
   1 -12  -5         14.44         11.82         4.91 o                         
   2 -12  -5         59.84         56.29         5.41 o                         
   3 -12  -5          8.01          8.30         3.07 o                         
   4 -12  -5         27.93         29.48         7.18 o                         
   5 -12  -5         12.35          2.21         4.61 o                         
  -6 -11  -5         33.54         36.55         3.18 o                         
  -5 -11  -5          2.14          2.06         2.43 o                         
  -4 -11  -5         31.77         23.58         2.17 o                         
  -3 -11  -5         88.45         97.14        10.93 o                         
  -2 -11  -5         64.54         59.63         4.01 o                         
  -1 -11  -5        208.89        226.30         6.50 o                         
   0 -11  -5         33.63         37.68         2.60 o                         
   1 -11  -5         89.54         88.86         5.17 o                         
   2 -11  -5        143.37        164.51         5.29 o                         
   3 -11  -5         43.82         45.04         5.70 o                         
   4 -11  -5          8.45          7.90         2.57 o                         
   5 -11  -5         19.60         24.43         5.47 o                         
   6 -11  -5         17.69         13.26         4.13 o                         
  -7 -10  -5          2.80          1.40         2.51 o                         
  -6 -10  -5        332.54        361.64        10.35 o                         
  -5 -10  -5         26.84         18.17         3.08 o                         
  -4 -10  -5        149.96        140.75         4.24 o                         
  -3 -10  -5        146.64        153.72         3.56 o                         
  -2 -10  -5        166.91        169.54         5.48 o                         
  -1 -10  -5         35.62         38.24         2.99 o                         
   0 -10  -5        167.44        167.22         5.14 o                         
   1 -10  -5         24.31         20.19         1.76 o                         
   2 -10  -5        266.74        263.03         5.62 o                         
   3 -10  -5         10.29          9.21         2.11 o                         
   4 -10  -5          2.86          4.84         1.93 o                         
   5 -10  -5          2.20          8.58         3.47 o                         
   6 -10  -5        106.82        114.64        10.46 o                         
   7 -10  -5         17.86         21.55         5.15 o                         
  -8  -9  -5          7.65          8.54         3.03 o                         
  -7  -9  -5         68.97         82.03         5.62 o                         
  -6  -9  -5         37.40         24.54         2.01 o                         
  -5  -9  -5        221.61        203.39         5.42 o                         
  -4  -9  -5        359.11        371.03         7.73 o                         
  -3  -9  -5        110.52        117.02         4.10 o                         
  -2  -9  -5         43.76         48.01         2.53 o                         
  -1  -9  -5        455.43        425.50        11.00 o                         
   0  -9  -5        108.02        105.20         4.27 o                         
   1  -9  -5        104.05        107.59         4.73 o                         
   2  -9  -5         25.42         23.62         2.68 o                         
   3  -9  -5         59.76         71.03         3.25 o                         
   4  -9  -5         20.19         18.34         3.66 o                         
   5  -9  -5        236.19        231.74         9.51 o                         
   6  -9  -5        112.37        109.80         9.84 o                         
   7  -9  -5         35.40         32.02         5.78 o                         
   8  -9  -5         20.32         15.46         5.31 o                         
  -9  -8  -5         52.10         44.67         5.62 o                         
  -8  -8  -5         94.71        106.61        10.23 o                         
  -7  -8  -5        243.05        266.04         6.87 o                         
  -6  -8  -5          1.01         -0.51         1.58 o                         
  -5  -8  -5        238.57        231.01         4.74 o                         
  -4  -8  -5        164.24        168.12         4.82 o                         
  -3  -8  -5        545.67        539.61         9.36 o                         
  -2  -8  -5        468.50        457.02         7.99 o                         
  -1  -8  -5          1.69          1.33         1.04 o                         
   0  -8  -5         55.63         50.90         2.51 o                         
   1  -8  -5        166.24        153.80         4.89 o                         
   2  -8  -5         91.75         94.87         5.52 o                         
   3  -8  -5        117.79        105.13         3.69 o                         
   4  -8  -5         40.16         36.84         3.98 o                         
   5  -8  -5         45.93         38.43         4.45 o                         
   6  -8  -5          6.80         -2.34         4.69 o                         
   7  -8  -5         68.54         60.76         8.43 o                         
   8  -8  -5         14.79         16.56         5.15 o                         
   9  -8  -5         42.47         59.35         9.22 o                         
  -9  -7  -5         21.19         24.96         2.79 o                         
  -8  -7  -5         23.76         19.59         2.70 o                         
  -7  -7  -5        333.48        316.50         7.42 o                         
  -6  -7  -5         41.60         45.79         2.74 o                         
  -5  -7  -5         68.68         69.15         3.05 o                         
  -4  -7  -5         21.47         20.32         1.84 o                         
  -3  -7  -5         69.46         63.55         2.70 o                         
  -2  -7  -5        246.85        239.10         4.65 o                         
  -1  -7  -5         54.02         60.53         2.44 o                         
   0  -7  -5        514.04        533.88         8.39 o                         
   1  -7  -5         63.13         58.48         2.35 o                         
   2  -7  -5          2.33          1.76         0.90 o                         
   3  -7  -5        458.95        468.93         8.09 o                         
   4  -7  -5         84.40         82.67         5.02 o                         
   5  -7  -5        105.69        108.55         9.06 o                         
   6  -7  -5        159.82        149.16        10.62 o                         
   7  -7  -5        534.25        503.71        21.55 o                         
   8  -7  -5          2.91          8.12         4.84 o                         
   9  -7  -5         36.84         34.21         5.47 o                         
 -10  -6  -5         35.24         32.87         6.06 o                         
  -9  -6  -5         89.79         92.99         6.94 o                         
  -8  -6  -5         44.61         44.02         3.30 o                         
  -7  -6  -5         25.65         20.00         2.26 o                         
  -6  -6  -5        280.13        297.78         6.04 o                         
  -5  -6  -5        193.61        189.14         4.21 o                         
  -4  -6  -5        192.82        184.62         3.85 o                         
  -3  -6  -5         93.01         81.43         3.14 o                         
  -2  -6  -5        554.57        555.59        10.24 o                         
  -1  -6  -5       1446.23       1476.29        16.63 o                         
   0  -6  -5        219.07        223.37         4.22 o                         
   1  -6  -5        387.78        395.07         6.55 o                         
   2  -6  -5        927.88        884.75        13.23 o                         
   3  -6  -5        452.19        446.67         6.78 o                         
   4  -6  -5        212.56        207.41         7.78 o                         
   5  -6  -5        212.43        200.75        10.00 o                         
   6  -6  -5        184.42        219.29        18.27 o                         
   7  -6  -5        264.14        260.84        11.32 o                         
   8  -6  -5         65.92         63.73         8.90 o                         
   9  -6  -5         24.04         23.76         4.18 o                         
 -10  -5  -5         46.15         44.35         3.58 o                         
  -9  -5  -5          0.11          2.46         1.80 o                         
  -8  -5  -5         35.75         39.87         2.82 o                         
  -7  -5  -5        201.32        182.48         4.65 o                         
  -6  -5  -5        193.74        188.94         4.76 o                         
  -5  -5  -5        182.78        185.89         3.82 o                         
  -4  -5  -5         11.53         14.05         1.11 o                         
  -3  -5  -5        295.98        278.12         5.15 o                         
  -2  -5  -5        277.43        257.46         4.57 o                         
  -1  -5  -5       2340.58       2383.92        24.97 o                         
   0  -5  -5        518.18        580.50         7.84 o                         
   1  -5  -5       1037.20       1141.08        13.13 o                         
   2  -5  -5        499.47        485.61         6.35 o                         
   3  -5  -5        375.75        381.51         5.72 o                         
   4  -5  -5         81.86         76.34         3.46 o                         
   5  -5  -5        105.17        101.73         5.37 o                         
   7  -5  -5         40.00         41.23         6.09 o                         
   8  -5  -5         88.21         80.80         6.09 o                         
   9  -5  -5        105.00         88.90         6.81 o                         
  10  -5  -5          6.24          4.99         5.26 o                         
 -10  -4  -5         92.71        121.72         7.57 o                         
  -9  -4  -5        132.01        114.51         5.09 o                         
  -8  -4  -5          8.08          5.91         1.82 o                         
  -7  -4  -5         59.57         41.95         4.66 o                         
  -6  -4  -5         81.97         73.56         3.43 o                         
  -5  -4  -5         69.57         63.57         2.67 o                         
  -4  -4  -5         12.37          9.89         0.94 o                         
  -3  -4  -5        388.05        371.11         6.04 o                         
  -2  -4  -5       1458.46       1497.80        15.47 o                         
  -1  -4  -5        273.47        278.41         5.58 o                         
   0  -4  -5        197.32        194.46         3.65 o                         
   1  -4  -5       1298.52       1331.34        19.71 o                         
   2  -4  -5        113.74        111.02         3.25 o                         
   3  -4  -5        634.40        653.48        10.58 o                         
   4  -4  -5        188.18        183.51         3.61 o                         
   5  -4  -5        207.87        216.43         5.99 o                         
   6  -4  -5         38.99         40.93         2.81 o                         
   7  -4  -5        104.75         96.06         3.67 o                         
   8  -4  -5         47.79         44.27         3.34 o                         
   9  -4  -5          6.84          4.91         2.65 o                         
  10  -4  -5         13.18          8.21         4.47 o                         
 -11  -3  -5         61.42        103.09        12.34 o                         
 -10  -3  -5         34.02         28.68         2.93 o                         
  -9  -3  -5        179.26        177.82         6.09 o                         
  -8  -3  -5         41.00         28.68         3.02 o                         
  -7  -3  -5         51.37         47.12         3.73 o                         
  -6  -3  -5        183.00        169.83         4.44 o                         
  -5  -3  -5        366.91        369.56         6.16 o                         
  -4  -3  -5       1322.04       1418.13        16.73 o                         
  -3  -3  -5        233.30        273.42         4.90 o                         
  -2  -3  -5         33.31         35.78         1.68 o                         
  -1  -3  -5        601.43        692.36         7.98 o                         
   0  -3  -5        231.67        209.15         3.16 o                         
   1  -3  -5        580.60        600.72         7.16 o                         
   2  -3  -5        333.15        337.09         7.21 o                         
   3  -3  -5        478.38        441.66         6.31 o                         
   4  -3  -5        411.04        390.98         6.58 o                         
   5  -3  -5        410.98        405.19         6.40 o                         
   6  -3  -5          2.64          3.38         1.16 o                         
   7  -3  -5        333.20        334.04         7.02 o                         
   8  -3  -5         34.59         31.32         3.88 o                         
   9  -3  -5         29.64         25.53         2.87 o                         
  10  -3  -5        110.93         99.80         6.21 o                         
 -11  -2  -5         14.47         17.80         8.51 o                         
 -10  -2  -5         49.11         43.52         3.24 o                         
  -9  -2  -5        126.47        138.71         5.34 o                         
  -8  -2  -5        135.59        137.50         5.03 o                         
  -7  -2  -5        123.53        131.62         4.17 o                         
  -6  -2  -5         70.44         72.01         2.96 o                         
  -5  -2  -5        206.34        207.93         4.33 o                         
  -4  -2  -5        166.33        168.10         3.88 o                         
  -3  -2  -5        110.52        109.94         2.92 o                         
  -2  -2  -5        542.51        556.34         7.48 o                         
  -1  -2  -5         36.63         35.72         1.67 o                         
   0  -2  -5       1796.89       1996.41        19.36 o                         
   1  -2  -5        215.37        256.76         4.05 o                         
   2  -2  -5         14.55         17.55         1.18 o                         
   3  -2  -5        361.72        355.93         5.49 o                         
   4  -2  -5       1019.17        963.08        12.79 o                         
   5  -2  -5        197.45        189.40         4.17 o                         
   6  -2  -5          5.30          5.38         1.16 o                         
   7  -2  -5        104.88        101.17         5.72 o                         
   8  -2  -5        329.94        340.20         7.64 o                         
   9  -2  -5        136.49        133.86         6.61 o                         
  10  -2  -5         21.98          6.53         6.00 o                         
 -11  -1  -5          9.49          4.83         4.62 o                         
 -10  -1  -5         49.00         44.55         4.44 o                         
  -9  -1  -5        207.87        228.60         6.45 o                         
  -8  -1  -5        459.57        481.30         9.13 o                         
  -7  -1  -5        111.43        116.17         3.87 o                         
  -6  -1  -5         55.01         61.00         3.10 o                         
  -5  -1  -5        722.11        715.54        10.13 o                         
  -4  -1  -5        196.84        182.28         4.33 o                         
  -3  -1  -5        605.21        625.48         8.61 o                         
  -2  -1  -5        244.58        267.40         5.22 o                         
  -1  -1  -5       1380.81       1473.03        14.95 o                         
   0  -1  -5         84.50         85.91         2.34 o                         
   1  -1  -5        132.06        162.68         3.15 o                         
   2  -1  -5        119.63        135.80         2.77 o                         
   3  -1  -5        345.28        371.41         5.82 o                         
   4  -1  -5        344.55        357.02         5.91 o                         
   5  -1  -5          6.75          5.88         0.96 o                         
   6  -1  -5         28.75         28.12         2.58 o                         
   7  -1  -5        184.39        188.26         5.58 o                         
   8  -1  -5        300.81        301.64         7.55 o                         
   9  -1  -5         60.25         52.14         4.12 o                         
  10  -1  -5          4.87         -0.14         5.62 o                         
 -10   0  -5         96.37        107.46        10.73 o                         
  -9   0  -5         26.26         19.99         2.53 o                         
  -8   0  -5        198.58        200.79         5.21 o                         
  -7   0  -5         29.67         23.59         2.38 o                         
  -6   0  -5        541.91        522.62         7.95 o                         
  -5   0  -5        222.46        219.64         4.76 o                         
  -4   0  -5        680.75        640.40         8.96 o                         
  -3   0  -5        344.51        370.95         5.31 o                         
  -2   0  -5        656.51        681.12         8.98 o                         
  -1   0  -5        327.78        348.24         5.81 o                         
   0   0  -5        438.23        500.99         5.98 o                         
   1   0  -5        682.90        769.30        10.77 o                         
   2   0  -5       1114.80       1267.00        18.95 o                         
   3   0  -5       1110.81       1143.19        15.52 o                         
   4   0  -5        107.93        101.82         2.75 o                         
   5   0  -5        141.50        138.37         3.32 o                         
   6   0  -5         49.28         46.57         2.43 o                         
   7   0  -5         71.97         65.57         4.80 o                         
   8   0  -5         54.81         41.97         2.91 o                         
   9   0  -5         67.45         76.48         7.15 o                         
  10   0  -5         12.57         22.45         9.22 o                         
 -10   1  -5         78.36         81.63         5.78 o                         
  -9   1  -5         90.02         91.37         4.82 o                         
  -8   1  -5        158.18        167.52         6.26 o                         
  -7   1  -5         13.23          7.72         1.41 o                         
  -6   1  -5        327.04        338.28         6.29 o                         
  -5   1  -5        417.47        407.12         6.36 o                         
  -4   1  -5         38.35         30.27         1.88 o                         
  -3   1  -5         91.99        115.75         2.83 o                         
  -2   1  -5        923.10        989.73        12.49 o                         
  -1   1  -5        216.08        204.04         5.64 o                         
   0   1  -5       1197.31       1298.22        15.32 o                         
   1   1  -5         79.36         96.55         2.78 o                         
   2   1  -5          1.28          1.58         0.68 o                         
   3   1  -5        151.41        146.31         3.30 o                         
   4   1  -5        123.30        118.85         3.34 o                         
   5   1  -5        242.50        215.38         4.51 o                         
   6   1  -5        180.54        173.02         6.10 o                         
   7   1  -5         72.36         57.23         4.52 o                         
   8   1  -5         23.75         14.83         2.94 o                         
   9   1  -5        100.54        127.96        11.94 o                         
  10   1  -5         38.01         76.68         8.58 o                         
 -10   2  -5         86.83        103.79         7.96 o                         
  -9   2  -5         19.64         17.27         2.79 o                         
  -8   2  -5         89.12         90.96         4.73 o                         
  -7   2  -5        119.46        128.21         7.57 o                         
  -6   2  -5         24.68         23.75         2.87 o                         
  -5   2  -5        352.31        355.44         7.57 o                         
  -4   2  -5        261.07        264.15         5.63 o                         
  -3   2  -5        654.47        641.28         9.53 o                         
  -2   2  -5        485.55        452.54         7.30 o                         
  -1   2  -5        189.44        179.58         4.09 o                         
   0   2  -5        191.19        191.19         4.23 o                         
   1   2  -5        304.20        294.44         5.42 o                         
   2   2  -5        402.51        394.11         8.98 o                         
   3   2  -5         97.02        101.53         3.12 o                         
   4   2  -5       1070.72       1082.49        13.85 o                         
   5   2  -5         70.32         72.05         1.87 o                         
   6   2  -5        113.52        121.10         5.69 o                         
   7   2  -5         92.16        112.43         5.82 o                         
   8   2  -5        202.63        221.42         9.34 o                         
   9   2  -5         87.82        112.46        10.01 o                         
 -10   3  -5         21.08         15.72         4.88 o                         
  -9   3  -5         70.55         49.41         9.40 o                         
  -8   3  -5         26.98         34.39         2.76 o                         
  -7   3  -5          0.38         -1.61         1.61 o                         
  -6   3  -5        110.85        101.24         3.77 o                         
  -5   3  -5         42.90         34.18         2.25 o                         
  -4   3  -5         63.85         67.79         4.64 o                         
  -3   3  -5        271.85        265.98         6.84 o                         
  -2   3  -5         52.06         49.55         2.82 o                         
  -1   3  -5        788.60        781.37        10.11 o                         
   0   3  -5        334.80        327.48         6.15 o                         
   1   3  -5        428.72        434.66         7.31 o                         
   2   3  -5        649.71        659.69         9.76 o                         
   3   3  -5         38.97         37.24         3.74 o                         
   4   3  -5        145.59        151.32         3.75 o                         
   5   3  -5        242.51        239.49         4.64 o                         
   6   3  -5         37.66         32.62         2.00 o                         
   7   3  -5         73.37         55.29         7.50 o                         
   8   3  -5         30.85         39.49         4.75 o                         
   9   3  -5        161.41        188.52        10.92 o                         
  -9   4  -5        156.75        182.91         8.59 o                         
  -8   4  -5         91.61         94.59         6.27 o                         
  -7   4  -5         18.71         15.63         2.54 o                         
  -6   4  -5        206.65        200.33         4.92 o                         
  -5   4  -5        148.66        144.80         4.61 o                         
  -4   4  -5        468.90        453.68         8.13 o                         
  -3   4  -5        268.28        278.86         7.59 o                         
  -2   4  -5        114.00        112.54         4.14 o                         
  -1   4  -5        270.03        281.80         5.94 o                         
   0   4  -5        339.09        340.75         6.69 o                         
   1   4  -5         48.45         48.27         3.03 o                         
   2   4  -5        969.79        976.42        15.89 o                         
   3   4  -5        477.98        475.75         8.92 o                         
   4   4  -5        122.81        116.76         5.80 o                         
   5   4  -5         19.54         19.12         1.36 o                         
   6   4  -5         63.11         78.11         3.76 o                         
   7   4  -5         32.41         29.99         2.69 o                         
   8   4  -5          1.32         -2.58         4.94 o                         
  -8   5  -5          3.58          5.30         3.42 o                         
  -7   5  -5         24.78         23.49         2.44 o                         
  -6   5  -5         78.81         77.89         3.97 o                         
  -5   5  -5        162.69        186.78         5.53 o                         
  -4   5  -5        137.60        156.15         4.85 o                         
  -3   5  -5        107.90        106.15         4.23 o                         
  -2   5  -5        115.30        126.50         4.21 o                         
  -1   5  -5        564.75        565.37         9.69 o                         
   0   5  -5        116.51        113.12         4.06 o                         
   1   5  -5        163.71        174.47         4.86 o                         
   2   5  -5        181.04        191.57         5.15 o                         
   3   5  -5        120.94        120.09         4.95 o                         
   4   5  -5         97.41         92.12         3.66 o                         
   5   5  -5         12.20         10.07         1.70 o                         
   6   5  -5        112.10        121.52         6.16 o                         
   7   5  -5        180.76        220.33         7.20 o                         
   8   5  -5         47.99         42.21         7.64 o                         
  -8   6  -5         44.23         47.94         5.78 o                         
  -7   6  -5         49.88         42.88         3.50 o                         
  -6   6  -5         41.40         40.32         3.13 o                         
  -5   6  -5        301.18        321.27         7.68 o                         
  -4   6  -5         48.34         41.49         4.32 o                         
  -3   6  -5        337.10        353.71         7.62 o                         
  -2   6  -5        274.16        257.50         6.03 o                         
  -1   6  -5        353.63        349.88         7.35 o                         
   0   6  -5         22.59         18.84         1.99 o                         
   1   6  -5        359.73        375.98         7.68 o                         
   2   6  -5        137.37        153.14         6.46 o                         
   3   6  -5          2.60          4.34         2.12 o                         
   4   6  -5          8.96          6.04         2.02 o                         
   5   6  -5          7.72          3.82         3.00 o                         
   6   6  -5         35.53         33.13         2.92 o                         
   7   6  -5         31.66         38.76         4.98 o                         
  -6   7  -5         17.34         23.67         3.52 o                         
  -5   7  -5         10.61          4.60         3.00 o                         
  -4   7  -5         12.35          7.80         2.72 o                         
  -3   7  -5        149.92        165.72         5.86 o                         
  -2   7  -5        139.02        147.43         5.68 o                         
  -1   7  -5         77.15         84.70         5.31 o                         
   0   7  -5        203.01        214.62         6.72 o                         
   1   7  -5         72.93         75.98         5.93 o                         
   2   7  -5         15.09         18.34         2.31 o                         
   3   7  -5         59.24         43.49         3.42 o                         
   4   7  -5         57.59         57.24         4.44 o                         
   5   7  -5         12.02          8.01         5.62 o                         
   6   7  -5        126.05        152.38         8.89 o                         
  -5   8  -5         21.14         20.16         5.17 o                         
  -4   8  -5         12.20         17.02         5.62 o                         
  -3   8  -5         48.08         38.47         3.44 o                         
  -2   8  -5          5.94          6.28         3.08 o                         
  -1   8  -5         13.85         12.75         3.76 o                         
   0   8  -5         20.46         21.74         3.06 o                         
   1   8  -5         65.48         65.72         5.44 o                         
   2   8  -5         46.52         50.32         3.34 o                         
   3   8  -5          7.52          8.17         4.59 o                         
   4   8  -5         58.27         51.61         5.76 o                         
  -3   9  -5          0.92         14.17         7.73 o                         
  -2   9  -5         52.01         35.56         6.72 o                         
  -1   9  -5         14.87          8.96         5.35 o                         
   0   9  -5         12.14          8.52         6.27 o                         
   1   9  -5         26.13         21.17         5.13 o                         
   2   9  -5         34.93         53.26         6.72 o                         
  -2 -13  -4         15.62          0.47        10.15 o                         
  -1 -13  -4         84.69        144.66        11.33 o                         
   0 -13  -4         23.57         20.93         7.73 o                         
   1 -13  -4          6.98         -0.02         3.93 o                         
   2 -13  -4         39.45         39.98         5.14 o                         
  -5 -12  -4         14.48         17.82         5.20 o                         
  -4 -12  -4          4.40          0.63         9.29 o                         
  -3 -12  -4         68.84         98.48         9.93 o                         
  -2 -12  -4          4.11          7.18         6.09 o                         
  -1 -12  -4         59.97         59.51         3.62 o                         
   0 -12  -4         20.66         26.93         3.08 o                         
   1 -12  -4         98.31        122.77         8.57 o                         
   2 -12  -4          5.82          7.95         2.98 o                         
   3 -12  -4          7.01          6.90         2.93 o                         
   4 -12  -4         45.21         35.56         3.56 o                         
   5 -12  -4         69.91         75.51         7.64 o                         
  -6 -11  -4         25.76         28.65         3.60 o                         
  -5 -11  -4         73.60         77.36         5.47 o                         
  -4 -11  -4         42.16         60.38         6.63 o                         
  -3 -11  -4         13.74         12.38         4.05 o                         
  -2 -11  -4         41.75         35.49         5.60 o                         
  -1 -11  -4         79.06         79.12         4.67 o                         
   0 -11  -4         59.98         58.47         4.91 o                         
   1 -11  -4        174.85        182.75         5.09 o                         
   2 -11  -4        155.68        150.53         4.75 o                         
   3 -11  -4         70.59         72.45         4.72 o                         
   4 -11  -4        155.05        174.47         9.76 o                         
   5 -11  -4         76.62         66.09         7.26 o                         
   6 -11  -4          9.44         13.28         4.38 o                         
  -7 -10  -4         82.40         92.51         6.61 o                         
  -6 -10  -4         99.34         97.99         5.39 o                         
  -5 -10  -4         15.47         14.05         2.58 o                         
  -4 -10  -4         24.01         22.24         1.88 o                         
  -3 -10  -4          8.32          6.09         1.88 o                         
  -2 -10  -4         40.97         43.17         4.35 o                         
  -1 -10  -4        295.24        320.53         6.12 o                         
   0 -10  -4        210.42        201.71         4.79 o                         
   1 -10  -4         70.09         74.97         3.70 o                         
   2 -10  -4         97.79        106.16         3.72 o                         
   3 -10  -4          5.99         10.16         1.72 o                         
   4 -10  -4         26.24         25.24         2.62 o                         
   5 -10  -4        163.29        175.33         7.75 o                         
   6 -10  -4         37.85         34.67         6.25 o                         
   7 -10  -4         10.07          7.97         5.00 o                         
  -8  -9  -4         15.08          6.83         4.21 o                         
  -7  -9  -4         85.53         97.73         4.97 o                         
  -6  -9  -4         24.51         20.09         1.87 o                         
  -5  -9  -4        156.53        169.15         4.49 o                         
  -4  -9  -4         73.72         58.59         3.14 o                         
  -3  -9  -4         58.53         56.72         2.68 o                         
  -2  -9  -4         13.39         13.83         1.14 o                         
  -1  -9  -4        794.52        829.47        14.72 o                         
   0  -9  -4        262.85        261.23         5.74 o                         
   1  -9  -4        310.64        318.42         5.91 o                         
   2  -9  -4        221.79        232.41         4.88 o                         
   3  -9  -4         51.39         63.03         3.74 o                         
   4  -9  -4        129.63        136.56         4.59 o                         
   5  -9  -4         19.76         21.17         3.59 o                         
   6  -9  -4         29.67         33.74         4.53 o                         
   7  -9  -4         27.40         17.65         5.00 o                         
   8  -9  -4          6.39          4.06         5.15 o                         
  -9  -8  -4         15.20         12.27         4.51 o                         
  -8  -8  -4        426.01        481.87        10.52 o                         
  -7  -8  -4         71.03         74.23         4.86 o                         
  -6  -8  -4        170.49        191.92         7.05 o                         
  -5  -8  -4        132.82        153.48         4.82 o                         
  -4  -8  -4        185.86        186.04         4.08 o                         
  -3  -8  -4         17.34          9.74         1.25 o                         
  -2  -8  -4        169.40        167.57         3.64 o                         
  -1  -8  -4        392.45        382.74         8.41 o                         
   0  -8  -4          7.17          5.99         0.98 o                         
   1  -8  -4        863.19        838.60        12.15 o                         
   2  -8  -4         33.36         35.88         2.65 o                         
   3  -8  -4         49.90         48.87         3.24 o                         
   4  -8  -4        251.81        252.19        17.81 o                         
   5  -8  -4         67.88         57.73         5.38 o                         
   6  -8  -4         20.40         12.03         4.84 o                         
   7  -8  -4         22.17         15.31         5.00 o                         
   8  -8  -4          5.33          8.12         4.84 o                         
   9  -8  -4          2.42          4.69         5.31 o                         
  -9  -7  -4         80.75         85.98         8.95 o                         
  -8  -7  -4          0.37         -2.07         2.16 o                         
  -7  -7  -4          2.86          2.21         1.60 o                         
  -6  -7  -4         30.17         30.87         2.09 o                         
  -5  -7  -4         95.87        108.61         3.80 o                         
  -4  -7  -4        138.73        124.71         3.69 o                         
  -3  -7  -4        157.22        151.90         4.10 o                         
  -2  -7  -4        207.66        204.80         4.51 o                         
  -1  -7  -4         49.43         48.01         4.08 o                         
   0  -7  -4        321.60        314.37         7.75 o                         
   1  -7  -4        183.85        179.17         4.88 o                         
   2  -7  -4         22.10         20.20         1.52 o                         
   3  -7  -4         10.65         10.37         1.10 o                         
   4  -7  -4        101.78         88.40         7.50 o                         
   6  -7  -4         29.26         25.77         4.37 o                         
   7  -7  -4        358.41        361.42        17.02 o                         
   8  -7  -4         65.00         59.82         8.28 o                         
   9  -7  -4         14.56         10.78         5.15 o                         
 -10  -6  -4         49.15         44.67         4.82 o                         
  -9  -6  -4        345.14        382.82         8.66 o                         
  -8  -6  -4         63.95         63.77         3.91 o                         
  -7  -6  -4         47.99         48.87         2.84 o                         
  -6  -6  -4        118.41        109.64         3.97 o                         
  -5  -6  -4        133.34        132.62         3.76 o                         
  -4  -6  -4         35.54         39.01         2.08 o                         
  -3  -6  -4         82.07         87.76         2.78 o                         
  -2  -6  -4        508.37        492.96         7.69 o                         
  -1  -6  -4          0.81          1.17         0.59 o                         
   0  -6  -4        291.62        289.62         4.75 o                         
   1  -6  -4         44.03         34.20         1.70 o                         
   2  -6  -4        782.22        796.00        12.21 o                         
   3  -6  -4        277.98        275.28         5.11 o                         
   4  -6  -4         99.78         90.19         4.91 o                         
   7  -6  -4          0.26         -4.53         4.53 o                         
   8  -6  -4         40.65         37.80         4.19 o                         
   9  -6  -4         20.13         23.22         4.35 o                         
  10  -6  -4         65.43         77.03         7.47 o                         
 -10  -5  -4         23.77         28.45         4.06 o                         
  -9  -5  -4          1.58         -0.64         2.09 o                         
  -8  -5  -4         40.58         34.69         5.14 o                         
  -7  -5  -4        213.00        231.25         5.74 o                         
  -6  -5  -4        177.56        166.73         4.62 o                         
  -5  -5  -4        179.35        176.77         4.13 o                         
  -4  -5  -4        272.39        289.23         5.53 o                         
  -3  -5  -4        111.22         91.88         2.31 o                         
  -2  -5  -4         13.01          4.30         0.69 o                         
  -1  -5  -4        607.42        629.08        11.29 o                         
   0  -5  -4         67.10         83.07         2.44 o                         
   1  -5  -4       1984.56       2019.04        21.12 o                         
   2  -5  -4        232.74        223.25         4.24 o                         
   3  -5  -4        133.59        112.31         2.71 o                         
   4  -5  -4         38.64         25.50         3.08 o                         
   5  -5  -4        817.41        818.12        28.90 o                         
   6  -5  -4        686.37        710.66        26.71 o                         
   7  -5  -4        171.57        200.86        13.59 o                         
   8  -5  -4         27.10         31.36         4.30 o                         
   9  -5  -4         33.89         41.69         6.22 o                         
  10  -5  -4         91.51         85.48         8.86 o                         
 -11  -4  -4         11.34         18.90         5.94 o                         
 -10  -4  -4        158.86        173.05        10.55 o                         
  -9  -4  -4         62.56         65.44         3.62 o                         
  -8  -4  -4         27.35         22.22         1.82 o                         
  -7  -4  -4        185.61        200.78         5.77 o                         
  -6  -4  -4         37.92         31.04         2.65 o                         
  -5  -4  -4        404.50        402.75         6.84 o                         
  -4  -4  -4       1183.69       1260.87        13.78 o                         
  -3  -4  -4       1771.28       1808.38        17.10 o                         
  -2  -4  -4        985.45       1052.97        12.35 o                         
  -1  -4  -4        232.41        203.76         4.04 o                         
   0  -4  -4        465.04        479.88         7.95 o                         
   1  -4  -4        370.50        333.84         5.40 o                         
   2  -4  -4        694.31        638.22         8.80 o                         
   3  -4  -4         55.97         54.80         1.72 o                         
   4  -4  -4         33.33         36.24         1.70 o                         
   5  -4  -4        138.09        127.19         2.99 o                         
   6  -4  -4         28.00         28.47         2.27 o                         
   7  -4  -4        152.42        157.68         4.52 o                         
   8  -4  -4         50.43         50.89         4.49 o                         
   9  -4  -4         54.01         52.28         3.38 o                         
  10  -4  -4         46.98         53.03         4.58 o                         
 -11  -3  -4          8.14         14.84         4.62 o                         
 -10  -3  -4        112.47        124.82         5.90 o                         
  -9  -3  -4         49.39         32.01         2.82 o                         
  -8  -3  -4        496.39        520.49         9.11 o                         
  -7  -3  -4        594.68        591.68        10.91 o                         
  -6  -3  -4        919.60        904.53        12.40 o                         
  -5  -3  -4        141.70        130.06         3.49 o                         
  -4  -3  -4       1238.62       1267.05        14.96 o                         
  -3  -3  -4        588.92        577.61         7.29 o                         
  -2  -3  -4       3097.78       3199.70        32.20 o                         
  -1  -3  -4        249.65        255.70         3.70 o                         
   0  -3  -4        584.98        612.44         8.09 o                         
   1  -3  -4         51.47         44.11         1.44 o                         
   2  -3  -4        376.28        357.68         4.58 o                         
   3  -3  -4        681.28        692.02         9.36 o                         
   4  -3  -4        501.89        524.71         7.93 o                         
   5  -3  -4         44.57         42.15         2.23 o                         
   6  -3  -4        270.34        255.20         7.20 o                         
   7  -3  -4         76.17         80.30         4.08 o                         
   8  -3  -4          8.25          7.59         2.43 o                         
   9  -3  -4          3.79          6.73         2.72 o                         
  10  -3  -4         81.42         86.99         8.07 o                         
 -11  -2  -4        109.60        110.02         7.20 o                         
 -10  -2  -4         29.24         20.25         3.47 o                         
  -9  -2  -4        387.80        383.20         8.52 o                         
  -8  -2  -4         78.01         81.24         3.76 o                         
  -7  -2  -4        249.72        248.88         6.27 o                         
  -6  -2  -4        268.84        289.11         8.72 o                         
  -5  -2  -4        558.40        588.97         8.67 o                         
  -4  -2  -4        185.05        202.33         3.91 o                         
  -3  -2  -4        258.95        273.49         4.73 o                         
  -2  -2  -4        824.57        820.38         9.87 o                         
  -1  -2  -4       3417.69       3832.34        35.02 o                         
   0  -2  -4        287.52        299.89         4.53 o                         
   1  -2  -4        872.96        919.67        11.77 o                         
   2  -2  -4        379.64        376.40         5.27 o                         
   3  -2  -4         66.86         58.24         1.84 o                         
   4  -2  -4         29.22         29.16         1.43 o                         
   5  -2  -4        310.77        306.17         5.19 o                         
   6  -2  -4        119.65        114.52         4.18 o                         
   7  -2  -4        587.36        601.11        10.14 o                         
   8  -2  -4         20.77         20.92         2.09 o                         
   9  -2  -4         95.54         99.57         5.16 o                         
  10  -2  -4         82.98         92.91         8.13 o                         
 -11  -1  -4         55.84         39.38         4.36 o                         
 -10  -1  -4        124.55        144.90         6.29 o                         
  -9  -1  -4         23.22         19.18         2.92 o                         
  -8  -1  -4         19.91         16.13         1.67 o                         
  -7  -1  -4        142.76        132.77         4.49 o                         
  -6  -1  -4        764.47        768.97        10.87 o                         
  -5  -1  -4        337.44        314.33         6.07 o                         
  -4  -1  -4         52.98         40.53         1.87 o                         
  -3  -1  -4        165.36        177.24         3.89 o                         
  -2  -1  -4        241.79        219.65         3.76 o                         
  -1  -1  -4       1910.47       1986.36        33.00 o                         
   0  -1  -4       3089.12       3448.05        44.20 o                         
   1  -1  -4        925.02       1019.53        11.64 o                         
   2  -1  -4        337.25        330.52         4.99 o                         
   3  -1  -4       3847.38       4201.72        39.10 o                         
   4  -1  -4        354.03        324.94         5.24 o                         
   5  -1  -4         29.85         31.23         2.21 o                         
   6  -1  -4        361.66        343.80         7.00 o                         
   7  -1  -4        122.46        120.16         4.55 o                         
   8  -1  -4        163.78        158.78         5.33 o                         
   9  -1  -4        185.80        183.90         6.34 o                         
  10  -1  -4         99.23         59.82         8.43 o                         
 -11   0  -4         12.57          9.53         5.62 o                         
 -10   0  -4          8.98          6.83         2.54 o                         
  -9   0  -4         49.78         46.46         3.60 o                         
  -8   0  -4         24.86         24.76         1.88 o                         
  -7   0  -4         88.44         81.65         4.36 o                         
  -6   0  -4        155.14        158.09         4.08 o                         
  -5   0  -4        903.76        872.61        11.40 o                         
  -4   0  -4         55.51         47.58         2.03 o                         
  -3   0  -4        186.22        181.46         4.02 o                         
  -2   0  -4       1830.63       1853.89        18.49 o                         
  -1   0  -4       3373.02       3477.61        41.14 o                         
   0   0  -4        582.69        598.70         7.02 o                         
   1   0  -4       3362.99       3791.69        39.40 o                         
   2   0  -4        342.03        336.14         4.96 o                         
   3   0  -4       1162.35       1147.54        12.52 o                         
   4   0  -4        101.58         97.01         2.61 o                         
   5   0  -4         48.17         43.65         2.07 o                         
   6   0  -4        210.70        198.85         5.86 o                         
   7   0  -4        217.24        216.03         7.08 o                         
   8   0  -4        164.13        175.82         5.70 o                         
   9   0  -4         67.61         46.23         7.50 o                         
 -11   1  -4         34.63         38.80         8.67 o                         
 -10   1  -4         68.85         73.49         5.94 o                         
  -9   1  -4         53.34         53.57         3.51 o                         
  -8   1  -4         27.27         17.12         1.68 o                         
  -7   1  -4        188.24        177.14         4.15 o                         
  -6   1  -4         56.41         53.66         2.33 o                         
  -5   1  -4        359.95        358.12         5.41 o                         
  -4   1  -4        537.17        557.94         7.31 o                         
  -3   1  -4        389.34        422.45         5.81 o                         
  -2   1  -4        138.18        146.65         3.71 o                         
  -1   1  -4       1927.07       1979.34        21.29 o                         
   0   1  -4        910.74        944.90        10.40 o                         
   1   1  -4        187.39        185.22         3.70 o                         
   2   1  -4        825.34        879.70        10.78 o                         
   3   1  -4       1279.10       1352.99        13.58 o                         
   4   1  -4         44.79         38.20         1.62 o                         
   5   1  -4         62.85         66.23         5.55 o                         
   6   1  -4         18.28         18.59         2.20 o                         
   7   1  -4         65.73         70.33         4.35 o                         
   8   1  -4        157.54        164.91         5.91 o                         
   9   1  -4          9.39         12.28         3.87 o                         
  10   1  -4         82.36         89.40        17.81 o                         
 -10   2  -4         79.42         98.12         8.17 o                         
  -9   2  -4        113.27        109.23         8.26 o                         
  -8   2  -4          1.01         -1.75         1.75 o                         
  -7   2  -4         69.82         62.62         3.32 o                         
  -6   2  -4         65.06         68.62         3.01 o                         
  -5   2  -4        195.25        190.51         4.23 o                         
  -4   2  -4          2.07          3.99         1.16 o                         
  -3   2  -4        166.47        166.86         4.28 o                         
  -2   2  -4        956.00        973.87        12.22 o                         
  -1   2  -4        164.01        168.99         3.74 o                         
   0   2  -4        353.79        380.64         5.58 o                         
   1   2  -4        584.38        616.33         8.48 o                         
   2   2  -4        633.98        718.16         9.58 o                         
   3   2  -4        458.97        463.39         6.99 o                         
   4   2  -4        912.45        907.79        12.29 o                         
   5   2  -4        668.47        686.78         9.11 o                         
   6   2  -4         13.80         10.69         1.29 o                         
   7   2  -4         14.53         15.40         1.63 o                         
   8   2  -4         17.98         14.23         2.90 o                         
   9   2  -4         68.32         71.59         5.68 o                         
  10   2  -4         11.85         10.02         5.40 o                         
 -10   3  -4         42.50         38.71         3.73 o                         
  -9   3  -4        120.67        135.14         6.76 o                         
  -8   3  -4         43.86         49.23         4.52 o                         
  -7   3  -4         21.82         18.32         1.67 o                         
  -6   3  -4         95.73         92.50         3.06 o                         
  -5   3  -4         14.84          9.99         1.24 o                         
  -4   3  -4        295.10        318.07         7.39 o                         
  -3   3  -4         89.18         86.88         3.04 o                         
  -2   3  -4        151.97        152.54         3.75 o                         
  -1   3  -4        397.59        419.16         6.80 o                         
   0   3  -4        513.01        515.42         7.80 o                         
   1   3  -4         38.71         38.57         2.09 o                         
   2   3  -4         26.93         21.91         1.64 o                         
   3   3  -4         87.69         90.08         2.89 o                         
   4   3  -4        650.74        633.73         8.69 o                         
   5   3  -4        193.57        198.60         4.67 o                         
   6   3  -4         22.12         19.97         1.72 o                         
   7   3  -4         81.82         85.90         6.08 o                         
   8   3  -4        101.63        101.59         5.38 o                         
   9   3  -4         64.46         74.03         8.76 o                         
  -9   4  -4         13.34          9.20         3.12 o                         
  -8   4  -4         40.33         43.57         5.05 o                         
  -7   4  -4         42.56         42.66         2.91 o                         
  -6   4  -4         98.15        108.19         4.48 o                         
  -5   4  -4        483.22        503.60         9.43 o                         
  -4   4  -4       1175.58       1175.28        28.82 o                         
  -3   4  -4          5.95          2.64         1.27 o                         
  -2   4  -4        187.44        197.15         5.22 o                         
  -1   4  -4         73.16         53.48         2.46 o                         
   0   4  -4        226.04        228.92         4.95 o                         
   1   4  -4         29.78         32.92         3.37 o                         
   2   4  -4         87.73         79.40         3.10 o                         
   3   4  -4        764.88        756.95         9.94 o                         
   4   4  -4         81.05         81.24         3.02 o                         
   5   4  -4        926.34        927.72        12.62 o                         
   6   4  -4         93.69         98.81         7.03 o                         
   7   4  -4        168.92        169.19         5.92 o                         
   8   4  -4        245.76        222.86        10.18 o                         
   9   4  -4        197.29        240.88        15.27 o                         
  -9   5  -4         83.34        115.30        10.28 o                         
  -8   5  -4         69.72         70.29         5.35 o                         
  -7   5  -4        115.11        114.59         5.91 o                         
  -6   5  -4         62.28         55.17         3.22 o                         
  -5   5  -4         19.19         12.47         1.73 o                         
  -4   5  -4        147.21        152.37         4.53 o                         
  -3   5  -4         16.17          9.85         1.59 o                         
  -2   5  -4          8.72          5.80         1.35 o                         
  -1   5  -4         78.10         73.68         3.25 o                         
   0   5  -4        547.04        553.75         8.94 o                         
   1   5  -4        221.09        218.32         5.13 o                         
   2   5  -4        378.63        391.13         9.97 o                         
   3   5  -4        606.71        629.48        11.93 o                         
   4   5  -4        394.17        402.43         6.59 o                         
   5   5  -4        145.98        163.72         4.05 o                         
   6   5  -4         29.22         25.02         3.49 o                         
   7   5  -4         96.73        114.03         7.48 o                         
   8   5  -4         22.74         32.63         5.63 o                         
  -8   6  -4         29.14         23.30         3.42 o                         
  -7   6  -4         38.69         36.66         3.29 o                         
  -6   6  -4         25.45         22.09         2.76 o                         
  -5   6  -4        212.79        226.78         6.08 o                         
  -4   6  -4         15.52         12.84         1.88 o                         
  -3   6  -4          8.04          4.50         1.88 o                         
  -2   6  -4         12.37          6.49         1.46 o                         
  -1   6  -4         89.86         84.16         4.51 o                         
   0   6  -4        745.52        764.58        12.83 o                         
   1   6  -4          7.22          2.96         1.47 o                         
   2   6  -4        234.93        231.40         9.65 o                         
   3   6  -4         27.51         21.38         1.87 o                         
   4   6  -4        124.70        126.56         4.04 o                         
   5   6  -4         22.53         24.42         1.98 o                         
   6   6  -4          3.03          2.01         2.25 o                         
   7   6  -4         13.62         13.95         3.31 o                         
   8   6  -4         10.67         10.69         4.94 o                         
  -7   7  -4         19.49         17.49         3.40 o                         
  -6   7  -4         27.75         31.52         2.96 o                         
  -5   7  -4        205.32        222.88         7.05 o                         
  -4   7  -4         47.97         47.15         5.25 o                         
  -3   7  -4         32.46         29.44         2.42 o                         
  -2   7  -4        169.13        174.89         5.13 o                         
  -1   7  -4         33.27         26.49         2.72 o                         
   0   7  -4        301.03        282.15         6.62 o                         
   1   7  -4         88.49         97.86         4.44 o                         
   2   7  -4         52.99         44.81         2.57 o                         
   3   7  -4         14.12         13.97         2.03 o                         
   4   7  -4         95.57         96.56         6.14 o                         
   5   7  -4         84.43        101.26         5.04 o                         
   6   7  -4          2.30          3.17         3.17 o                         
   7   7  -4          3.67         -0.84         3.56 o                         
  -6   8  -4         10.52          5.32         5.08 o                         
  -5   8  -4         16.80         27.34         3.65 o                         
  -4   8  -4         41.05         41.48         3.27 o                         
  -3   8  -4          1.29         -2.12         2.72 o                         
  -2   8  -4          2.83         -3.36         3.36 o                         
  -1   8  -4        167.58        165.84         5.83 o                         
   0   8  -4         55.99         52.55         3.40 o                         
   1   8  -4         31.23         29.00         2.55 o                         
   2   8  -4         85.48         89.40         5.20 o                         
   3   8  -4         19.13         20.16         3.66 o                         
   4   8  -4         16.43         20.59         3.07 o                         
   5   8  -4        130.78        143.52        13.90 o                         
  -4   9  -4         54.30         60.67         4.91 o                         
  -3   9  -4         34.95         36.44         4.85 o                         
  -2   9  -4         21.56         32.04         7.65 o                         
  -1   9  -4         16.00         11.78         4.42 o                         
   0   9  -4        187.51        228.98        10.73 o                         
   1   9  -4          4.46          6.25         3.34 o                         
   2   9  -4         83.90         90.30         8.53 o                         
   3   9  -4          3.45         -3.98         3.98 o                         
   4   9  -4         37.31         37.61         5.12 o                         
  -1  10  -4          0.12         -6.56         6.56 o                         
   0  10  -4         10.62          9.22         6.72 o                         
   1  10  -4         46.63         49.51         6.87 o                         
  -2 -13  -3         45.51         65.60        10.93 o                         
  -1 -13  -3          3.42         -9.22         9.22 o                         
   0 -13  -3         15.27         11.09         7.18 o                         
   1 -13  -3         17.63         33.27         6.87 o                         
  -4 -12  -3          2.47         -3.81         5.80 o                         
  -3 -12  -3         31.16         42.20         5.52 o                         
  -2 -12  -3          8.67          6.29         3.57 o                         
  -1 -12  -3        127.07        166.42         8.03 o                         
   0 -12  -3         23.69         31.08         3.36 o                         
   1 -12  -3         17.84         14.94         3.82 o                         
   2 -12  -3         20.21         20.79         3.11 o                         
   3 -12  -3         17.75         23.27         3.80 o                         
   4 -12  -3         15.13         12.18         3.56 o                         
  -6 -11  -3         95.31        135.42        13.99 o                         
  -5 -11  -3         76.16        107.53         8.18 o                         
  -4 -11  -3          6.95          5.24         1.94 o                         
  -3 -11  -3         93.51        113.76         6.17 o                         
  -2 -11  -3         31.41         32.13         2.76 o                         
  -1 -11  -3         23.98         27.67         2.61 o                         
   0 -11  -3          8.39         13.26         2.32 o                         
   1 -11  -3          7.74          1.99         2.05 o                         
   2 -11  -3         38.90         37.62         2.43 o                         
   3 -11  -3         27.33         29.63         2.47 o                         
   4 -11  -3         69.87         79.78         5.01 o                         
   5 -11  -3          4.43          9.15         3.16 o                         
   6 -11  -3          6.44         -4.09         4.09 o                         
  -7 -10  -3         29.63         21.34         3.65 o                         
  -6 -10  -3         35.41         27.90         3.69 o                         
  -5 -10  -3         18.24         13.67         2.22 o                         
  -4 -10  -3         60.03         64.46         4.02 o                         
  -3 -10  -3         21.51         21.44         1.47 o                         
  -2 -10  -3         81.91         83.65         4.16 o                         
  -1 -10  -3          5.74          4.38         1.74 o                         
   0 -10  -3        450.73        460.65         8.16 o                         
   1 -10  -3         52.26         59.20         3.53 o                         
   2 -10  -3         65.06         64.93         3.26 o                         
   3 -10  -3         32.76         33.14         2.16 o                         
   4 -10  -3          7.10          5.68         2.39 o                         
   5 -10  -3          3.67          2.54         2.09 o                         
   6 -10  -3         19.21         17.02         3.43 o                         
   7 -10  -3         13.65          8.00         4.25 o                         
  -8  -9  -3         73.34         59.50         4.32 o                         
  -7  -9  -3         12.11         10.70         2.94 o                         
  -6  -9  -3        165.50        186.88         8.03 o                         
  -5  -9  -3        121.82        117.13         3.81 o                         
  -4  -9  -3        101.45         99.81         3.70 o                         
  -3  -9  -3        515.10        496.46         6.93 o                         
  -2  -9  -3        416.76        418.01         6.90 o                         
  -1  -9  -3        462.14        467.10         7.40 o                         
   0  -9  -3        586.15        575.75         9.18 o                         
   1  -9  -3        303.86        305.55         6.00 o                         
   2  -9  -3        586.68        599.07        10.24 o                         
   3  -9  -3         23.60         23.00         2.05 o                         
   4  -9  -3         82.62         87.67         3.60 o                         
   5  -9  -3        146.41        153.01         6.83 o                         
   6  -9  -3        110.72        118.43        13.43 o                         
   7  -9  -3         11.96          8.53         4.69 o                         
   8  -9  -3          9.86         -0.47         4.84 o                         
  -9  -8  -3         22.59         22.53         3.84 o                         
  -8  -8  -3          5.16          1.56         5.01 o                         
  -7  -8  -3        180.51        176.48         5.21 o                         
  -6  -8  -3        145.23        143.30         4.19 o                         
  -5  -8  -3        497.35        508.75         7.80 o                         
  -4  -8  -3        500.23        501.43         7.06 o                         
  -3  -8  -3        625.42        628.63         8.71 o                         
  -2  -8  -3        844.99        841.59         8.51 o                         
  -1  -8  -3         67.45         57.59         2.40 o                         
   0  -8  -3        270.76        270.38         5.30 o                         
   1  -8  -3        122.31        116.50         3.17 o                         
   2  -8  -3         21.20         19.67         1.84 o                         
   3  -8  -3        132.64        150.15         6.63 o                         
   4  -8  -3         55.27         49.05         3.05 o                         
   5  -8  -3        162.42        156.57         8.90 o                         
   6  -8  -3        112.86        108.60         7.65 o                         
   7  -8  -3          1.82          8.12         4.53 o                         
   8  -8  -3         15.09         14.21         4.84 o                         
   9  -8  -3         17.30         15.78         5.00 o                         
  -9  -7  -3        145.07        149.50        13.76 o                         
  -8  -7  -3        224.41        254.44         6.05 o                         
  -7  -7  -3         54.50         46.49         3.09 o                         
  -6  -7  -3         10.69          8.83         2.01 o                         
  -5  -7  -3        132.99        136.22         4.26 o                         
  -4  -7  -3        293.24        295.51         5.34 o                         
  -3  -7  -3          5.57          5.70         1.05 o                         
  -2  -7  -3        324.96        299.30         4.45 o                         
  -1  -7  -3        735.54        757.81        10.32 o                         
   0  -7  -3        250.10        234.08         4.52 o                         
   1  -7  -3        500.39        452.07         7.12 o                         
   2  -7  -3         26.57         30.75         2.33 o                         
   3  -7  -3        292.15        278.36         5.27 o                         
   4  -7  -3          6.39          6.92         2.97 o                         
   5  -7  -3        247.44        252.10        10.16 o                         
   6  -7  -3         98.96         96.61         6.79 o                         
   7  -7  -3         48.96         46.54         7.65 o                         
   8  -7  -3          1.74          3.59         5.00 o                         
   9  -7  -3         17.44          8.90         5.00 o                         
 -10  -6  -3          8.75          5.09         4.29 o                         
  -9  -6  -3        211.46        255.20        16.61 o                         
  -8  -6  -3         63.48         63.18         3.64 o                         
  -7  -6  -3        242.88        241.69         5.59 o                         
  -6  -6  -3         35.18         29.94         2.32 o                         
  -5  -6  -3        959.43        934.12        12.49 o                         
  -4  -6  -3        519.10        504.80         7.76 o                         
  -3  -6  -3        516.37        527.12         7.66 o                         
  -2  -6  -3        308.85        304.04         4.84 o                         
  -1  -6  -3         68.85         57.43         1.76 o                         
   0  -6  -3        497.71        493.70         6.94 o                         
   1  -6  -3        399.75        391.31         6.41 o                         
   2  -6  -3         52.71         46.98         2.12 o                         
   3  -6  -3        208.61        203.75         3.66 o                         
   4  -6  -3        116.21        117.78         7.11 o                         
   5  -6  -3        106.76        124.33        10.46 o                         
   7  -6  -3        156.73        158.14        10.39 o                         
   8  -6  -3         10.03          9.98         4.30 o                         
   9  -6  -3         75.70         79.25        10.39 o                         
  10  -6  -3          4.93          4.39         4.80 o                         
 -10  -5  -3         83.18         68.11         9.63 o                         
  -9  -5  -3         53.45         62.19         5.86 o                         
  -8  -5  -3        136.33        146.04         4.99 o                         
  -7  -5  -3        421.52        416.30         7.43 o                         
  -6  -5  -3         20.58         17.87         1.73 o                         
  -5  -5  -3          4.16          3.35         0.90 o                         
  -4  -5  -3         21.45         15.43         1.41 o                         
  -3  -5  -3         75.42         78.41         2.36 o                         
  -2  -5  -3       1795.55       1831.07        19.78 o                         
  -1  -5  -3         46.39         36.92         1.59 o                         
   0  -5  -3         62.87         55.99         1.50 o                         
   1  -5  -3        362.51        393.64         6.21 o                         
   2  -5  -3       1007.97       1010.66        12.92 o                         
   3  -5  -3         39.97         35.40         2.87 o                         
   4  -5  -3        195.00        188.05        10.31 o                         
   5  -5  -3        111.88        115.42         8.59 o                         
   6  -5  -3        423.85        441.70        19.68 o                         
   7  -5  -3         70.87         55.60         9.37 o                         
   8  -5  -3        218.35        196.72         9.42 o                         
   9  -5  -3         93.07         81.92         7.42 o                         
  10  -5  -3         44.94         39.99         4.96 o                         
 -10  -4  -3        216.91        226.44         7.15 o                         
  -9  -4  -3         79.00         82.46         4.24 o                         
  -8  -4  -3         93.73         90.17         3.24 o                         
  -7  -4  -3        297.33        291.78         5.74 o                         
  -6  -4  -3        176.28        184.44         4.14 o                         
  -5  -4  -3        140.13        142.07         3.21 o                         
  -4  -4  -3        183.57        196.46         4.00 o                         
  -3  -4  -3        647.88        611.49         8.82 o                         
  -2  -4  -3       1068.94       1018.11        12.68 o                         
  -1  -4  -3        561.20        556.22        12.77 o                         
   0  -4  -3         81.88         79.75         2.05 o                         
   1  -4  -3       6409.17       6481.96        72.27 o                         
   2  -4  -3       3697.27       3834.74        37.48 o                         
   3  -4  -3       1409.19       1441.53        23.15 o                         
   4  -4  -3        705.13        728.48        14.03 o                         
   5  -4  -3        584.18        602.90        16.08 o                         
   6  -4  -3        872.15        857.44        21.49 o                         
   7  -4  -3        482.05        507.26        14.32 o                         
   8  -4  -3        120.99        118.24         4.69 o                         
   9  -4  -3         22.39         21.17         2.24 o                         
  10  -4  -3         88.47         94.53         7.01 o                         
 -11  -3  -3         52.28         37.92         6.64 o                         
 -10  -3  -3         42.19         36.34         4.43 o                         
  -9  -3  -3         54.04         56.28         3.53 o                         
  -8  -3  -3         83.60         79.69         5.32 o                         
  -7  -3  -3         48.33         41.61         2.96 o                         
  -6  -3  -3        327.88        306.82         5.98 o                         
  -5  -3  -3        235.42        253.53         5.01 o                         
  -4  -3  -3        481.88        433.99         6.62 o                         
  -3  -3  -3        611.79        633.34         8.21 o                         
  -2  -3  -3        402.10        358.45         4.42 o                         
  -1  -3  -3        199.03        195.19         4.79 o                         
   0  -3  -3        623.15        590.13         9.65 o                         
   1  -3  -3       1512.02       1480.08        18.69 o                         
   2  -3  -3         82.97         70.45         1.97 o                         
   3  -3  -3        684.15        711.54         9.16 o                         
   4  -3  -3         81.38         82.75         2.92 o                         
   5  -3  -3        412.92        390.57         6.41 o                         
   6  -3  -3         45.72         44.22         2.71 o                         
   7  -3  -3        156.47        148.89         6.18 o                         
   8  -3  -3         17.39         14.14         2.23 o                         
   9  -3  -3         19.55         27.35         4.17 o                         
  10  -3  -3         71.31         81.01         5.83 o                         
  11  -3  -3        115.94        130.03        14.14 o                         
 -11  -2  -3        208.03        260.59         9.19 o                         
 -10  -2  -3          6.69          6.05         2.84 o                         
  -9  -2  -3        134.74        138.36         5.33 o                         
  -8  -2  -3         16.78         13.40         1.48 o                         
  -7  -2  -3         82.93         74.63         4.11 o                         
  -6  -2  -3         36.44         25.79         1.87 o                         
  -5  -2  -3        396.06        413.94         6.70 o                         
  -4  -2  -3        277.78        276.65         4.90 o                         
  -3  -2  -3        868.83        928.50        14.74 o                         
  -2  -2  -3       1385.64       1415.49        20.09 o                         
  -1  -2  -3       1041.19       1041.61        11.30 o                         
   0  -2  -3       4394.14       4772.70        42.70 o                         
   1  -2  -3       1063.16       1094.14        12.86 o                         
   2  -2  -3       2355.10       2384.44        43.60 o                         
   3  -2  -3        322.10        343.58         5.55 o                         
   4  -2  -3        865.24        867.94        11.50 o                         
   5  -2  -3        437.89        444.84         7.35 o                         
   6  -2  -3        313.90        303.70         6.95 o                         
   7  -2  -3        107.19         98.14         3.04 o                         
   8  -2  -3        163.59        158.51         5.21 o                         
   9  -2  -3         40.63         29.36         2.57 o                         
  10  -2  -3         99.20         81.35         6.49 o                         
  11  -2  -3        105.30        104.04         9.25 o                         
 -11  -1  -3         58.54         59.21         4.96 o                         
 -10  -1  -3         35.78         25.66         2.51 o                         
  -9  -1  -3         65.48         64.35         3.73 o                         
  -8  -1  -3        148.73        146.24         5.18 o                         
  -7  -1  -3        106.26         99.76         3.91 o                         
  -6  -1  -3        254.56        245.60         5.10 o                         
  -5  -1  -3        376.11        381.59         6.30 o                         
  -4  -1  -3        712.16        671.94         8.87 o                         
  -3  -1  -3       1223.07       1172.60        13.68 o                         
  -2  -1  -3        665.78        704.59        14.82 o                         
  -1  -1  -3        698.01        699.38        12.51 o                         
   0  -1  -3         84.82         73.50         1.89 o                         
   1  -1  -3         39.06         33.98         1.24 o                         
   2  -1  -3        164.59        160.95         3.19 o                         
   3  -1  -3         48.02         35.11         1.31 o                         
   4  -1  -3        631.31        690.60         9.71 o                         
   5  -1  -3         48.47         57.34         1.97 o                         
   6  -1  -3        385.55        388.65         6.20 o                         
   7  -1  -3         37.29         35.13         2.93 o                         
   8  -1  -3        524.36        523.32         9.06 o                         
   9  -1  -3         38.47         35.49         3.02 o                         
  10  -1  -3         34.45         34.87         5.47 o                         
  11  -1  -3         55.31         68.41         8.90 o                         
 -11   0  -3        134.04        182.82         9.88 o                         
 -10   0  -3        117.25        136.30         6.64 o                         
  -9   0  -3        100.35        101.82         4.36 o                         
  -8   0  -3        373.55        380.53        11.37 o                         
  -7   0  -3        141.53        138.71         4.56 o                         
  -6   0  -3        290.82        297.97         5.66 o                         
  -5   0  -3         64.42         55.26         2.29 o                         
  -4   0  -3        876.46        900.81        11.09 o                         
  -3   0  -3        816.94        812.51         9.26 o                         
  -2   0  -3        275.98        240.57         3.90 o                         
  -1   0  -3        363.82        354.88         5.78 o                         
   0   0  -3        529.18        545.98         6.18 o                         
   1   0  -3       4047.83       4619.96        42.07 o                         
   2   0  -3        546.84        566.70         7.60 o                         
   3   0  -3       3400.31       3626.96        33.96 o                         
   4   0  -3        326.00        335.35         4.89 o                         
   5   0  -3        100.32         97.20         3.29 o                         
   6   0  -3        514.27        527.99         8.59 o                         
   7   0  -3        291.48        292.36         5.56 o                         
   8   0  -3        103.57        108.67         3.78 o                         
   9   0  -3         62.28         74.55         4.26 o                         
  10   0  -3        138.67        144.35         8.46 o                         
  11   0  -3         19.56         35.30         8.28 o                         
 -11   1  -3         11.68         22.21         4.28 o                         
 -10   1  -3         36.50         38.18         3.45 o                         
  -9   1  -3        102.75        104.86         5.02 o                         
  -8   1  -3        142.58        144.76         4.39 o                         
  -7   1  -3        232.99        227.99         6.42 o                         
  -6   1  -3        447.93        452.24         7.26 o                         
  -5   1  -3        520.82        526.61         8.23 o                         
  -4   1  -3         78.80         83.23         2.02 o                         
  -3   1  -3        157.96        166.29         3.52 o                         
  -2   1  -3       3704.21       3705.83        37.35 o                         
  -1   1  -3       1070.51       1024.97        11.74 o                         
   0   1  -3       1214.18       1239.55        14.10 o                         
   1   1  -3        470.26        462.74         6.23 o                         
   2   1  -3       1717.54       1825.32        17.95 o                         
   3   1  -3       2296.45       2491.29        26.52 o                         
   4   1  -3       2680.04       2875.44        26.23 o                         
   5   1  -3         36.29         45.73         2.10 o                         
   6   1  -3        622.81        626.74         9.86 o                         
   7   1  -3        720.60        708.82        11.15 o                         
   8   1  -3        132.68        135.72         4.69 o                         
   9   1  -3         17.04         14.47         2.40 o                         
  10   1  -3         73.49         66.56         6.07 o                         
 -11   2  -3         92.12        111.01         9.55 o                         
 -10   2  -3         28.75         26.49         4.73 o                         
  -9   2  -3         10.81         10.40         1.92 o                         
  -8   2  -3         16.80         16.34         1.69 o                         
  -7   2  -3        810.81        835.91        11.74 o                         
  -6   2  -3        277.66        282.17         5.25 o                         
  -5   2  -3        727.51        731.85         8.63 o                         
  -4   2  -3         20.44         15.42         1.08 o                         
  -3   2  -3        855.67        866.62        11.61 o                         
  -2   2  -3         38.62         33.32         2.20 o                         
  -1   2  -3       1225.33       1223.94        14.04 o                         
   0   2  -3         72.93         69.00         2.02 o                         
   1   2  -3        943.40        996.41        11.86 o                         
   2   2  -3        930.79        924.35        11.45 o                         
   3   2  -3        175.76        183.78         5.48 o                         
   4   2  -3        342.87        335.36         6.06 o                         
   5   2  -3         71.30         72.67         2.63 o                         
   6   2  -3        265.42        255.10         5.10 o                         
   7   2  -3         61.61         58.56         3.75 o                         
   8   2  -3         28.42         30.53         4.16 o                         
   9   2  -3         75.79         81.30         4.83 o                         
  10   2  -3         33.30         41.87         6.48 o                         
 -10   3  -3          8.47          9.77         3.08 o                         
  -9   3  -3        136.05        157.20         6.11 o                         
  -8   3  -3         41.22         27.60         2.09 o                         
  -7   3  -3        855.06        905.66        11.70 o                         
  -6   3  -3        122.99        124.62         3.09 o                         
  -5   3  -3        318.68        306.07         5.06 o                         
  -4   3  -3          1.55          2.51         1.05 o                         
  -3   3  -3        965.34       1023.72        12.81 o                         
  -2   3  -3        516.07        536.86         7.80 o                         
  -1   3  -3         41.43         38.73         2.00 o                         
   0   3  -3        452.88        435.61         6.20 o                         
   1   3  -3       1153.97       1229.87        14.53 o                         
   2   3  -3         87.19         80.35         3.26 o                         
   3   3  -3         28.97         28.61         2.52 o                         
   4   3  -3        187.47        184.84         4.37 o                         
   5   3  -3        231.65        223.16         4.84 o                         
   6   3  -3        253.37        258.51         5.46 o                         
   7   3  -3         43.51         40.18         2.47 o                         
   8   3  -3          2.76          2.45         2.26 o                         
   9   3  -3         59.95         68.64         6.40 o                         
  10   3  -3         17.58         27.82         5.49 o                         
 -10   4  -3         32.58         24.22         3.39 o                         
  -9   4  -3         87.12        105.37         6.32 o                         
  -8   4  -3         88.92        102.89         3.73 o                         
  -7   4  -3         87.81         95.35         3.51 o                         
  -6   4  -3        341.13        349.03         5.65 o                         
  -5   4  -3        441.12        422.98         7.21 o                         
  -4   4  -3        101.61         97.18         3.39 o                         
  -3   4  -3        165.45        173.76         4.16 o                         
  -2   4  -3         40.97         41.41         2.27 o                         
  -1   4  -3        142.38        123.74         3.66 o                         
   0   4  -3        250.20        260.80         5.10 o                         
   1   4  -3        527.85        512.69         8.59 o                         
   2   4  -3         49.65         52.31         2.46 o                         
   3   4  -3         22.27         19.10         1.81 o                         
   4   4  -3         42.70         43.53         2.39 o                         
   5   4  -3        170.56        158.94         4.38 o                         
   6   4  -3          5.08          4.03         1.46 o                         
   7   4  -3        124.04        125.73         4.92 o                         
   8   4  -3         35.48         45.52         3.45 o                         
   9   4  -3         19.93         36.76         5.05 o                         
  -9   5  -3         67.86         84.08         8.90 o                         
  -8   5  -3        196.47        201.26         5.16 o                         
  -7   5  -3         40.47         42.19         2.47 o                         
  -6   5  -3        294.42        292.76         6.31 o                         
  -5   5  -3          3.73          4.05         1.46 o                         
  -4   5  -3         98.57        106.36         6.00 o                         
  -3   5  -3         26.32         19.22         1.74 o                         
  -2   5  -3        401.81        394.67         7.55 o                         
  -1   5  -3        925.26        903.43        11.27 o                         
   0   5  -3        385.95        387.39         9.02 o                         
   1   5  -3        238.82        244.94         6.90 o                         
   2   5  -3        346.11        330.78         5.51 o                         
   3   5  -3        924.18        948.41        11.76 o                         
   4   5  -3         33.09         35.82         2.23 o                         
   5   5  -3        404.98        416.12         7.66 o                         
   6   5  -3         59.25         57.92         7.10 o                         
   7   5  -3         12.65         20.24         5.06 o                         
   8   5  -3          7.15          1.95         3.42 o                         
   9   5  -3        162.33        188.74        11.98 o                         
  -9   6  -3         17.23         18.33         4.54 o                         
  -8   6  -3         36.70         34.15         3.04 o                         
  -7   6  -3          9.53          7.14         1.92 o                         
  -6   6  -3         83.82         96.52         4.05 o                         
  -5   6  -3         32.56         28.93         2.09 o                         
  -4   6  -3        126.89        127.38         4.21 o                         
  -3   6  -3         83.07         85.01         5.83 o                         
  -2   6  -3        210.65        211.37         7.66 o                         
  -1   6  -3        116.27        108.27         4.08 o                         
   0   6  -3         69.14         71.15         3.81 o                         
   1   6  -3          8.17          9.71         1.61 o                         
   2   6  -3        212.65        206.08         4.70 o                         
   3   6  -3         14.74         17.60         1.54 o                         
   4   6  -3        556.63        547.54         9.01 o                         
   5   6  -3        287.96        289.48         6.14 o                         
   6   6  -3        309.15        305.62         8.32 o                         
   7   6  -3         79.13         95.68         6.18 o                         
   8   6  -3         73.37         62.38         7.50 o                         
  -8   7  -3          3.42          3.88         3.31 o                         
  -7   7  -3         22.66         15.47         2.51 o                         
  -6   7  -3         20.72         20.89         2.45 o                         
  -5   7  -3        254.33        278.37         7.27 o                         
  -4   7  -3         16.11         16.48         1.99 o                         
  -3   7  -3        166.65        168.97         5.60 o                         
  -2   7  -3        220.64        241.38         5.47 o                         
  -1   7  -3        123.92        124.25         4.87 o                         
   0   7  -3         55.08         48.85         2.90 o                         
   1   7  -3         94.35        100.38         3.71 o                         
   2   7  -3        116.40         92.77         3.70 o                         
   3   7  -3         83.29         86.52         3.95 o                         
   4   7  -3         48.99         36.94         2.36 o                         
   5   7  -3         39.67         29.48         2.61 o                         
   6   7  -3         38.24         32.88         3.45 o                         
   7   7  -3         33.88         31.08         3.72 o                         
  -7   8  -3          9.36         12.84         3.85 o                         
  -6   8  -3         40.98         49.41         4.29 o                         
  -5   8  -3        107.61        120.17         7.89 o                         
  -4   8  -3         51.37         69.49         6.22 o                         
  -3   8  -3         37.73         29.89         2.38 o                         
  -2   8  -3         65.57         66.39         5.21 o                         
  -1   8  -3        101.79        104.47         4.53 o                         
   0   8  -3        128.16        129.41         4.53 o                         
   1   8  -3          7.16          7.32         1.82 o                         
   2   8  -3         13.26         14.36         2.29 o                         
   3   8  -3         18.80         18.89         3.61 o                         
   4   8  -3         68.45         69.64         3.96 o                         
   5   8  -3         48.43         65.33         4.68 o                         
   6   8  -3        265.12        317.88        12.70 o                         
  -6   9  -3          0.73          5.75         7.03 o                         
  -5   9  -3          0.62         -4.01         4.69 o                         
  -4   9  -3         15.43          9.54         5.23 o                         
  -3   9  -3         25.81         26.04         3.25 o                         
  -2   9  -3          8.09          9.15         2.82 o                         
  -1   9  -3         57.00         69.42         6.46 o                         
   0   9  -3        142.72        132.28         5.54 o                         
   1   9  -3        140.28        171.02         6.79 o                         
   2   9  -3         56.16         42.79         3.07 o                         
   3   9  -3        129.33        141.04         6.85 o                         
   4   9  -3          7.33          6.30         7.09 o                         
   5   9  -3         31.99         34.56         5.15 o                         
  -4  10  -3         67.16         71.55         7.44 o                         
  -3  10  -3          6.84         11.04         4.43 o                         
  -2  10  -3         40.08         32.49         4.51 o                         
  -1  10  -3        102.45        123.94        15.70 o                         
   0  10  -3         45.14         48.75         7.55 o                         
   1  10  -3         71.21         76.45         6.27 o                         
   2  10  -3         50.42         46.21         6.72 o                         
   3  10  -3         69.53         84.71         9.39 o                         
  -4 -12  -2          0.14         24.05        10.46 o                         
  -3 -12  -2          5.90          4.22         5.55 o                         
  -2 -12  -2         48.92         57.03         7.50 o                         
  -1 -12  -2          5.27         -2.12         3.72 o                         
   0 -12  -2         38.30         27.41         3.66 o                         
   1 -12  -2         23.33         20.30         3.76 o                         
   2 -12  -2         30.94         33.62         6.47 o                         
   3 -12  -2          1.72         -1.42         3.87 o                         
   4 -12  -2         29.39         28.94        14.76 o                         
  -6 -11  -2         18.72         37.02        10.78 o                         
  -5 -11  -2         63.63        110.12        13.51 o                         
  -4 -11  -2        191.03        223.07        13.11 o                         
  -3 -11  -2          9.05          5.27         4.61 o                         
  -2 -11  -2          0.26          0.66         2.98 o                         
  -1 -11  -2         38.00         40.05         3.14 o                         
   0 -11  -2        105.50        132.39         6.58 o                         
   1 -11  -2         12.29          7.74         2.32 o                         
   2 -11  -2         46.21         45.73         3.77 o                         
   3 -11  -2          4.10          5.73         2.24 o                         
   4 -11  -2         83.45         78.78         5.33 o                         
   5 -11  -2         16.90         14.37         3.28 o                         
   6 -11  -2         47.26         63.51        12.50 o                         
  -7 -10  -2         32.28         34.10         3.98 o                         
  -6 -10  -2          3.88          7.73         3.17 o                         
  -5 -10  -2         27.19         28.11         2.83 o                         
  -4 -10  -2         30.21         23.58         2.01 o                         
  -3 -10  -2         17.16         13.22         1.71 o                         
  -2 -10  -2        171.00        179.22         5.48 o                         
  -1 -10  -2         21.52         20.79         2.05 o                         
   0 -10  -2          2.67          0.55         1.79 o                         
   1 -10  -2         57.73         53.10         3.27 o                         
   2 -10  -2        229.63        216.71         5.06 o                         
   3 -10  -2         88.95         91.50         3.72 o                         
   4 -10  -2         12.21         10.22         2.36 o                         
   5 -10  -2        128.29        127.23         6.41 o                         
   6 -10  -2          2.60         -0.04         7.87 o                         
   7 -10  -2         23.43         22.98         4.46 o                         
  -8  -9  -2         23.28         14.00         3.79 o                         
  -7  -9  -2         76.58         69.86         7.68 o                         
  -6  -9  -2         43.77         45.99         3.97 o                         
  -5  -9  -2         23.75         30.45         2.39 o                         
  -4  -9  -2         81.02         88.53         3.95 o                         
  -3  -9  -2          3.96          5.50         1.30 o                         
  -2  -9  -2        422.31        441.03         8.06 o                         
  -1  -9  -2        153.48        148.66         4.44 o                         
   0  -9  -2        133.15        135.93         4.11 o                         
   1  -9  -2          7.52          5.35         1.71 o                         
   2  -9  -2        301.21        278.47         5.81 o                         
   3  -9  -2        175.69        170.17         4.47 o                         
   4  -9  -2         34.54         24.83         2.52 o                         
   5  -9  -2         70.21         64.25         3.60 o                         
   6  -9  -2         26.91         19.32         3.11 o                         
   7  -9  -2         56.50         62.32         7.81 o                         
   8  -9  -2         65.97         63.41         8.43 o                         
  -9  -8  -2         26.16         27.65         6.72 o                         
  -8  -8  -2         28.57         28.35         3.24 o                         
  -7  -8  -2         25.90         19.96         3.28 o                         
  -6  -8  -2         60.88         67.41         6.11 o                         
  -5  -8  -2        194.58        192.46         5.27 o                         
  -4  -8  -2         13.71          8.81         1.63 o                         
  -3  -8  -2         17.72         14.90         1.41 o                         
  -2  -8  -2         56.43         55.64         3.13 o                         
  -1  -8  -2        100.57        104.23         3.49 o                         
   0  -8  -2         73.91         72.51         3.61 o                         
   1  -8  -2        358.33        367.47         7.22 o                         
   2  -8  -2         87.22         77.85         3.25 o                         
   3  -8  -2         11.50          9.90         1.45 o                         
   4  -8  -2          8.23          4.15         1.52 o                         
   5  -8  -2        193.75        192.75         5.79 o                         
   6  -8  -2         37.55         34.03         4.16 o                         
   7  -8  -2          7.63          4.96         7.42 o                         
   8  -8  -2        103.90        116.23         8.34 o                         
   9  -8  -2          0.39          0.00         4.84 o                         
  -9  -7  -2         70.59         87.96         7.17 o                         
  -8  -7  -2         43.88         32.21         2.80 o                         
  -7  -7  -2        144.40        142.05         5.24 o                         
  -6  -7  -2        133.03        127.69         4.19 o                         
  -5  -7  -2        286.89        268.95         5.72 o                         
  -4  -7  -2        756.38        754.67        10.92 o                         
  -3  -7  -2         17.97         19.80         1.35 o                         
  -2  -7  -2        167.37        167.68         3.32 o                         
  -1  -7  -2         71.55         78.65         2.54 o                         
   0  -7  -2        343.91        345.64         5.57 o                         
   1  -7  -2        305.60        280.04         6.46 o                         
   2  -7  -2        104.21         99.37         2.91 o                         
   3  -7  -2        454.88        449.34         7.86 o                         
   4  -7  -2        373.24        369.84         7.25 o                         
   5  -7  -2        179.83        183.88         8.98 o                         
   6  -7  -2        478.43        495.43        23.58 o                         
   7  -7  -2        108.66         73.88         6.43 o                         
   8  -7  -2         17.46         14.11         3.57 o                         
   9  -7  -2         64.75         67.12         6.87 o                         
 -10  -6  -2         34.57         30.83         3.86 o                         
  -9  -6  -2         41.40         40.42         4.63 o                         
  -8  -6  -2        510.12        555.82        11.35 o                         
  -7  -6  -2        187.03        194.91         4.41 o                         
  -6  -6  -2        216.31        215.33         4.26 o                         
  -5  -6  -2        381.68        371.13         6.17 o                         
  -4  -6  -2        725.13        715.85        10.18 o                         
  -3  -6  -2        342.14        355.84         5.56 o                         
  -2  -6  -2         15.74         12.23         1.14 o                         
  -1  -6  -2        393.95        399.88         4.50 o                         
   0  -6  -2        261.31        226.82         3.99 o                         
   1  -6  -2        298.02        298.52         4.71 o                         
   2  -6  -2         60.34         55.91         2.10 o                         
   3  -6  -2         95.78         88.71         2.54 o                         
   4  -6  -2        133.09        123.27         3.34 o                         
   5  -6  -2        208.19        204.92        13.12 o                         
   6  -6  -2         85.11         68.64         6.33 o                         
   7  -6  -2         34.68         28.21         3.75 o                         
   8  -6  -2         78.49         81.52         6.17 o                         
   9  -6  -2        128.90        152.52         9.15 o                         
  10  -6  -2         67.84         74.48         6.69 o                         
 -10  -5  -2          8.62          5.78         4.53 o                         
  -9  -5  -2        227.91        264.66        10.71 o                         
  -8  -5  -2         40.92         28.86         3.24 o                         
  -7  -5  -2         26.30         28.04         2.09 o                         
  -6  -5  -2         90.99         98.05         3.38 o                         
  -5  -5  -2        233.42        219.89         4.59 o                         
  -4  -5  -2        247.26        220.39         4.09 o                         
  -3  -5  -2        651.37        659.58         8.99 o                         
  -2  -5  -2        133.67        128.72         3.34 o                         
  -1  -5  -2       2018.24       2003.25        19.72 o                         
   0  -5  -2        432.42        438.92         5.80 o                         
   1  -5  -2        274.27        263.62         4.39 o                         
   2  -5  -2       1178.33       1211.32        13.95 o                         
   3  -5  -2        707.66        671.29        12.33 o                         
   4  -5  -2         38.04         22.89         2.73 o                         
   5  -5  -2        287.40        272.84        15.85 o                         
   6  -5  -2        246.40        248.29        10.27 o                         
   7  -5  -2         53.52         65.13         8.59 o                         
   8  -5  -2         26.23         14.37         5.31 o                         
   9  -5  -2         40.91         31.05         5.70 o                         
  10  -5  -2         35.52         29.75         4.66 o                         
 -10  -4  -2         83.67        110.78        10.13 o                         
  -9  -4  -2        172.08        193.10         6.94 o                         
  -8  -4  -2         94.83         97.50         4.42 o                         
  -7  -4  -2          3.95          3.79         1.87 o                         
  -6  -4  -2        211.41        205.40         4.47 o                         
  -5  -4  -2        263.49        276.11         5.12 o                         
  -4  -4  -2       1128.41       1170.54        13.85 o                         
  -3  -4  -2       1807.51       1897.31        19.03 o                         
  -2  -4  -2        996.52        953.86        11.21 o                         
  -1  -4  -2        115.46        111.46         2.23 o                         
   0  -4  -2        286.40        272.79         4.51 o                         
   1  -4  -2        543.63        584.61         8.85 o                         
   2  -4  -2        788.59        799.62        11.15 o                         
   3  -4  -2        255.76        251.34         8.26 o                         
   4  -4  -2         33.21         15.92         2.15 o                         
   5  -4  -2        196.64        191.20         6.42 o                         
   6  -4  -2         48.53         49.97         2.75 o                         
   7  -4  -2        529.98        572.45        10.78 o                         
   8  -4  -2         83.56         86.88         3.97 o                         
   9  -4  -2         62.69         73.14         4.36 o                         
  10  -4  -2         20.53         20.35         4.69 o                         
 -11  -3  -2          2.77          5.63         4.06 o                         
 -10  -3  -2         93.11         94.38         5.66 o                         
  -9  -3  -2         71.64         74.23         3.13 o                         
  -8  -3  -2         91.17         95.40         3.02 o                         
  -7  -3  -2        651.22        626.92        12.10 o                         
  -6  -3  -2        170.76        165.09         4.55 o                         
  -5  -3  -2        353.53        358.54         5.40 o                         
  -4  -3  -2        960.51       1008.77        11.35 o                         
  -3  -3  -2        294.27        265.44         4.00 o                         
  -2  -3  -2        256.44        250.46         3.92 o                         
  -1  -3  -2         25.36         26.94         1.27 o                         
   0  -3  -2        126.54        123.23         3.20 o                         
   1  -3  -2       2689.95       2672.79        56.49 o                         
   2  -3  -2        623.03        589.65        12.86 o                         
   3  -3  -2        175.49        182.49         4.45 o                         
   4  -3  -2         59.11         58.49         2.73 o                         
   5  -3  -2        613.44        581.27        12.17 o                         
   6  -3  -2          1.56          3.15         1.07 o                         
   7  -3  -2         32.37         30.52         3.04 o                         
   8  -3  -2         12.74         10.94         1.83 o                         
   9  -3  -2         25.13         31.04         2.74 o                         
  10  -3  -2         86.89         96.49         5.55 o                         
  11  -3  -2          1.68         -4.15         4.15 o                         
 -11  -2  -2         29.12         38.84         4.46 o                         
 -10  -2  -2        175.82        195.38        12.70 o                         
  -9  -2  -2         19.30         14.43         2.86 o                         
  -8  -2  -2         79.82         88.63         3.63 o                         
  -7  -2  -2        349.54        335.51         7.07 o                         
  -6  -2  -2         81.58         86.21         3.01 o                         
  -5  -2  -2         38.77         30.93         1.78 o                         
  -4  -2  -2        192.21        151.40         3.36 o                         
  -3  -2  -2       6210.09       6362.71        90.13 o                         
  -2  -2  -2       2699.99       2657.94        46.79 o                         
  -1  -2  -2       3498.38       3349.98        34.15 o                         
   0  -2  -2       7544.46       7553.32       139.12 o                         
   1  -2  -2       4198.47       4062.76        58.31 o                         
   2  -2  -2        988.28        971.43        13.95 o                         
   3  -2  -2        199.51        179.06         3.33 o                         
   4  -2  -2        260.13        229.85         4.42 o                         
   5  -2  -2        374.08        365.93         6.83 o                         
   6  -2  -2        253.18        248.05         4.68 o                         
   7  -2  -2         15.25         15.29         1.68 o                         
   8  -2  -2         50.02         50.01         2.89 o                         
   9  -2  -2        344.32        361.40         7.04 o                         
  10  -2  -2         55.72         46.09         3.12 o                         
  11  -2  -2         36.52         35.40         4.53 o                         
 -11  -1  -2         71.90         43.71         5.01 o                         
 -10  -1  -2          4.80          7.10         1.90 o                         
  -9  -1  -2        164.55        163.63         5.88 o                         
  -8  -1  -2        713.58        697.37        11.70 o                         
  -7  -1  -2         71.04         68.92         4.29 o                         
  -6  -1  -2         50.14         40.60         2.71 o                         
  -5  -1  -2        756.59        747.14        11.86 o                         
  -4  -1  -2       1228.67       1182.26        13.60 o                         
  -3  -1  -2       4397.12       4437.64        45.25 o                         
  -2  -1  -2       2061.43       2096.11        34.02 o                         
  -1  -1  -2       3337.92       3419.45        54.10 o                         
   0  -1  -2       3131.97       3462.68        33.52 o                         
   1  -1  -2       1806.97       1837.72        41.58 o                         
   2  -1  -2        236.73        241.25         3.28 o                         
   3  -1  -2        216.91        212.39         3.25 o                         
   4  -1  -2        184.45        187.60         3.71 o                         
   5  -1  -2        259.18        247.54         4.41 o                         
   6  -1  -2        147.79        135.95         3.82 o                         
   7  -1  -2        156.05        153.26         4.14 o                         
   8  -1  -2        270.60        273.04         6.22 o                         
   9  -1  -2        270.79        281.05         6.93 o                         
  10  -1  -2         33.62         39.17         3.59 o                         
  11  -1  -2        183.77        193.18        12.03 o                         
 -11   0  -2         26.46         24.23         3.57 o                         
 -10   0  -2         35.16         31.14         2.56 o                         
  -9   0  -2          7.46          6.71         1.86 o                         
  -8   0  -2         82.87         85.59         3.53 o                         
  -7   0  -2         14.43         10.23         1.21 o                         
  -6   0  -2        121.06        125.53         3.43 o                         
  -5   0  -2         64.21         62.48         2.41 o                         
  -4   0  -2        377.66        375.21         5.68 o                         
  -3   0  -2        285.76        279.07         4.34 o                         
  -2   0  -2       2560.82       2533.64        23.66 o                         
  -1   0  -2       4094.54       4160.00        40.52 o                         
   0   0  -2       1217.44       1307.39        13.39 o                         
   1   0  -2       9371.94      10286.56        94.28 o                         
   2   0  -2       3660.02       3662.44        33.77 o                         
   3   0  -2        744.15        785.92         7.84 o                         
   5   0  -2         44.99         48.69         1.99 o                         
   6   0  -2        431.00        398.38         7.12 o                         
   7   0  -2        419.59        420.31         7.51 o                         
   8   0  -2        400.23        401.07         7.18 o                         
   9   0  -2        271.77        284.08         6.37 o                         
  10   0  -2         18.26         19.45         2.87 o                         
  11   0  -2        101.51         62.94         9.84 o                         
 -11   1  -2          2.96          4.05         3.17 o                         
 -10   1  -2        230.45        254.00         9.21 o                         
  -9   1  -2         98.14        104.49         4.23 o                         
  -8   1  -2         19.25         17.26         2.09 o                         
  -7   1  -2         96.33         96.74         3.70 o                         
  -6   1  -2        198.57        181.83         4.11 o                         
  -5   1  -2        298.30        303.55         5.17 o                         
  -4   1  -2        840.12        867.17        11.14 o                         
  -3   1  -2       1902.94       1941.70        19.41 o                         
  -2   1  -2        141.46        140.24         2.86 o                         
  -1   1  -2        139.05        130.94         2.89 o                         
   0   1  -2          2.64          2.37         0.54 o                         
   1   1  -2        557.18        585.44         6.52 o                         
   2   1  -2       1224.77       1218.97        13.58 o                         
   3   1  -2        632.64        576.27         6.84 o                         
   4   1  -2        158.91        139.87         3.02 o                         
   5   1  -2        132.63        125.25         3.36 o                         
   6   1  -2        455.40        432.68         7.00 o                         
   7   1  -2        115.61        115.49         5.71 o                         
   8   1  -2        173.48        172.92         4.68 o                         
   9   1  -2         87.28         94.01         4.95 o                         
  10   1  -2         85.11        111.40         7.35 o                         
  11   1  -2         80.46        125.89        14.68 o                         
 -11   2  -2         29.89         29.34         3.48 o                         
 -10   2  -2         34.04         29.11         2.70 o                         
  -9   2  -2         95.19        102.16         4.35 o                         
  -8   2  -2          3.70         -0.68         1.48 o                         
  -7   2  -2         25.67         25.54         1.66 o                         
  -6   2  -2        344.03        335.23         4.58 o                         
  -5   2  -2        349.46        365.73         4.86 o                         
  -4   2  -2         82.19         71.47         2.13 o                         
  -3   2  -2        180.26        192.83         3.53 o                         
  -2   2  -2       3307.26       3254.51        37.85 o                         
  -1   2  -2        192.07        202.96         3.59 o                         
   0   2  -2        531.07        538.62         6.42 o                         
   1   2  -2       5262.44       5409.32        48.93 o                         
   2   2  -2       2984.06       3161.01        32.41 o                         
   3   2  -2       2360.62       2387.66        25.54 o                         
   4   2  -2        333.04        376.25         5.90 o                         
   5   2  -2         62.09         63.61         3.52 o                         
   6   2  -2        197.10        209.92         4.21 o                         
   7   2  -2        250.78        237.60         5.33 o                         
   8   2  -2         15.84         11.97         2.13 o                         
   9   2  -2         55.47         49.33         3.16 o                         
  10   2  -2         97.90        103.96         8.31 o                         
 -10   3  -2        121.70        129.79        11.41 o                         
  -9   3  -2         24.88         22.44         2.01 o                         
  -8   3  -2         26.65         22.74         2.20 o                         
  -7   3  -2        296.43        285.50         4.61 o                         
  -6   3  -2        222.92        227.09         4.12 o                         
  -5   3  -2         36.26         38.09         1.90 o                         
  -4   3  -2         58.67         75.36         2.36 o                         
  -3   3  -2        346.50        329.37         5.50 o                         
  -2   3  -2       1431.36       1431.42        17.75 o                         
  -1   3  -2       1394.94       1405.02        15.73 o                         
   0   3  -2        763.43        772.74         8.91 o                         
   1   3  -2       1358.20       1421.76        17.13 o                         
   2   3  -2       1908.47       1997.52        21.76 o                         
   3   3  -2        153.85        164.97         3.29 o                         
   4   3  -2         56.51         55.67         2.57 o                         
   5   3  -2        681.88        669.99         9.59 o                         
   6   3  -2        988.63       1022.71        13.35 o                         
   7   3  -2         55.96         58.40         3.00 o                         
   8   3  -2         35.96         32.29         2.55 o                         
   9   3  -2         22.77         28.72         4.51 o                         
  10   3  -2          0.10          5.12         5.62 o                         
 -10   4  -2         40.57         49.71         8.49 o                         
  -9   4  -2         10.63          2.89         2.24 o                         
  -8   4  -2         94.22        107.88         3.74 o                         
  -7   4  -2         80.88         78.81         3.16 o                         
  -6   4  -2         22.15         17.74         1.38 o                         
  -5   4  -2        192.85        195.24         3.93 o                         
  -4   4  -2         94.47         84.94         2.90 o                         
  -3   4  -2        207.99        182.27         4.00 o                         
  -2   4  -2          4.27          3.35         0.84 o                         
  -1   4  -2        992.73       1028.29        12.56 o                         
   0   4  -2        185.70        196.70         3.99 o                         
   1   4  -2        473.09        498.68         7.07 o                         
   2   4  -2        620.28        645.93         8.95 o                         
   3   4  -2        100.82        112.19         2.84 o                         
   4   4  -2        253.05        256.29         6.06 o                         
   5   4  -2         85.03         87.24         4.37 o                         
   6   4  -2         61.85         74.29         3.27 o                         
   7   4  -2         45.55         47.73         4.14 o                         
   8   4  -2        326.54        367.05        12.11 o                         
   9   4  -2         19.00         17.22         3.69 o                         
  10   4  -2         17.87         25.12         5.58 o                         
 -10   5  -2          6.40          5.54         4.11 o                         
  -9   5  -2          9.75          4.73         2.67 o                         
  -8   5  -2        294.22        324.11         8.06 o                         
  -7   5  -2          4.20          2.29         1.37 o                         
  -6   5  -2        254.30        272.27         4.80 o                         
  -5   5  -2         86.14         83.09         3.52 o                         
  -4   5  -2         71.17         65.53         2.91 o                         
  -3   5  -2         78.93         81.53         2.94 o                         
  -2   5  -2        192.26        195.26         4.33 o                         
  -1   5  -2        106.67        100.06         2.85 o                         
   0   5  -2          2.30          1.54         0.94 o                         
   1   5  -2         92.99         97.24         2.36 o                         
   2   5  -2        163.30        159.67         3.50 o                         
   3   5  -2        496.96        484.29         7.67 o                         
   4   5  -2        147.28        149.32         3.93 o                         
   5   5  -2        278.15        267.33         4.76 o                         
   6   5  -2         52.84         52.49         5.19 o                         
   7   5  -2         41.19         34.94         3.12 o                         
   8   5  -2         77.19        101.68         5.63 o                         
   9   5  -2          4.58         11.17         3.55 o                         
  -9   6  -2         15.57         18.13         4.03 o                         
  -8   6  -2         24.88         25.71         3.04 o                         
  -7   6  -2         13.55          9.17         1.98 o                         
  -6   6  -2        783.63        814.31        10.30 o                         
  -5   6  -2         11.89          9.19         1.63 o                         
  -4   6  -2        467.01        483.07         8.06 o                         
  -3   6  -2         88.27         97.48         4.26 o                         
  -2   6  -2         95.18         94.98         3.30 o                         
  -1   6  -2        373.33        357.84         6.03 o                         
   0   6  -2         73.33         68.98         2.76 o                         
   1   6  -2        134.40        150.49         4.03 o                         
   2   6  -2         18.40         15.76         1.32 o                         
   3   6  -2         55.87         57.73         3.18 o                         
   4   6  -2         49.04         46.23         2.67 o                         
   5   6  -2        451.38        445.26         8.94 o                         
   6   6  -2        137.04        144.15         6.56 o                         
   7   6  -2        158.28        184.24         6.79 o                         
   8   6  -2         93.99        105.22         6.55 o                         
   9   6  -2          9.73         15.90         4.84 o                         
  -8   7  -2         34.10         33.34         3.13 o                         
  -7   7  -2          4.93          2.09         2.37 o                         
  -6   7  -2        189.89        206.34         5.62 o                         
  -5   7  -2        172.62        187.80         5.36 o                         
  -4   7  -2         23.46         18.66         1.74 o                         
  -3   7  -2         34.36         28.57         2.18 o                         
  -2   7  -2        106.01        107.25         3.60 o                         
  -1   7  -2        145.70        142.94         3.85 o                         
   0   7  -2         25.38         29.56         2.85 o                         
   1   7  -2         57.86         56.56         3.19 o                         
   2   7  -2        245.59        261.51         5.34 o                         
   3   7  -2        197.87        226.24         5.35 o                         
   4   7  -2        110.72        118.09         4.22 o                         
   5   7  -2         65.34         56.14         3.68 o                         
   6   7  -2          0.41          2.29         2.66 o                         
   7   7  -2         22.61         24.53         3.39 o                         
   8   7  -2         26.91         40.82         7.12 o                         
  -7   8  -2         38.84         32.82         3.26 o                         
  -6   8  -2         41.81         41.60         3.35 o                         
  -5   8  -2         77.01         91.39         5.37 o                         
  -4   8  -2         32.94         29.68         2.68 o                         
  -3   8  -2          5.70          6.04         1.75 o                         
  -2   8  -2        132.87        148.26         5.66 o                         
  -1   8  -2        152.39        140.19         4.21 o                         
   0   8  -2        271.93        296.30         6.17 o                         
   1   8  -2        228.63        211.26         5.05 o                         
   2   8  -2         73.42         77.82         4.07 o                         
   3   8  -2          5.49          9.96         1.83 o                         
   4   8  -2        213.48        225.39         8.17 o                         
   5   8  -2         47.55         53.10         3.69 o                         
   6   8  -2          1.98          5.53         3.24 o                         
   7   8  -2         60.52         55.00         8.28 o                         
  -6   9  -2          0.23         -1.84         6.59 o                         
  -5   9  -2          1.50         -3.53         3.53 o                         
  -4   9  -2         19.01         22.54         3.34 o                         
  -3   9  -2        144.73        155.85         5.89 o                         
  -2   9  -2        116.08        107.92         5.03 o                         
  -1   9  -2        169.90        186.76         7.03 o                         
   0   9  -2         12.90         12.77         2.30 o                         
   1   9  -2         89.55         76.97         4.94 o                         
   2   9  -2         42.79         43.59         4.00 o                         
   3   9  -2         62.22         58.58         3.13 o                         
   4   9  -2         64.73         79.94         5.22 o                         
   5   9  -2          4.90          8.98         5.94 o                         
   6   9  -2          4.87          9.85         4.99 o                         
  -5  10  -2         72.80         66.85         8.90 o                         
  -4  10  -2         42.82         40.98         4.88 o                         
  -3  10  -2         16.83         13.63         3.99 o                         
  -2  10  -2         25.63         24.53         3.98 o                         
  -1  10  -2          8.78          3.14         4.64 o                         
   0  10  -2         32.65         35.66         3.75 o                         
   1  10  -2          8.18          3.33         3.09 o                         
   2  10  -2         16.20          2.87         4.17 o                         
   3  10  -2         81.26         74.14         5.09 o                         
   4  10  -2         41.86         44.44         5.40 o                         
  -2  11  -2         11.35         26.40         9.68 o                         
  -1  11  -2         33.01         28.30         5.71 o                         
   0  11  -2        116.27        152.33        11.51 o                         
   1  11  -2         11.38          7.18         6.56 o                         
  -3 -12  -1         52.37         45.14         9.68 o                         
  -2 -12  -1         84.10         98.03        13.04 o                         
  -1 -12  -1          5.70         13.64         4.36 o                         
   0 -12  -1         10.98          9.62         3.63 o                         
   1 -12  -1          0.69         -2.21         3.58 o                         
   2 -12  -1         35.16         32.41         4.24 o                         
   3 -12  -1          5.46          7.74         7.73 o                         
  -5 -11  -1         25.84         15.66         4.12 o                         
  -4 -11  -1         30.24         29.83         6.56 o                         
  -3 -11  -1         69.47         61.65         9.88 o                         
  -2 -11  -1        115.14        133.72         7.69 o                         
  -1 -11  -1        225.61        258.13         7.91 o                         
   0 -11  -1          8.09         10.57         2.83 o                         
   1 -11  -1         56.24         59.12         6.65 o                         
   2 -11  -1          0.97         -2.46         2.46 o                         
   3 -11  -1         61.22         47.60         6.33 o                         
   4 -11  -1         13.80         15.26         3.80 o                         
   5 -11  -1         23.11         20.82         4.26 o                         
  -7 -10  -1         12.93         45.14        10.62 o                         
  -6 -10  -1         18.64         21.21        14.99 o                         
  -5 -10  -1         19.96         15.48         2.67 o                         
  -4 -10  -1        211.12        239.24         6.87 o                         
  -3 -10  -1         77.04         76.59         5.64 o                         
  -2 -10  -1         69.94         63.07         5.36 o                         
  -1 -10  -1        244.60        252.37         6.45 o                         
   0 -10  -1          3.50          2.58         2.03 o                         
   1 -10  -1         81.62         78.16         4.44 o                         
   2 -10  -1         56.77         37.62         3.11 o                         
   3 -10  -1         71.31         75.17         4.48 o                         
   4 -10  -1         14.44          9.34         2.41 o                         
   5 -10  -1         59.40         52.82         3.94 o                         
   6 -10  -1         32.22         30.24         3.85 o                         
   7 -10  -1         76.65         83.52         7.45 o                         
  -8  -9  -1         73.77         92.15        14.06 o                         
  -7  -9  -1         46.63         50.37         3.49 o                         
  -6  -9  -1        225.70        260.23        16.20 o                         
  -5  -9  -1         36.71         48.15         5.07 o                         
  -4  -9  -1         62.31         56.06         5.20 o                         
  -3  -9  -1         49.10         53.98         3.27 o                         
  -2  -9  -1        117.42        113.57         3.46 o                         
  -1  -9  -1         18.55         17.52         2.17 o                         
   0  -9  -1         24.62         23.68         1.84 o                         
   1  -9  -1        102.05        107.46         3.92 o                         
   2  -9  -1         29.96         37.00         3.45 o                         
   3  -9  -1        157.35        153.91         4.87 o                         
   4  -9  -1        179.18        186.89         5.90 o                         
   5  -9  -1         48.59         42.12         3.55 o                         
   6  -9  -1         38.45         38.27         8.03 o                         
   7  -9  -1         11.13          4.69         9.06 o                         
   8  -9  -1          9.81         15.41         7.34 o                         
  -8  -8  -1         49.03         40.90         3.31 o                         
  -7  -8  -1         22.09         17.46         2.85 o                         
  -6  -8  -1        186.50        189.64         6.45 o                         
  -5  -8  -1        161.97        158.77         5.11 o                         
  -4  -8  -1         74.60         69.69         3.73 o                         
  -3  -8  -1         57.40         47.55         2.56 o                         
  -2  -8  -1         12.98          9.53         1.15 o                         
  -1  -8  -1         35.89         29.10         2.59 o                         
   0  -8  -1        120.22        124.95         4.81 o                         
   1  -8  -1         67.75         62.48         3.25 o                         
   2  -8  -1          5.69          6.37         1.26 o                         
   3  -8  -1        479.46        501.53         8.04 o                         
   4  -8  -1         88.11         80.95         3.73 o                         
   5  -8  -1         94.19         79.44         3.94 o                         
   6  -8  -1         26.35         31.30         2.90 o                         
   7  -8  -1         17.99          7.81         7.34 o                         
   8  -8  -1         79.57         58.10         8.59 o                         
  -9  -7  -1         18.57         17.27         4.99 o                         
  -8  -7  -1          5.00          2.09         4.97 o                         
  -7  -7  -1         83.33         81.67         6.50 o                         
  -6  -7  -1         61.00         59.86         3.85 o                         
  -5  -7  -1        248.58        260.31         6.37 o                         
  -4  -7  -1        272.03        262.30         5.72 o                         
  -3  -7  -1        346.60        321.29         6.72 o                         
  -2  -7  -1         61.05         69.25         2.41 o                         
  -1  -7  -1        362.85        360.53         7.27 o                         
   0  -7  -1        188.64        172.97         4.18 o                         
   1  -7  -1        261.29        267.73         5.80 o                         
   2  -7  -1       1161.76       1136.68        14.14 o                         
   3  -7  -1        338.60        319.00         6.18 o                         
   4  -7  -1       1097.85       1106.41        21.92 o                         
   5  -7  -1         98.95         97.75         4.81 o                         
   6  -7  -1        225.63        212.42         7.73 o                         
   7  -7  -1         26.74         43.73         7.65 o                         
   8  -7  -1        139.76        148.92        10.34 o                         
   9  -7  -1          1.37         -2.98         6.60 o                         
 -10  -6  -1         84.74        120.73        22.96 o                         
  -9  -6  -1          1.57         -2.96         2.96 o                         
  -8  -6  -1         61.42         71.72         5.27 o                         
  -7  -6  -1          0.80         -0.83         1.64 o                         
  -6  -6  -1         80.63         71.19         3.86 o                         
  -5  -6  -1        278.55        271.49         7.98 o                         
  -4  -6  -1          0.58          0.26         1.07 o                         
  -3  -6  -1        933.39        926.23        13.22 o                         
  -2  -6  -1         84.75         87.36         2.74 o                         
  -1  -6  -1        675.39        649.43         8.81 o                         
   0  -6  -1        191.94        163.24         3.73 o                         
   1  -6  -1        272.34        245.93         4.61 o                         
   2  -6  -1          7.33          4.52         0.80 o                         
   3  -6  -1        601.42        553.75         7.83 o                         
   4  -6  -1        221.63        205.25         4.60 o                         
   5  -6  -1         73.19         81.10         3.03 o                         
   6  -6  -1         16.94         16.69         1.90 o                         
   7  -6  -1        161.07        153.85        13.28 o                         
   8  -6  -1         94.78        105.60        11.87 o                         
   9  -6  -1         47.95         68.94        19.60 o                         
  10  -6  -1         11.50         19.99         9.22 o                         
 -10  -5  -1         17.36         12.63         3.98 o                         
  -9  -5  -1         18.61         22.27         3.35 o                         
  -8  -5  -1         13.26         10.84         2.17 o                         
  -7  -5  -1        188.65        186.01         4.86 o                         
  -6  -5  -1        405.08        398.05         9.15 o                         
  -5  -5  -1         36.85         35.84         1.74 o                         
  -4  -5  -1        118.64        103.91         2.76 o                         
  -3  -5  -1          0.77         -0.07         0.59 o                         
  -2  -5  -1        997.30       1020.21        12.39 o                         
  -1  -5  -1        549.95        479.32         5.82 o                         
   0  -5  -1       1279.15       1279.19        16.36 o                         
   1  -5  -1        290.93        271.43         4.54 o                         
   2  -5  -1        273.42        275.04         5.24 o                         
   3  -5  -1        440.44        418.87         7.99 o                         
   4  -5  -1        160.34        164.54         3.45 o                         
   5  -5  -1         95.99         93.76         3.25 o                         
   6  -5  -1         45.36         43.90         4.16 o                         
   7  -5  -1         40.90         27.62         2.83 o                         
   8  -5  -1         55.46         64.17         4.73 o                         
   9  -5  -1        206.58        198.21         9.65 o                         
 -10  -4  -1         87.79         92.96         6.51 o                         
  -9  -4  -1         20.87         20.78         2.48 o                         
  -8  -4  -1        221.82        229.50         6.11 o                         
  -7  -4  -1        473.22        461.29         9.46 o                         
  -6  -4  -1        747.28        749.98        11.09 o                         
  -5  -4  -1        327.49        299.23         4.88 o                         
  -4  -4  -1        241.56        223.42         4.22 o                         
  -3  -4  -1        148.17        149.55         3.22 o                         
  -2  -4  -1        437.93        415.41         6.61 o                         
  -1  -4  -1        885.85        818.18         8.92 o                         
   0  -4  -1       1162.76       1135.43        11.83 o                         
   1  -4  -1        829.18        768.20         9.88 o                         
   2  -4  -1         68.78         60.50         2.02 o                         
   3  -4  -1        364.70        328.71         4.94 o                         
   4  -4  -1        843.75        828.04        13.26 o                         
   5  -4  -1         50.04         50.26         2.33 o                         
   6  -4  -1         91.59         76.64         2.89 o                         
   7  -4  -1         59.33         59.08         3.79 o                         
   8  -4  -1         64.72         71.97         3.77 o                         
   9  -4  -1         71.11         79.53         4.89 o                         
  10  -4  -1          3.64          3.84         5.03 o                         
 -11  -3  -1         16.54         16.69        14.45 o                         
 -10  -3  -1          3.13          7.90         2.96 o                         
  -9  -3  -1         42.21         38.99         2.74 o                         
  -8  -3  -1        387.32        388.06         8.77 o                         
  -7  -3  -1        151.97        153.25         5.21 o                         
  -6  -3  -1        340.08        345.70         5.88 o                         
  -5  -3  -1         87.61         85.07         2.23 o                         
  -4  -3  -1        327.93        340.31         4.93 o                         
  -3  -3  -1         48.31         40.96         2.00 o                         
  -2  -3  -1        545.85        548.41         9.42 o                         
  -1  -3  -1       1433.86       1328.23        18.57 o                         
   0  -3  -1        479.74        406.70         4.90 o                         
   1  -3  -1       3317.91       3255.69        32.35 o                         
   2  -3  -1        726.49        687.79         9.77 o                         
   3  -3  -1        304.12        286.02         4.73 o                         
   4  -3  -1       2330.52       2316.61        27.31 o                         
   5  -3  -1       1177.72       1152.01        18.91 o                         
   6  -3  -1        924.09        982.33        13.80 o                         
   7  -3  -1        142.65        134.10        10.31 o                         
   8  -3  -1        371.82        395.96         8.71 o                         
   9  -3  -1        133.39        123.28         5.77 o                         
  10  -3  -1        135.69        147.99         7.85 o                         
  11  -3  -1          2.30         -1.21         5.70 o                         
 -11  -2  -1         28.05         24.38         4.06 o                         
 -10  -2  -1         24.31         15.00         2.16 o                         
  -9  -2  -1         55.70         52.57         3.71 o                         
  -8  -2  -1        205.03        184.46         4.89 o                         
  -7  -2  -1          5.47          6.33         1.88 o                         
  -6  -2  -1        159.66        157.66         4.34 o                         
  -5  -2  -1         67.80         59.87         2.74 o                         
  -4  -2  -1        193.27        182.84         3.29 o                         
  -3  -2  -1        709.21        655.43         6.88 o                         
  -2  -2  -1        440.29        441.25         5.62 o                         
  -1  -2  -1       3968.24       3795.41        58.99 o                         
   0  -2  -1       1953.15       1914.10        20.91 o                         
   1  -2  -1       4867.14       4900.24        84.07 o                         
   2  -2  -1       7291.78       7179.67       109.95 o                         
   3  -2  -1         25.93         21.22         1.07 o                         
   4  -2  -1       2434.38       2524.67        26.32 o                         
   5  -2  -1        742.19        654.40         8.87 o                         
   6  -2  -1        961.19        987.75        12.71 o                         
   7  -2  -1         79.50         73.09         3.57 o                         
   8  -2  -1        195.67        205.24         5.84 o                         
   9  -2  -1         51.09         53.15         5.24 o                         
  10  -2  -1          1.94          1.17         2.52 o                         
  11  -2  -1          5.51          5.49         3.94 o                         
 -11  -1  -1         82.98         81.73         7.62 o                         
 -10  -1  -1         26.42         24.80         2.03 o                         
  -9  -1  -1        191.02        198.76         4.76 o                         
  -8  -1  -1        220.80        225.66         5.32 o                         
  -7  -1  -1        447.44        433.76         7.38 o                         
  -6  -1  -1        717.85        733.70        12.02 o                         
  -5  -1  -1        239.28        244.52         4.61 o                         
  -4  -1  -1        454.78        419.69         6.14 o                         
  -3  -1  -1        989.96        924.24        10.59 o                         
  -2  -1  -1        808.61        814.50         9.04 o                         
  -1  -1  -1        655.82        608.02        15.65 o                         
   1  -1  -1       1675.11       1687.99        17.07 o                         
   2  -1  -1       2610.13       2499.09        44.02 o                         
   3  -1  -1        765.36        690.88         8.82 o                         
   4  -1  -1       1723.34       1671.89        19.58 o                         
   5  -1  -1        392.29        374.55         6.31 o                         
   6  -1  -1        758.42        790.94        10.41 o                         
   7  -1  -1         11.17          7.16         1.23 o                         
   8  -1  -1         75.61         73.66         3.49 o                         
   9  -1  -1        363.63        375.63         7.27 o                         
  10  -1  -1          3.48          7.76         2.59 o                         
  11  -1  -1         27.93         26.73         4.20 o                         
 -11   0  -1         96.71        107.47         6.83 o                         
 -10   0  -1         86.93         79.72         4.25 o                         
  -9   0  -1        115.66        126.20         4.04 o                         
  -8   0  -1        182.35        184.57         5.43 o                         
  -7   0  -1        141.00        141.13         4.30 o                         
  -6   0  -1         26.98         28.87         2.03 o                         
  -5   0  -1       1148.07       1151.35        13.56 o                         
  -4   0  -1        174.68        155.97         3.20 o                         
  -3   0  -1         84.11         71.42         1.99 o                         
  -2   0  -1        243.80        218.49         3.27 o                         
  -1   0  -1        861.57        871.48        16.68 o                         
   1   0  -1        102.76        114.81         2.71 o                         
   2   0  -1        925.98        906.86         9.74 o                         
   3   0  -1       1412.36       1388.09        16.20 o                         
   4   0  -1         52.74         41.86         1.68 o                         
   5   0  -1        233.62        226.49         4.28 o                         
   6   0  -1        293.64        287.44         5.73 o                         
   7   0  -1        148.53        140.10         3.87 o                         
   8   0  -1        105.45        112.10         3.80 o                         
   9   0  -1        153.02        153.13         6.68 o                         
  10   0  -1          4.26          2.25         3.11 o                         
  11   0  -1        193.29        242.70        12.68 o                         
 -11   1  -1         27.89         27.23         2.93 o                         
 -10   1  -1        196.22        214.47         5.81 o                         
  -9   1  -1         32.10         27.96         2.81 o                         
  -8   1  -1        435.61        435.57         8.33 o                         
  -7   1  -1        407.88        410.44         6.92 o                         
  -6   1  -1         43.11         57.43         2.46 o                         
  -5   1  -1       1244.72       1251.28        14.44 o                         
  -4   1  -1        819.70        800.59         8.88 o                         
  -3   1  -1       1963.74       1898.16        17.89 o                         
  -2   1  -1        120.12        101.65         2.01 o                         
  -1   1  -1       5836.70       5437.94        52.77 o                         
   0   1  -1        218.53        209.88         3.71 o                         
   1   1  -1        198.33        186.74         3.15 o                         
   2   1  -1        416.61        414.20         4.94 o                         
   3   1  -1         33.61         34.97         1.48 o                         
   4   1  -1        388.11        371.99         5.41 o                         
   5   1  -1        109.36        101.94         3.46 o                         
   6   1  -1        260.88        250.40         5.01 o                         
   7   1  -1        114.53        113.02         3.82 o                         
   8   1  -1         79.96         75.95         3.56 o                         
   9   1  -1        105.02        104.03         5.13 o                         
  10   1  -1          1.65          1.69         2.78 o                         
  11   1  -1        108.70        137.25        11.21 o                         
 -11   2  -1         31.00         27.35         3.36 o                         
 -10   2  -1         94.42        106.29         5.11 o                         
  -9   2  -1         52.88         51.21         2.67 o                         
  -8   2  -1        249.23        250.52         5.72 o                         
  -7   2  -1        366.78        360.70         6.39 o                         
  -6   2  -1        259.13        267.64         4.33 o                         
  -5   2  -1        208.25        216.19         3.46 o                         
  -4   2  -1        453.47        448.21         5.08 o                         
  -3   2  -1        456.91        407.89         4.97 o                         
  -2   2  -1       1016.59        995.45        12.89 o                         
  -1   2  -1        671.22        625.27         7.93 o                         
   0   2  -1         95.92         96.18         2.03 o                         
   1   2  -1       2902.25       2901.77        29.14 o                         
   2   2  -1        178.08        196.23         3.31 o                         
   3   2  -1       1736.88       1771.14        18.98 o                         
   4   2  -1         95.84         94.47         3.11 o                         
   5   2  -1       1028.88        996.99        14.85 o                         
   6   2  -1        430.27        413.74         6.71 o                         
   7   2  -1        230.95        235.36         5.75 o                         
   8   2  -1         55.04         44.85         2.83 o                         
   9   2  -1        345.08        368.88        11.10 o                         
  10   2  -1        110.15        128.47         6.71 o                         
  11   2  -1          5.26         12.37         6.21 o                         
 -11   3  -1         32.69         31.31         4.09 o                         
 -10   3  -1          7.79          4.41         2.19 o                         
  -9   3  -1          6.79          4.88         1.93 o                         
  -8   3  -1         71.27         67.58         3.13 o                         
  -7   3  -1         19.44         18.97         1.28 o                         
  -6   3  -1         61.84         62.53         2.09 o                         
  -5   3  -1         16.62         16.63         1.12 o                         
  -4   3  -1        902.29        989.30        12.32 o                         
  -3   3  -1        408.88        397.23         5.51 o                         
  -2   3  -1       1094.70       1042.83        11.78 o                         
  -1   3  -1        577.52        536.41         6.23 o                         
   0   3  -1        975.63        917.20        10.98 o                         
   1   3  -1       1457.75       1343.85        14.74 o                         
   2   3  -1        702.79        657.32         7.69 o                         
   3   3  -1       1688.50       1715.87        18.79 o                         
   4   3  -1        343.38        328.91         5.56 o                         
   5   3  -1        874.06        868.13        11.36 o                         
   6   3  -1        167.99        172.40         4.20 o                         
   7   3  -1       1244.66       1232.83        15.83 o                         
   8   3  -1        354.11        363.59         7.34 o                         
   9   3  -1        210.87        221.23         7.26 o                         
  10   3  -1        117.49        141.59         8.14 o                         
 -10   4  -1         14.07         16.28         3.45 o                         
  -9   4  -1          9.13          5.47         1.43 o                         
  -8   4  -1         28.68         29.43         2.51 o                         
  -7   4  -1        166.89        171.43         3.75 o                         
  -6   4  -1         46.60         52.34         2.62 o                         
  -5   4  -1         65.77         67.34         2.26 o                         
  -4   4  -1        317.64        309.18         5.14 o                         
  -3   4  -1        713.32        730.07         8.28 o                         
  -2   4  -1         69.29         50.95         1.97 o                         
  -1   4  -1        270.14        255.02         3.90 o                         
   0   4  -1        763.02        763.22        10.53 o                         
   1   4  -1        145.46        137.80         2.90 o                         
   2   4  -1         41.02         29.30         1.51 o                         
   3   4  -1         52.59         55.95         2.36 o                         
   4   4  -1        233.78        221.05         3.89 o                         
   5   4  -1        144.35        137.45         3.82 o                         
   6   4  -1        570.34        570.67         8.96 o                         
   7   4  -1         95.09         91.65         4.12 o                         
   8   4  -1        118.94        127.28         4.59 o                         
   9   4  -1         56.59         61.82         4.34 o                         
  10   4  -1         32.92         23.28         5.35 o                         
 -10   5  -1         39.86         38.13         4.36 o                         
  -9   5  -1          7.47          2.70         2.55 o                         
  -8   5  -1         31.49         34.38         3.34 o                         
  -7   5  -1        282.23        279.72         5.88 o                         
  -6   5  -1         30.21         26.76         2.25 o                         
  -5   5  -1        244.66        230.89         4.25 o                         
  -4   5  -1        128.78        136.32         3.36 o                         
  -3   5  -1        774.24        785.35        10.37 o                         
  -2   5  -1         14.99         19.69         1.20 o                         
  -1   5  -1        114.63        107.91         2.37 o                         
   0   5  -1       1832.87       1897.78        23.26 o                         
   1   5  -1        412.90        446.77         6.05 o                         
   2   5  -1        416.94        397.35         6.94 o                         
   3   5  -1        229.82        241.33         5.07 o                         
   4   5  -1        197.74        186.76         4.53 o                         
   5   5  -1         37.80         35.03         3.13 o                         
   6   5  -1        226.94        236.33         5.51 o                         
   7   5  -1          9.05          9.47         1.89 o                         
   8   5  -1         32.41         29.01         3.33 o                         
   9   5  -1          7.92          8.09         2.85 o                         
  10   5  -1         64.30         82.84         9.12 o                         
  -9   6  -1         20.98         30.38         3.76 o                         
  -8   6  -1          4.11          5.00         2.31 o                         
  -7   6  -1         86.15         85.88         2.95 o                         
  -6   6  -1         39.25         27.46         1.65 o                         
  -5   6  -1        130.30        126.63         3.37 o                         
  -4   6  -1        264.22        258.41         4.89 o                         
  -3   6  -1        802.96        784.92        10.66 o                         
  -2   6  -1        213.80        230.71         4.39 o                         
  -1   6  -1         88.25         81.68         2.46 o                         
   0   6  -1        358.46        365.09         5.73 o                         
   1   6  -1         16.44         22.20         1.78 o                         
   2   6  -1         34.89         33.08         2.57 o                         
   3   6  -1        312.32        285.95         5.62 o                         
   4   6  -1        402.37        382.10         7.27 o                         
   5   6  -1        127.50        127.29         3.46 o                         
   6   6  -1         65.95         66.12         3.59 o                         
   7   6  -1        194.65        202.57         6.80 o                         
   8   6  -1         96.76        101.99         6.29 o                         
   9   6  -1         47.06         62.01         9.84 o                         
  -9   7  -1          6.24         11.21         4.19 o                         
  -8   7  -1         16.79         10.57         3.10 o                         
  -7   7  -1        118.65        121.47         5.57 o                         
  -6   7  -1         76.99         93.85         4.87 o                         
  -5   7  -1        153.95        159.61         3.99 o                         
  -4   7  -1        219.18        220.92         4.80 o                         
  -3   7  -1        116.74        117.90         3.73 o                         
  -2   7  -1        474.69        489.15         7.89 o                         
  -1   7  -1         41.43         36.45         2.64 o                         
   0   7  -1        204.22        215.41         4.45 o                         
   1   7  -1        177.33        169.28         6.62 o                         
   2   7  -1        213.83        210.76         6.45 o                         
   3   7  -1        116.66        115.68         4.03 o                         
   4   7  -1        201.43        191.31         4.93 o                         
   5   7  -1        365.39        363.72         6.41 o                         
   6   7  -1         15.83         21.90         2.43 o                         
   7   7  -1        274.64        320.03        12.69 o                         
   8   7  -1          1.59          2.18         3.79 o                         
  -8   8  -1          7.96         11.36         3.50 o                         
  -7   8  -1        106.48        132.22         5.13 o                         
  -6   8  -1         10.75         13.84         2.43 o                         
  -5   8  -1        197.13        223.91         6.38 o                         
  -4   8  -1         11.02          4.54         1.62 o                         
  -3   8  -1        119.91        133.79         4.00 o                         
  -2   8  -1        242.93        245.80         4.76 o                         
  -1   8  -1         27.71         33.33         2.77 o                         
   0   8  -1         13.60          6.94         1.53 o                         
   1   8  -1         69.99         70.88         4.70 o                         
   2   8  -1        116.38        112.63         3.91 o                         
   3   8  -1        142.79        133.21         4.54 o                         
   4   8  -1         42.45         39.33         2.66 o                         
   5   8  -1         52.80         45.56         5.55 o                         
   6   8  -1        141.52        136.75         6.76 o                         
   7   8  -1         19.70         24.60         3.54 o                         
   8   8  -1         36.49         35.89         5.39 o                         
  -7   9  -1         45.05         29.41         4.41 o                         
  -6   9  -1          5.59          2.70         3.22 o                         
  -5   9  -1          5.58          5.75         2.37 o                         
  -4   9  -1          3.82          4.16         3.96 o                         
  -3   9  -1         68.09         72.17         4.09 o                         
  -2   9  -1        344.75        364.98         7.63 o                         
  -1   9  -1        306.19        336.57         7.45 o                         
   0   9  -1         77.89         76.47         6.02 o                         
   1   9  -1        311.72        325.51         7.13 o                         
   2   9  -1         15.31         12.38         2.47 o                         
   3   9  -1        232.77        243.49         6.73 o                         
   4   9  -1         63.38         50.40         5.01 o                         
   5   9  -1         22.38         20.58         4.00 o                         
   6   9  -1         79.48         91.65        15.62 o                         
   7   9  -1          1.64          6.56         7.65 o                         
  -6  10  -1         62.37         64.10        14.92 o                         
  -5  10  -1         60.46         74.82         7.11 o                         
  -4  10  -1         11.25          6.74         3.50 o                         
  -3  10  -1         10.25          8.73         3.36 o                         
  -2  10  -1         48.95         62.14         5.86 o                         
  -1  10  -1         30.64         25.37         5.79 o                         
   0  10  -1        168.83        186.49         6.61 o                         
   1  10  -1         89.63         95.79         6.09 o                         
   2  10  -1         43.64         35.15         3.42 o                         
   3  10  -1        139.36        150.97         7.54 o                         
   4  10  -1          0.25         -3.31         3.31 o                         
   5  10  -1        100.76        132.60        20.93 o                         
  -4  11  -1         19.58         21.68        10.86 o                         
  -3  11  -1         15.35         18.28         4.33 o                         
  -2  11  -1         16.69         18.63         4.26 o                         
  -1  11  -1         48.95         45.50         5.94 o                         
   0  11  -1          2.25          1.34         4.84 o                         
   1  11  -1         24.46         25.51         4.04 o                         
   2  11  -1         47.08         40.07         4.42 o                         
   3  11  -1         13.48         -3.44         9.68 o                         
  -1 -12   0         50.89         49.28         6.76 o                         
   0 -12   0         26.03         35.71         4.19 o                         
   1 -12   0         89.56        112.38        10.48 o                         
   2 -12   0         17.58         23.43         6.25 o                         
  -4 -11   0         23.70         20.26        13.35 o                         
  -3 -11   0        225.37        260.23        30.38 o                         
  -2 -11   0          1.52         -1.65         7.34 o                         
  -1 -11   0         31.07         28.11         4.28 o                         
   0 -11   0         12.92          7.72         3.07 o                         
   1 -11   0         10.08         10.78         2.67 o                         
   2 -11   0         83.46         81.08         5.97 o                         
   3 -11   0          9.49          9.40         5.66 o                         
   4 -11   0         67.40         61.86         6.27 o                         
   5 -11   0         39.51         39.67         6.09 o                         
  -6 -10   0        100.43        119.11         7.53 o                         
  -5 -10   0          4.05          2.39         2.91 o                         
  -4 -10   0        172.09        177.73         7.48 o                         
  -3 -10   0        218.94        233.66         6.78 o                         
  -2 -10   0         28.16         19.46         3.26 o                         
  -1 -10   0        160.15        167.05         7.98 o                         
   0 -10   0         92.83         95.52         5.16 o                         
   1 -10   0         54.13         56.87         5.07 o                         
   2 -10   0         36.85         34.26         2.40 o                         
   3 -10   0        183.84        190.22         7.07 o                         
   4 -10   0         24.06         26.76         3.25 o                         
   5 -10   0         90.77        121.20        15.09 o                         
   6 -10   0         14.41         11.69         5.03 o                         
  -7  -9   0          5.07          3.48         3.69 o                         
  -6  -9   0        140.92        156.28         7.16 o                         
  -5  -9   0         30.03         25.22         3.00 o                         
  -4  -9   0         79.88         86.79         4.27 o                         
  -3  -9   0         89.26         86.96         4.37 o                         
  -2  -9   0         54.56         60.02         3.31 o                         
  -1  -9   0        279.45        314.26         6.93 o                         
   0  -9   0         33.66         30.20         2.46 o                         
   1  -9   0        171.09        173.77         5.44 o                         
   2  -9   0         94.23         94.08         3.94 o                         
   3  -9   0        196.95        207.58         5.24 o                         
   4  -9   0        146.77        151.53         6.09 o                         
   5  -9   0         41.85         49.65         4.53 o                         
   6  -9   0         50.39         56.15         6.18 o                         
   7  -9   0         17.73         23.90         5.97 o                         
  -8  -8   0         64.44         63.88         4.53 o                         
  -7  -8   0        131.47        152.77         7.23 o                         
  -6  -8   0        127.96        149.99         7.52 o                         
  -5  -8   0         44.20         31.90         2.31 o                         
  -4  -8   0         20.28         22.13         1.82 o                         
  -3  -8   0         35.31         33.80         2.68 o                         
  -2  -8   0        227.61        234.30         5.23 o                         
  -1  -8   0         55.15         63.35         3.10 o                         
   0  -8   0          5.68          6.99         1.40 o                         
   1  -8   0        280.35        271.39         5.87 o                         
   2  -8   0          6.12          3.88         1.33 o                         
   3  -8   0        429.22        423.28         7.35 o                         
   4  -8   0         21.16         18.79         1.97 o                         
   5  -8   0         81.58         78.22         5.14 o                         
   6  -8   0         52.36         50.02         3.72 o                         
   7  -8   0         19.40         18.27         4.65 o                         
   8  -8   0          9.90         12.96         9.53 o                         
  -9  -7   0         28.98         32.91         4.16 o                         
  -8  -7   0         42.15         35.82         3.43 o                         
  -7  -7   0         16.40         18.29         2.43 o                         
  -6  -7   0        108.18         99.66         5.16 o                         
  -5  -7   0         20.39         19.30         2.25 o                         
  -4  -7   0         40.30         43.80         4.01 o                         
  -3  -7   0        220.63        206.12         4.81 o                         
  -2  -7   0        222.74        228.99         4.56 o                         
  -1  -7   0         41.44         48.72         2.60 o                         
   0  -7   0         50.73         48.73         2.77 o                         
   1  -7   0       1204.76       1242.10        15.59 o                         
   2  -7   0        190.42        185.12         4.26 o                         
   3  -7   0         62.54         62.72         2.93 o                         
   4  -7   0         65.53         59.00         3.22 o                         
   5  -7   0        143.22        146.80         5.38 o                         
   6  -7   0         21.41         22.92         2.50 o                         
   7  -7   0         39.09         40.13         3.36 o                         
   8  -7   0         16.71         15.76         4.19 o                         
   9  -7   0         31.02         26.26        13.43 o                         
  -9  -6   0         10.26          7.66         3.86 o                         
  -8  -6   0         54.34         44.15         4.60 o                         
  -7  -6   0         17.07         14.59         1.82 o                         
  -6  -6   0         15.67         12.58         1.92 o                         
  -5  -6   0        558.96        569.10        10.19 o                         
  -4  -6   0        212.54        201.84         6.25 o                         
  -3  -6   0         30.74         25.33         2.01 o                         
  -2  -6   0        335.86        336.89         5.49 o                         
  -1  -6   0        171.86        167.64         3.71 o                         
   0  -6   0         73.17         62.29         2.21 o                         
   1  -6   0        201.27        192.94         4.46 o                         
   2  -6   0        170.79        165.23         4.30 o                         
   3  -6   0         30.83         42.60         2.10 o                         
   4  -6   0         35.58         34.01         3.15 o                         
   5  -6   0        322.29        320.87         9.15 o                         
   6  -6   0        173.06        172.10         5.15 o                         
   7  -6   0         54.97         54.41         4.15 o                         
   8  -6   0         79.42         75.76         5.82 o                         
   9  -6   0         64.50         60.15         7.11 o                         
  10  -6   0         18.23         -3.59         9.22 o                         
 -10  -5   0         51.91         39.99         3.78 o                         
  -9  -5   0         34.14         39.28         3.93 o                         
  -8  -5   0        348.71        352.25         7.80 o                         
  -7  -5   0          1.27          2.66         1.60 o                         
  -6  -5   0        781.39        784.53        11.68 o                         
  -5  -5   0        695.08        675.95        10.21 o                         
  -4  -5   0        483.81        482.52         8.35 o                         
  -3  -5   0        308.24        325.42         5.77 o                         
  -2  -5   0       1757.51       1828.94        20.47 o                         
  -1  -5   0       1255.09       1216.66        14.38 o                         
   0  -5   0       2520.18       2576.55        26.95 o                         
   1  -5   0         94.96         77.00         2.41 o                         
   2  -5   0         25.58         26.02         2.19 o                         
   3  -5   0        894.34        830.81        13.64 o                         
   4  -5   0         73.84         67.76         2.81 o                         
   5  -5   0        139.79        147.84         4.67 o                         
   6  -5   0        121.03        114.75         5.80 o                         
   7  -5   0        331.26        346.93         7.67 o                         
   8  -5   0         69.56         77.60         6.74 o                         
   9  -5   0         82.02         66.21         5.10 o                         
  10  -5   0         46.59         44.37        10.70 o                         
 -10  -4   0        127.94        154.41         7.53 o                         
  -9  -4   0        131.62        142.69         6.35 o                         
  -8  -4   0         38.19         33.59         2.65 o                         
  -7  -4   0        112.95        109.08         3.67 o                         
  -6  -4   0        151.47        142.45         4.53 o                         
  -5  -4   0        684.26        660.21        10.60 o                         
  -4  -4   0        919.51        901.83        12.94 o                         
  -3  -4   0        348.33        362.35         5.93 o                         
  -2  -4   0        584.74        605.35         8.14 o                         
  -1  -4   0        720.26        687.70         8.03 o                         
   0  -4   0        163.73        134.68         2.64 o                         
   1  -4   0         82.68         70.58         2.56 o                         
   2  -4   0       1052.38        985.63        11.50 o                         
   3  -4   0        527.76        468.30         6.70 o                         
   4  -4   0        169.43        146.30         3.45 o                         
   5  -4   0        140.10        144.67         4.36 o                         
   6  -4   0         30.30         27.42         2.31 o                         
   7  -4   0        235.86        265.51         6.91 o                         
   8  -4   0         34.05         35.17         5.44 o                         
   9  -4   0        209.15        215.76        11.75 o                         
  10  -4   0         17.21         17.78         6.03 o                         
 -11  -3   0         17.18         26.40         7.97 o                         
 -10  -3   0         29.95         27.69         7.45 o                         
  -9  -3   0         25.11         23.11         2.31 o                         
  -8  -3   0         27.44         23.64         3.04 o                         
  -7  -3   0        246.08        243.92         5.60 o                         
  -6  -3   0        187.84        185.41         4.20 o                         
  -5  -3   0        606.88        582.02         8.60 o                         
  -4  -3   0         16.86         23.55         1.72 o                         
  -3  -3   0        562.70        543.68         7.50 o                         
  -2  -3   0       1298.42       1312.93        17.60 o                         
  -1  -3   0       3615.04       3481.13        34.72 o                         
   0  -3   0         93.01         93.97         2.48 o                         
   1  -3   0        138.53        122.72         2.65 o                         
   2  -3   0        598.58        573.99         6.50 o                         
   3  -3   0        642.67        663.15         8.51 o                         
   4  -3   0        927.60        918.58        12.30 o                         
   5  -3   0        192.54        222.77         5.46 o                         
   6  -3   0         35.25         35.30         2.95 o                         
   7  -3   0         74.13         82.36         3.45 o                         
   8  -3   0         46.69         38.82         2.92 o                         
   9  -3   0        250.76        275.34         9.11 o                         
  10  -3   0         69.75         56.39         6.41 o                         
  11  -3   0         56.96         39.05         9.53 o                         
 -11  -2   0         91.98        105.19         9.83 o                         
 -10  -2   0        323.35        347.29        10.89 o                         
  -9  -2   0         17.62         11.74         2.09 o                         
  -8  -2   0        205.29        192.07         4.63 o                         
  -7  -2   0         60.55         59.66         3.13 o                         
  -6  -2   0        389.79        376.75         6.59 o                         
  -5  -2   0        629.73        650.50         8.20 o                         
  -4  -2   0         61.73         62.70         2.50 o                         
  -3  -2   0        153.26        160.22         3.48 o                         
  -2  -2   0       1319.75       1289.00        14.03 o                         
  -1  -2   0       2626.44       2656.82        50.10 o                         
   0  -2   0        176.20        147.22         2.31 o                         
   1  -2   0       6063.65       5709.90        51.72 o                         
   2  -2   0        622.06        559.44         6.86 o                         
   3  -2   0       1142.12       1194.83        16.25 o                         
   4  -2   0        240.85        214.27         5.01 o                         
   5  -2   0          9.98          6.13         0.95 o                         
   6  -2   0        140.47        140.62         3.52 o                         
   7  -2   0        313.42        312.32         7.02 o                         
   8  -2   0        130.44        135.22         4.53 o                         
   9  -2   0         17.35         16.31         2.10 o                         
  10  -2   0        294.20        319.88         7.69 o                         
  11  -2   0         30.56         28.90        10.15 o                         
 -11  -1   0         13.65         10.68         2.69 o                         
 -10  -1   0        116.69        120.71         4.87 o                         
  -9  -1   0         31.25         27.07         2.00 o                         
  -8  -1   0        102.47        101.46         3.01 o                         
  -7  -1   0         12.28         10.62         1.42 o                         
  -6  -1   0        148.16        147.13         3.10 o                         
  -5  -1   0        464.32        468.26         6.97 o                         
  -4  -1   0       1816.99       1795.24        21.00 o                         
  -3  -1   0        250.64        244.72         3.52 o                         
  -2  -1   0        243.38        236.08         3.38 o                         
  -1  -1   0        963.39        921.43         9.51 o                         
   1  -1   0       1525.02       1471.60        14.71 o                         
   2  -1   0       5022.18       4752.44        63.27 o                         
   3  -1   0        564.30        534.44         6.79 o                         
   4  -1   0        752.96        751.21         9.40 o                         
   5  -1   0       1175.29       1121.90        13.51 o                         
   6  -1   0        228.85        217.65         4.60 o                         
   7  -1   0         44.06         35.39         2.47 o                         
   8  -1   0         53.55         51.20         2.99 o                         
   9  -1   0         55.66         57.41         3.50 o                         
  10  -1   0         41.81         38.55         3.19 o                         
  11  -1   0          8.47          3.35        10.93 o                         
 -11   0   0          7.32          4.64         3.09 o                         
 -10   0   0         12.68         12.84         1.74 o                         
  -9   0   0         38.58         38.48         2.35 o                         
  -8   0   0         11.13         11.19         1.34 o                         
  -7   0   0         33.25         43.96         3.66 o                         
  -6   0   0        233.06        254.76         4.85 o                         
  -5   0   0        191.78        183.00         5.01 o                         
  -4   0   0       1586.76       1558.92        16.99 o                         
  -3   0   0        619.56        540.80         7.95 o                         
  -2   0   0      15374.05      15005.12       145.76 o                         
   2   0   0      15363.02      14798.16       158.91 o                         
   3   0   0        609.32        516.59         6.12 o                         
   4   0   0       1610.72       1542.83        18.61 o                         
   5   0   0        197.64        189.79         3.84 o                         
   6   0   0        234.23        253.67         5.28 o                         
   7   0   0         34.42         45.14         2.53 o                         
   8   0   0          8.87          8.25         1.83 o                         
   9   0   0         38.26         33.37         2.71 o                         
  10   0   0         12.88         13.52         2.82 o                         
  11   0   0          7.40         -8.28         9.84 o                         
 -11   1   0          8.20          5.46         2.51 o                         
 -10   1   0         43.94         41.85         3.33 o                         
  -9   1   0         57.91         70.44         3.97 o                         
  -8   1   0         59.88         62.23         2.74 o                         
  -7   1   0         41.39         31.64         1.93 o                         
  -6   1   0        233.32        226.79         5.13 o                         
  -5   1   0       1164.89       1128.45        15.20 o                         
  -4   1   0        732.38        721.89         8.27 o                         
  -3   1   0        559.83        523.91         6.08 o                         
  -2   1   0       4982.45       4731.39        40.01 o                         
  -1   1   0       1474.51       1401.86        18.20 o                         
   1   1   0        969.78        906.72        10.95 o                         
   2   1   0        247.15        237.76         3.48 o                         
   3   1   0        246.22        239.22         3.72 o                         
   4   1   0       1793.55       1743.11        20.59 o                         
   5   1   0        465.02        465.67         6.99 o                         
   6   1   0        149.62        146.40         3.69 o                         
   7   1   0         11.99         12.48         1.34 o                         
   8   1   0        105.52        101.84         4.36 o                         
   9   1   0         30.77         29.70         2.45 o                         
  10   1   0        116.65        133.74         8.93 o                         
  11   1   0         12.86         12.71        12.03 o                         
 -11   2   0         30.55         32.99         2.88 o                         
 -10   2   0        296.30        333.59         7.02 o                         
  -9   2   0         20.14         18.77         1.77 o                         
  -8   2   0        137.29        132.10         3.72 o                         
  -7   2   0        313.96        310.44         4.76 o                         
  -6   2   0        145.39        148.14         3.25 o                         
  -5   2   0         12.29          9.53         0.95 o                         
  -4   2   0        254.59        223.84         3.17 o                         
  -3   2   0       1134.31       1195.90        12.24 o                         
  -2   2   0        631.04        563.61         6.76 o                         
  -1   2   0       6070.04       5549.05        84.95 o                         
   0   2   0        169.47        140.53         1.96 o                         
   1   2   0       2652.24       2559.89        25.42 o                         
   2   2   0       1322.86       1229.32        14.40 o                         
   3   2   0        146.82        151.63         3.24 o                         
   4   2   0         58.66         62.82         2.13 o                         
   5   2   0        630.34        632.30         8.62 o                         
   6   2   0        383.10        365.20         7.11 o                         
   7   2   0         62.95         64.74         3.27 o                         
   8   2   0        204.78        205.53         6.23 o                         
   9   2   0         16.45         14.71         2.19 o                         
  10   2   0        322.51        359.55         9.41 o                         
  11   2   0         89.15        126.93         9.33 o                         
 -11   3   0         55.99         50.70         4.37 o                         
 -10   3   0         67.66         55.32         3.31 o                         
  -9   3   0        257.67        273.66         5.94 o                         
  -8   3   0         45.69         42.32         4.02 o                         
  -7   3   0         73.50         76.48         2.68 o                         
  -6   3   0         34.43         35.27         1.49 o                         
  -5   3   0        198.67        222.20         3.43 o                         
  -4   3   0        942.43        952.85         8.71 o                         
  -3   3   0        629.83        673.31         7.18 o                         
  -2   3   0        585.09        567.41         7.29 o                         
  -1   3   0        138.87        123.27         2.11 o                         
   0   3   0         96.66         91.45         1.77 o                         
   1   3   0       3570.88       3467.12        41.92 o                         
   2   3   0       1291.54       1263.48        15.04 o                         
   3   3   0        560.18        521.44         6.37 o                         
   4   3   0         15.47         23.71         1.77 o                         
   5   3   0        598.52        580.53         8.43 o                         
   6   3   0        189.11        183.72         4.27 o                         
   7   3   0        240.58        233.77         5.78 o                         
   8   3   0         27.86         20.93         1.92 o                         
   9   3   0         23.97         25.31         2.82 o                         
  10   3   0         28.56         30.25         3.42 o                         
  11   3   0         16.23         21.11         6.62 o                         
 -10   4   0         16.76         15.44         2.72 o                         
  -9   4   0        206.97        239.68         7.06 o                         
  -8   4   0         31.90         30.46         2.70 o                         
  -7   4   0        239.37        250.53         3.82 o                         
  -6   4   0         30.15         34.73         1.38 o                         
  -5   4   0        141.71        139.48         2.40 o                         
  -4   4   0        175.76        151.10         2.72 o                         
  -3   4   0        543.83        490.28         6.00 o                         
  -2   4   0       1062.63       1001.74         8.89 o                         
  -1   4   0         81.03         70.45         1.62 o                         
   0   4   0        161.10        129.85         2.42 o                         
   1   4   0        746.79        723.44         9.09 o                         
   2   4   0        609.37        649.17        13.86 o                         
   3   4   0        356.96        369.39         5.32 o                         
   4   4   0        925.01        917.79        13.06 o                         
   5   4   0        691.08        677.31         9.76 o                         
   6   4   0        141.77        132.93         3.87 o                         
   7   4   0        116.06        102.07         4.22 o                         
   8   4   0         41.09         34.55         2.95 o                         
   9   4   0        131.07        146.64         7.28 o                         
  10   4   0        132.10        139.12         7.82 o                         
 -10   5   0         46.86         37.76         3.13 o                         
  -9   5   0         80.59         87.83         4.19 o                         
  -8   5   0         68.24         74.72         3.46 o                         
  -7   5   0        329.95        348.69         5.89 o                         
  -6   5   0        121.20        118.82         2.45 o                         
  -5   5   0        135.61        144.58         2.70 o                         
  -4   5   0         70.68         65.39         2.26 o                         
  -3   5   0        878.98        826.72         8.78 o                         
  -2   5   0         22.90         24.94         1.16 o                         
  -1   5   0         96.35         81.54         1.84 o                         
   0   5   0       2506.07       2572.04        26.98 o                         
   1   5   0       1269.42       1237.67        14.62 o                         
   2   5   0       1766.65       1784.44        18.31 o                         
   3   5   0        305.94        312.47         5.04 o                         
   4   5   0        472.18        478.26         6.76 o                         
   5   5   0        698.12        671.83        10.17 o                         
   6   5   0        789.17        777.10        11.47 o                         
   7   5   0          1.32         -0.71         1.99 o                         
   8   5   0        342.06        366.89        11.88 o                         
   9   5   0         32.47         18.84         3.78 o                         
  10   5   0         52.16         53.17         5.85 o                         
 -10   6   0         18.34         28.93         3.64 o                         
  -9   6   0         66.24         94.79         6.59 o                         
  -8   6   0         76.39         73.21         4.47 o                         
  -7   6   0         51.46         48.85         3.25 o                         
  -6   6   0        171.42        173.92         4.27 o                         
  -5   6   0        328.43        338.23         5.36 o                         
  -4   6   0         38.57         40.74         2.07 o                         
  -3   6   0         35.35         40.16         1.78 o                         
  -2   6   0        167.44        165.53         2.84 o                         
  -1   6   0        198.03        190.64         2.96 o                         
   0   6   0         75.95         74.43         2.60 o                         
   1   6   0        166.16        163.96         3.95 o                         
   2   6   0        339.91        347.78         5.51 o                         
   3   6   0         28.92         24.79         1.84 o                         
   4   6   0        205.35        200.26         4.59 o                         
   5   6   0        551.98        557.88         9.10 o                         
   6   6   0         15.15         11.97         2.08 o                         
   7   6   0         17.41         12.10         2.05 o                         
   8   6   0         54.59         48.66         5.02 o                         
   9   6   0         10.04         10.86         3.13 o                         
  -9   7   0         31.14         25.01         3.93 o                         
  -8   7   0         18.26         17.06         2.70 o                         
  -7   7   0         39.73         42.99         3.76 o                         
  -6   7   0         21.15         20.37         1.65 o                         
  -5   7   0        144.68        153.14         3.35 o                         
  -4   7   0         67.30         63.47         2.62 o                         
  -3   7   0         59.72         61.97         2.18 o                         
  -2   7   0        187.70        178.97         3.23 o                         
  -1   7   0       1209.14       1264.85        12.47 o                         
   0   7   0         49.57         51.10         2.77 o                         
   1   7   0         42.60         51.15         2.38 o                         
   2   7   0        220.47        232.91         4.75 o                         
   3   7   0        228.33        213.89         5.21 o                         
   4   7   0         41.45         42.39         2.52 o                         
   5   7   0         21.23         23.14         2.11 o                         
   6   7   0        110.84        112.21        10.35 o                         
   7   7   0         15.90         18.21         3.25 o                         
   8   7   0         40.71         42.32        11.17 o                         
   9   7   0         28.59         34.82         7.58 o                         
  -8   8   0         10.60         13.15         2.62 o                         
  -7   8   0         20.41         26.73         3.09 o                         
  -6   8   0         51.27         42.20         3.61 o                         
  -5   8   0         81.30         82.34         3.63 o                         
  -4   8   0         20.89         15.76         1.45 o                         
  -3   8   0        422.88        422.88         5.63 o                         
  -2   8   0          4.93          3.40         0.99 o                         
  -1   8   0        278.01        274.36         6.15 o                         
   0   8   0          5.42          2.90         1.34 o                         
   1   8   0         58.39         63.95         4.31 o                         
   2   8   0        225.11        228.51         5.16 o                         
   3   8   0         36.97         30.30         3.25 o                         
   4   8   0         21.37         27.47         2.88 o                         
   5   8   0         46.59         40.33         2.25 o                         
   6   8   0        133.23        151.76        12.31 o                         
   7   8   0        129.22        152.09         7.83 o                         
   8   8   0         65.72         54.27        11.40 o                         
  -7   9   0         18.94         23.43         2.79 o                         
  -6   9   0         51.72         70.45         4.47 o                         
  -5   9   0         42.82         40.04         3.22 o                         
  -4   9   0        149.70        155.51         5.99 o                         
  -3   9   0        198.68        214.67         4.93 o                         
  -2   9   0         89.52         98.28         3.62 o                         
  -1   9   0        175.03        183.84         5.33 o                         
   0   9   0         32.00         29.55         2.89 o                         
   1   9   0        283.09        306.85         8.22 o                         
   2   9   0         52.69         58.05         3.38 o                         
   3   9   0         90.94        103.95         4.72 o                         
   4   9   0         80.34         96.79         9.41 o                         
   5   9   0         28.82         32.69         4.26 o                         
   6   9   0        139.93        153.98         9.47 o                         
   7   9   0          5.47          3.68         5.06 o                         
  -6  10   0         15.26         10.60         4.53 o                         
  -5  10   0         91.20        111.14         8.56 o                         
  -4  10   0         23.16         23.17         2.83 o                         
  -3  10   0        179.58        204.52         6.69 o                         
  -2  10   0         34.40         29.53         2.93 o                         
  -1  10   0         53.63         36.59         2.62 o                         
   0  10   0         94.97         98.65         6.23 o                         
   1  10   0        158.03        174.41         7.18 o                         
   2  10   0         30.56         22.13         2.21 o                         
   3  10   0        216.66        232.92         7.01 o                         
   4  10   0        175.58        189.22         9.38 o                         
   5  10   0          3.93          6.31         5.48 o                         
   6  10   0         99.33        100.08         8.62 o                         
  -5  11   0         39.36         47.45         6.01 o                         
  -4  11   0         68.32         67.90        10.17 o                         
  -3  11   0          9.79          8.25         3.75 o                         
  -2  11   0         84.93         72.56         8.08 o                         
  -1  11   0         10.12          9.23         4.67 o                         
   0  11   0         12.72          6.97         3.29 o                         
   1  11   0         31.64         28.68         5.24 o                         
   2  11   0          1.60         -2.08         3.86 o                         
   3  11   0        224.98        244.90        15.35 o                         
   4  11   0         22.96         12.05         6.64 o                         
  -2  12   0         17.58         14.68         8.90 o                         
  -1  12   0         88.74         92.15        10.93 o                         
   0  12   0         26.34         24.05         9.53 o                         
   1  12   0         50.91         49.68         6.19 o                         
  -3 -11   1         12.50          0.88         5.74 o                         
  -2 -11   1         46.97         44.73         4.13 o                         
  -1 -11   1         25.17         24.28         3.75 o                         
   0 -11   1          2.17          2.50         4.91 o                         
   1 -11   1         49.79         46.80         3.91 o                         
   2 -11   1         16.41         16.52         3.59 o                         
   3 -11   1         15.03         12.28         4.18 o                         
  -5 -10   1        100.76        116.55         7.01 o                         
  -4 -10   1          0.34          6.71         4.99 o                         
  -3 -10   1        140.68        161.62         6.55 o                         
  -2 -10   1         42.69         38.54         3.48 o                         
  -1 -10   1         88.50         86.63         6.03 o                         
   0 -10   1        166.82        158.58         6.57 o                         
   1 -10   1         31.07         26.82         2.81 o                         
   2 -10   1         49.96         41.01         4.18 o                         
   3 -10   1         10.28         13.07         7.53 o                         
   4 -10   1         11.59         14.89         4.13 o                         
   5 -10   1         61.33         57.79         7.81 o                         
  -7  -9   1          1.46          6.33         6.87 o                         
  -6  -9   1         80.55         65.40         5.38 o                         
  -5  -9   1         22.35         21.35         3.29 o                         
  -4  -9   1         62.62         59.04         4.82 o                         
  -3  -9   1        236.20        256.28         6.77 o                         
  -2  -9   1         17.34         13.25         1.84 o                         
  -1  -9   1        319.95        322.84         6.45 o                         
   0  -9   1         76.82         82.52         4.16 o                         
   1  -9   1        309.31        335.27         8.46 o                         
   2  -9   1        335.10        343.38         7.13 o                         
   3  -9   1         70.54         57.62         6.68 o                         
   4  -9   1          3.74          2.99         2.61 o                         
   5  -9   1          5.84          8.55         2.89 o                         
   6  -9   1          5.83          6.23         4.69 o                         
   7  -9   1         45.37         42.40         5.55 o                         
  -8  -8   1         35.55         28.11         6.72 o                         
  -7  -8   1         19.42         16.14         3.99 o                         
  -6  -8   1        136.13        142.56         6.47 o                         
  -5  -8   1         54.59         49.63         6.09 o                         
  -4  -8   1         42.32         33.58         2.21 o                         
  -3  -8   1        137.13        121.21         4.98 o                         
  -2  -8   1        113.58        113.30         3.94 o                         
  -1  -8   1         69.11         72.09         3.32 o                         
   0  -8   1         12.44          8.30         1.58 o                         
   1  -8   1         30.21         27.66         2.12 o                         
   2  -8   1        237.55        228.65         5.62 o                         
   3  -8   1        123.54        131.58         4.96 o                         
   4  -8   1         10.79          5.45         2.58 o                         
   5  -8   1        197.16        216.34         6.27 o                         
   6  -8   1         11.94         17.25         2.99 o                         
   7  -8   1        105.79        119.83         8.36 o                         
   8  -8   1          8.20         10.51         6.53 o                         
  -8  -7   1          1.91         -0.58         3.13 o                         
  -7  -7   1        273.07        305.69        10.85 o                         
  -6  -7   1         17.26         18.67         2.27 o                         
  -5  -7   1        362.23        361.76         7.51 o                         
  -4  -7   1        207.63        190.59         5.07 o                         
  -3  -7   1        118.07        118.72         3.95 o                         
  -2  -7   1        215.93        211.91         4.95 o                         
  -1  -7   1        179.65        173.40         4.62 o                         
   0  -7   1        202.01        209.87         4.47 o                         
   1  -7   1         37.90         35.10         2.44 o                         
   2  -7   1        470.48        482.83         8.53 o                         
   3  -7   1        113.77        116.28         4.16 o                         
   4  -7   1        218.81        223.76         5.96 o                         
   5  -7   1        151.71        149.99         4.99 o                         
   6  -7   1         74.47         85.80         5.15 o                         
   7  -7   1        117.48        119.26         6.01 o                         
   8  -7   1         16.70         14.46         4.27 o                         
   9  -7   1          6.12         20.98        19.45 o                         
  -9  -6   1         46.66         28.47         7.96 o                         
  -8  -6   1         97.63        102.28         7.37 o                         
  -7  -6   1        188.17        205.72         9.40 o                         
  -6  -6   1         68.37         77.25         5.42 o                         
  -5  -6   1        128.20        124.14         4.18 o                         
  -4  -6   1        410.17        387.33         7.99 o                         
  -3  -6   1        309.65        285.65         6.60 o                         
  -2  -6   1         33.63         35.34         2.74 o                         
  -1  -6   1         15.80         20.10         1.44 o                         
   0  -6   1        364.62        364.81         6.04 o                         
   1  -6   1         91.97         86.85         2.92 o                         
   2  -6   1        210.49        215.16         4.94 o                         
   3  -6   1        809.98        771.87        12.14 o                         
   4  -6   1        261.40        258.98         6.65 o                         
   5  -6   1        131.49        129.78         3.81 o                         
   6  -6   1         38.44         31.92         2.58 o                         
   7  -6   1         84.98         84.57         4.99 o                         
   8  -6   1          3.99          0.04         2.93 o                         
   9  -6   1         21.38         28.55         5.19 o                         
 -10  -5   1         64.40         55.45         7.50 o                         
  -9  -5   1          7.54          6.68         3.86 o                         
  -8  -5   1         30.21         27.58         2.81 o                         
  -7  -5   1          9.38          8.44         1.72 o                         
  -6  -5   1        230.48        233.03         5.72 o                         
  -5  -5   1         35.48         26.26         3.01 o                         
  -4  -5   1        190.42        188.32         4.99 o                         
  -3  -5   1        231.08        241.09         5.04 o                         
  -2  -5   1        421.22        395.42         7.75 o                         
  -1  -5   1        398.75        430.87         6.76 o                         
   0  -5   1       1816.75       1888.05        20.78 o                         
   1  -5   1        113.42        104.88         2.89 o                         
   2  -5   1         15.56         18.31         1.80 o                         
   3  -5   1        754.55        765.68        10.25 o                         
   4  -5   1        135.59        139.31         3.55 o                         
   5  -5   1        243.87        234.52         5.72 o                         
   6  -5   1         31.74         56.38         7.03 o                         
   7  -5   1        282.04        278.82         5.88 o                         
   8  -5   1         33.33         32.64         3.00 o                         
   9  -5   1          7.85          6.37         3.95 o                         
  10  -5   1         41.07         40.49         5.38 o                         
 -10  -4   1         33.48         23.52         3.58 o                         
  -9  -4   1         56.16         51.04         4.16 o                         
  -8  -4   1        122.06        121.60         4.96 o                         
  -7  -4   1         96.01        100.45         3.74 o                         
  -6  -4   1        572.05        572.56         9.33 o                         
  -5  -4   1        141.51        137.18         3.89 o                         
  -4  -4   1        230.00        219.56         4.70 o                         
  -3  -4   1         54.62         59.04         3.06 o                         
  -2  -4   1         37.95         23.55         1.44 o                         
  -1  -4   1        162.00        161.70         3.14 o                         
   0  -4   1        742.39        750.49         9.35 o                         
   1  -4   1        264.64        251.15         3.90 o                         
   2  -4   1         76.57         52.15         1.87 o                         
   3  -4   1        708.35        711.98        10.26 o                         
   4  -4   1        317.92        304.45         5.34 o                         
   5  -4   1         65.57         67.42         3.01 o                         
   6  -4   1         47.54         45.56         3.27 o                         
   7  -4   1        165.00        162.81         5.68 o                         
   8  -4   1         28.68         33.98         2.77 o                         
   9  -4   1          9.26          6.89         2.95 o                         
  10  -4   1         14.11         14.98         5.08 o                         
 -10  -3   1        118.05        122.96         7.43 o                         
  -9  -3   1        215.14        218.10         7.08 o                         
  -8  -3   1        351.61        373.20         8.39 o                         
  -7  -3   1       1235.67       1220.88        14.99 o                         
  -6  -3   1        159.55        166.52         4.48 o                         
  -5  -3   1        888.17        880.93        11.79 o                         
  -4  -3   1        340.06        323.62         5.72 o                         
  -3  -3   1       1697.22       1745.03        19.41 o                         
  -2  -3   1        685.35        654.50         8.54 o                         
  -1  -3   1       1456.31       1379.62        15.21 o                         
   0  -3   1        952.11        920.63        10.58 o                         
   1  -3   1        591.04        543.89         6.42 o                         
   2  -3   1       1073.17        989.73        10.68 o                         
   3  -3   1        420.15        399.55         5.50 o                         
   4  -3   1        892.35        961.01        12.72 o                         
   5  -3   1         16.86         14.27         1.52 o                         
   6  -3   1         66.88         63.95         2.90 o                         
   7  -3   1         17.89         17.60         1.70 o                         
   8  -3   1         74.39         75.77         4.47 o                         
   9  -3   1          7.11          2.42         2.39 o                         
  10  -3   1          8.30          6.05         4.85 o                         
  11  -3   1         34.00         46.23        10.00 o                         
 -11  -2   1          4.85          2.19         9.37 o                         
 -10  -2   1        109.48        121.32         7.01 o                         
  -9  -2   1        343.09        361.25         9.05 o                         
  -8  -2   1         54.05         58.84         4.95 o                         
  -7  -2   1        225.76        222.73         6.50 o                         
  -6  -2   1        430.27        415.24         6.94 o                         
  -5  -2   1       1016.83        981.78        12.57 o                         
  -4  -2   1         92.74         89.16         2.47 o                         
  -3  -2   1       1703.87       1792.88        19.40 o                         
  -2  -2   1        188.13        210.08         3.41 o                         
  -1  -2   1       2883.58       2900.55        26.78 o                         
   0  -2   1         93.09         94.73         2.13 o                         
   1  -2   1        656.94        609.51         6.84 o                         
   2  -2   1       1011.10        997.25        10.44 o                         
   3  -2   1        451.01        396.59         5.72 o                         
   4  -2   1        463.05        447.56         6.43 o                         
   5  -2   1        206.37        219.17         5.43 o                         
   6  -2   1        261.19        275.49         5.97 o                         
   7  -2   1        362.33        369.61         8.09 o                         
   8  -2   1        254.33        251.89         6.34 o                         
   9  -2   1         53.42         45.80         3.19 o                         
  10  -2   1         93.78        109.06         6.81 o                         
  11  -2   1         30.05         21.36         5.86 o                         
 -11  -1   1        109.61        149.65         8.47 o                         
 -10  -1   1          1.79         -1.86         2.75 o                         
  -9  -1   1        102.86        106.91         3.93 o                         
  -8  -1   1         79.13         77.44         4.50 o                         
  -7  -1   1        119.06        117.31         3.54 o                         
  -6  -1   1        269.10        263.57         4.53 o                         
  -5  -1   1        104.08        100.99         2.47 o                         
  -4  -1   1        386.64        382.15         5.17 o                         
  -3  -1   1         30.19         33.56         1.53 o                         
  -2  -1   1        422.11        431.58         5.72 o                         
  -1  -1   1        205.83        197.89         3.03 o                         
   0  -1   1        228.35        219.09         5.58 o                         
   1  -1   1       5807.51       5473.80        50.39 o                         
   2  -1   1        117.11        100.47         2.18 o                         
   3  -1   1       1966.86       1885.58        21.73 o                         
   4  -1   1        795.68        780.32         9.66 o                         
   5  -1   1       1262.14       1273.34        14.98 o                         
   6  -1   1         42.86         53.96         2.76 o                         
   7  -1   1        400.82        393.63         6.92 o                         
   8  -1   1        442.89        442.11         8.18 o                         
   9  -1   1         34.42         30.38         2.71 o                         
  10  -1   1        198.00        204.24         6.46 o                         
  11  -1   1         28.63         19.48         5.63 o                         
 -11   0   1        192.11        223.29         9.67 o                         
 -10   0   1          4.19          3.56         1.87 o                         
  -9   0   1        158.03        159.52         3.80 o                         
  -8   0   1        105.02        100.25         3.04 o                         
  -7   0   1        145.55        130.83         3.09 o                         
  -6   0   1        300.28        292.46         4.19 o                         
  -5   0   1        237.49        233.78         3.62 o                         
  -4   0   1         50.91         43.44         1.48 o                         
  -3   0   1       1410.47       1402.00        20.75 o                         
  -2   0   1        929.47        919.31        15.32 o                         
  -1   0   1         92.09        102.70         2.15 o                         
   1   0   1        845.22        820.86         9.82 o                         
   2   0   1        237.65        211.30         3.05 o                         
   3   0   1         80.91         68.74         1.74 o                         
   4   0   1        160.30        141.68         2.82 o                         
   5   0   1       1127.94       1125.28        12.55 o                         
   6   0   1         28.11         36.10         2.13 o                         
   7   0   1        142.98        148.72         4.03 o                         
   8   0   1        180.71        181.57         4.67 o                         
   9   0   1        118.64        138.01         7.10 o                         
  10   0   1         86.04         82.19         5.50 o                         
  11   0   1         96.67         99.99         6.92 o                         
 -11   1   1         27.23         20.74         4.20 o                         
 -10   1   1          3.40          3.22         1.97 o                         
  -9   1   1        358.72        364.95         6.20 o                         
  -8   1   1         72.07         65.82         2.48 o                         
  -7   1   1         11.12         10.22         1.02 o                         
  -6   1   1        753.75        787.14         9.93 o                         
  -5   1   1        406.98        395.67         5.43 o                         
  -4   1   1       1727.69       1720.45        15.89 o                         
  -3   1   1        762.29        713.29         9.14 o                         
  -2   1   1       2646.08       2546.06        31.15 o                         
  -1   1   1       1704.23       1696.18        26.11 o                         
   1   1   1        634.16        548.06        10.11 o                         
   2   1   1        789.84        796.36        11.35 o                         
   3   1   1        978.11        889.99        10.27 o                         
   4   1   1        444.87        394.94         6.05 o                         
   5   1   1        227.11        229.84         5.04 o                         
   6   1   1        713.94        726.84        10.06 o                         
   7   1   1        445.00        432.80         7.41 o                         
   8   1   1        214.50        219.75         5.69 o                         
   9   1   1        194.54        195.99         5.48 o                         
  10   1   1         26.74         29.47         5.70 o                         
  11   1   1         83.46         69.58         8.93 o                         
 -11   2   1          5.59          6.29         2.75 o                         
 -10   2   1          2.64          4.89         1.94 o                         
  -9   2   1         50.34         45.79         3.80 o                         
  -8   2   1        197.60        216.38         4.00 o                         
  -7   2   1         80.14         72.55         2.87 o                         
  -6   2   1        962.20       1019.90        11.89 o                         
  -5   2   1        755.93        682.61         8.65 o                         
  -4   2   1       2471.57       2579.80        20.54 o                         
  -3   2   1         28.53         21.06         1.01 o                         
  -2   2   1       7274.67       7062.87        56.71 o                         
  -1   2   1       4901.23       4739.44        42.53 o                         
   0   2   1       1892.42       1785.75        22.65 o                         
   1   2   1       3978.27       3777.60        67.28 o                         
   2   2   1        454.44        460.37         7.85 o                         
   3   2   1        711.29        633.22         7.84 o                         
   4   2   1        194.50        180.76         3.25 o                         
   5   2   1         66.18         58.28         2.73 o                         
   6   2   1        162.67        154.88         4.43 o                         
   7   2   1          5.84          5.58         1.44 o                         
   8   2   1        201.34        176.89         4.87 o                         
   9   2   1         53.48         55.30         6.18 o                         
  10   2   1         24.87         23.85         2.99 o                         
  11   2   1         28.42         16.15         7.17 o                         
 -11   3   1          2.42          3.62         3.17 o                         
 -10   3   1        138.04        159.01         4.69 o                         
  -9   3   1        126.66        131.44         3.59 o                         
  -8   3   1        372.28        404.61         5.65 o                         
  -7   3   1        142.28        137.58         2.87 o                         
  -6   3   1        907.70        979.00         9.34 o                         
  -5   3   1       1165.18       1176.77        11.81 o                         
  -4   3   1       2324.06       2357.45        21.83 o                         
  -3   3   1        304.61        294.40         3.78 o                         
  -2   3   1        710.32        716.13         8.73 o                         
  -1   3   1       3344.74       3257.83        27.84 o                         
   0   3   1        476.08        397.77         5.86 o                         
   1   3   1       1444.41       1301.35        18.93 o                         
   2   3   1        546.57        530.13         6.81 o                         
   3   3   1         44.24         36.61         1.69 o                         
   4   3   1        320.98        324.69         5.46 o                         
   5   3   1         92.61         83.77         3.12 o                         
   6   3   1        344.69        347.09         6.13 o                         
   7   3   1        148.75        152.77         6.75 o                         
   8   3   1        383.69        405.05         7.74 o                         
   9   3   1         43.43         52.49         4.02 o                         
  10   3   1          3.62          1.99         5.02 o                         
  11   3   1         17.07         15.89         6.10 o                         
 -10   4   1          3.81          3.62         2.35 o                         
  -9   4   1         75.11         87.69         7.55 o                         
  -8   4   1         62.48         69.70         3.10 o                         
  -7   4   1         58.51         58.88         3.22 o                         
  -6   4   1         94.69         78.96         2.43 o                         
  -5   4   1         52.83         50.96         2.02 o                         
  -4   4   1        836.55        844.77         8.76 o                         
  -3   4   1        354.80        333.01         4.12 o                         
  -2   4   1         67.33         61.49         1.62 o                         
  -1   4   1        822.41        783.92         8.49 o                         
   0   4   1       1174.92       1137.64        12.64 o                         
   1   4   1        870.84        786.97         9.50 o                         
   2   4   1        448.84        408.69         5.99 o                         
   3   4   1        147.73        143.07         3.14 o                         
   4   4   1        241.13        217.82         4.49 o                         
   5   4   1        314.14        295.70         5.59 o                         
   6   4   1        758.68        755.15        12.13 o                         
   7   4   1        469.64        472.54         9.32 o                         
   8   4   1        218.13        228.42         6.66 o                         
   9   4   1         18.51         16.89         4.13 o                         
  10   4   1         86.06         89.42         6.38 o                         
 -10   5   1        104.17         98.71         5.95 o                         
  -9   5   1        210.97        206.17         8.27 o                         
  -8   5   1         52.32         46.15         2.64 o                         
  -7   5   1         41.68         32.72         2.32 o                         
  -6   5   1         45.23         45.63         2.01 o                         
  -5   5   1         95.82         99.34         2.59 o                         
  -4   5   1        159.41        160.39         3.37 o                         
  -3   5   1        457.77        451.87         5.41 o                         
  -2   5   1        278.74        285.46         4.19 o                         
  -1   5   1        293.46        272.56         5.11 o                         
   0   5   1       1266.80       1262.06        15.76 o                         
   1   5   1        549.10        474.24         6.84 o                         
   2   5   1        979.19        976.43        15.58 o                         
   3   5   1          1.25          2.09         0.75 o                         
   4   5   1        117.74        101.76         2.72 o                         
   5   5   1         38.68         43.16         2.74 o                         
   6   5   1        392.89        396.14         7.31 o                         
   7   5   1        191.45        180.47         4.94 o                         
   8   5   1         14.47         10.97         6.63 o                         
   9   5   1         21.03         13.41         5.86 o                         
  10   5   1         16.05         15.64         4.09 o                         
 -10   6   1         11.88          9.34         3.35 o                         
  -9   6   1         46.30         44.37         5.77 o                         
  -8   6   1         99.92        104.69         3.62 o                         
  -7   6   1        158.28        158.35         3.64 o                         
  -6   6   1         17.10         14.21         1.62 o                         
  -5   6   1         71.16         74.67         2.46 o                         
  -4   6   1        217.41        205.53         3.16 o                         
  -3   6   1        595.35        582.97         7.16 o                         
  -2   6   1          7.55          5.55         0.58 o                         
  -1   6   1        265.06        241.40         4.12 o                         
   0   6   1        192.73        168.62         3.72 o                         
   1   6   1        672.05        633.38         8.85 o                         
   2   6   1         80.68         84.35         3.06 o                         
   3   6   1        935.04        912.57        12.04 o                         
   4   6   1          0.06          0.65         1.01 o
[truncated: 308,044 more chars]
